# Supplementary material for: Aging atlas reveals cell-type-specific effects of pro-longevity strategies
Source: Nat Aging. 2024 May 30;4(7):998–1013. doi: 10.1038/s43587-024-00631-1 (PMC11257944; doi:10.1038/s43587-024-00631-1)
Supplement: Supplementary file 2 — Some of the codes used in the analysis. [file 43587_2024_631_MOESM2_ESM.zip]

Archive with 14 entries (13 files):
- CAWA/
- __MACOSX/._CAWA
- CAWA/.DS_Store
- __MACOSX/CAWA/._.DS_Store
- CAWA/bootstrap.R
- __MACOSX/CAWA/._bootstrap.R
- CAWA/WGCNA.R
- __MACOSX/CAWA/._WGCNA.R
- CAWA/AUCell.R
- __MACOSX/CAWA/._AUCell.R
- CAWA/training.R
- __MACOSX/CAWA/._training.R
- CAWA/consensus_co_expression.R
- __MACOSX/CAWA/._consensus_co_expression.R
