# Supplementary material for: Aging atlas reveals cell-type-specific effects of pro-longevity strategies
Source: Nat Aging. 2024 May 30;4(7):998–1013. doi: 10.1038/s43587-024-00631-1 (PMC11257944; doi:10.1038/s43587-024-00631-1)
Supplement: Supplementary file 3 — Reference marker genes in tissue subclustering and sample information. [file 43587_2024_631_MOESM3_ESM.xlsx]

## Sheet: Table S1 Notes
Supplementary Table 1. Marker genes, reference marker genes in tissue subclustering and sample information
Marker Genes are top 50 marker genes for each major tissue. Genes with known expression pattern are color marked

## Sheet: Hypodermis
Subcluster	Known expression marker genes	Reference
Seam cell	grd-10	McKay SJ, Johnsen R, Khattra J, Asano J, Baillie DL, Chan S, Dube N, Fang L, Goszczynski B, Ha E, Halfnight E, Hollebakken R, Huang P, Hung K, Jensen V, Jones SJM, Kai H, Li D, Mah A, Marra M, McGhee J, Newbury R, Pouzyrev R, Riddle DL, Sonnhammer E, Tian H, Tu D, Tyson JR, Vatcher G, . . . Moerman DG (2003). Gene expression profiling of cells, tissues, and developmental stages of the nematode C.…
	bah-1	Drace K, McLaughlin S, & Darby C (2009). Caenorhabditis elegans BAH-1 is a DUF23 protein expressed in seam cells and required for microbial biofilm binding to the cuticle. PLoS One, 4, e6741.
Rectal epithelium(U,F,K',K)	lin-48	Johnson AD, Fitzsimmons D, Hagman J, & Chamberlin HM (2001). EGL-38 Pax regulates the ovo-related gene lin-48 during Caenorhabditis elegans organ development. Development, 128, 2857-65.
Rectal epithelium(D,VL,VR)	grd-1	Aspock G, Kagoshima H, Niklaus G, & Burglin TR (1999). Caenorhabditis elegans has scores of hedgehog-related genes: sequence and expression analysis. Genome Res, 9, 909-23.
Vulval epithelium	nas-37	Davis MW, Birnie AJ, Chan AC, Page AP, & Jorgensen EM (2004). A conserved metalloprotease mediates ecdysis in Caenorhabditis elegans. Development, 131, 6001-8. Gupta BP, Wang
	lin-11	M, & Sternberg PW (2003). The C. elegans LIM homeobox gene lin-11 specifies multiple cell fates during vulval development. Development, 130, 2589-601

## Sheet: Muscle
Subcluster	Known expression marker genes	Reference
Head muscle	eya-1, ceh-34	Amin NM, Lim SE, Shi H, Chan TL, & Liu J (2009). A conserved Six-Eya cassette acts downstream of Wnt signaling to direct non-myogenic versus myogenic fates in the C. elegans postembryonic mesoderm. Dev Biol, 331, 350-60.
Vulva muscle	cht-3	Mounsey A, Bauer P, & Hope IA (2002). Evidence suggesting that a fifth of annotated Caenorhabditis elegans genes may be pseudogenes. Genome Res, 12, 770-5
	egl-36	Johnstone DB, Wei AG, Butler A, Salkoff LB, & Thomas JH (1997). Behavioral defects in C. elegans egl-36 mutants result from potassium channels shifted in voltage-dependence of activation. Neuron, 19, 151-64
	ser-7	Hobson RJ, Hapiak VM, Xiao H, Buehrer KL, Komuniecki PR, & Komuniecki RW (2006). SER-7, a Caenorhabditis elegans 5-HT7-like receptor, is essential for the 5-HT stimulation of pharyngeal pumping and egg laying. Genetics, 172, 159-69
Intestinal muscle	glb-26	Tilleman L, De Henau S, Pauwels M, Nagy N, Pintelon I, Braeckman BP, De Wael K, Van Doorslaer S, Adriaensen D, Timmermans JP, Moens L, & Dewilde S (2012). An N-myristoylated globin with a redox-sensing function that regulates the defecation cycle in Caenorhabditis elegans. PLoS One, 7, e48768.
	egl-20	Whangbo JS, & Kenyon CJ (1999). A Wnt signaling system that specifies two patterns of cell migration in C. elegans. Mol Cell, 4, 851-8.
Body wall muscle	ttn-1	Forbes JG, Flaherty DB, Ma K, Qadota H, Benian GM, & Wang K (2010). Extensive and modular intrinsically disordered segments in C. elegans TTN-1 and implications in filament binding, elasticity and oblique striation. J Mol Biol, 398, 672-89.

## Sheet: Instestine
	Known expression marker genes	Reference
Anterior gut	lys-7	Zhang P, Judy M, Lee SJ, & Kenyon C (2013). Direct and indirect gene regulation by a life-extending FOXO protein in C. elegans: roles for GATA factors and lipid gene regulators. Cell Metab, 17, 85-100.
Posterior gut	irg-7	Yunger E, Safra M, Levi-Ferber M, Haviv-Chesner A, & Henis-Korenblit S (2017). Innate immunity mediated longevity and longevity induced by germ cell removal converge on the C-type lectin domain protein IRG-7. PLoS Genet, 13, e1006577
							Expression microscopic image from the Reference

## Sheet: Marker Genes
Embroynic_cells	Hypodermis	Germline	Spermatheca	Muscle	Sperms	ARSC	Intestine	Neuron	Gonadal_sheath_cell	Phayrnx	Vulva_uterus	Excretory_gland_cell_and_DTC	Coelomocyte	Uterine_seam_cell	Glia
clec-266	F16C3.2	hil-4	F17E9.4	cpna-2	B0205.10	hsp-16.11	math-27	cla-1	F20D1.22	C54E4.4	col-116	got-1.1	cubn-1	C35B1.8	K02E11.4
cav-1	nlp-27	fib-1	clec-223	srj-14	Y69A2AR.8	irg-2	math-26	ida-1	F35B3.10	F35B12.3	nspe-4	F19H6.6	unc-122	nas-21	F59A7.5
T27A1.3	nlp-33	sip-1	F57C2.4	T10G3.1	Y69A2AR.14	F14F9.4	math-3	cmk-1	W04A4.2	ttr-21	D1086.18	nspc-1	lgc-25	bgnt-1.5	F07C6.3
Y46G5A.7	C39E9.8	glh-1	ZC373.2	ttn-1	F55F8.7	F44E5.5	R10E8.7	rbf-1	irk-1	pqn-94	fipr-29	nspc-7	Y73F4A.1	clec-97	C31H5.1
Y82E9BR.17	F16B4.4	T05F1.2	Y62H9A.3	zig-7	C27D8.1	cng-1	M04C3.1	unc-80	W09C3.7	ttr-29	lips-16	nspc-10	Y75B7AL.2	H01G02.1	F35B12.9
C35E7.5	grsp-1	rps-4	T19H5.7	unc-89	K08F4.5	K09D9.1	Y32B12C.5	sue-1	B0545.4	nhr-7	F59A6.12	nspc-4	lgc-26	nas-5	B0222.11
C47D12.4	F15E6.3	linc-7	D1086.11	unc-49	F58G1.3	T01D3.3	C03A7.13	egl-3	F14H12.7	pqn-31	T21B4.21	nspc-20	aman-1	thn-8	clec-199
cdc-25.2	grsp-2	ndk-1	F55B11.3	ZK809.8	W03F11.4	ugt-48	C18H9.6	unc-104	best-20	atln-2	C46C2.5	nspc-9	F35C12.7	C35B1.4	C15B12.4
Y82E9BR.1	cnc-8	snu-66	Y43D4A.2	W05F2.4	AH6.3	F44E5.4	clec-84	ric-4	Y32F6A.6	kin-36	F17E9.2	F38C2.4	cup-4	nas-20	C33G8.4
igcm-3	F18E3.11	clec-87	Y37D8A.19	twk-8	cylc-2	K09F6.13	C25F9.5	pghm-1	C41A3.2	clik-2	D1086.7	nspc-14	clec-145	sra-36	F40F8.4
C39B5.2	F25E5.8	rbm-3.1	W02D9.7	C48E7.6	T23B3.5	C49G7.12	ugt-17	DH11.5	F45B8.5	W10C8.6	T25D3.3	nspc-13	ttr-1	T12B5.15	nas-32
T24C4.2	nlp-29	klp-15	ttr-14	lpr-2	R155.3	hsp-16.41	K09F6.7	M04B2.7	abts-4	T03F1.11	C30G7.4	nspc-15	Y116A8C.3	Y45F10B.15	C27D6.12
igcm-4	nlp-28	prg-2	T05B11.4	cex-2	B0379.7	F43C1.7	R10E8.1	pgal-1	C17G1.2	abf-6	twk-45	dhc-3	clec-178	T12B5.14	C47E12.9
W10D9.1	Y37A1A.2	rfc-1	F55B11.5	unc-22	C25A8.2	F14F9.3	W05H9.1	T27C4.1	clec-9	ZK792.4	pes-23	ZK353.2	lgc-28	C31B8.16	Y67A10A.10
his-24	F59C6.16	klp-16	fut-4	test-1	E03H12.5	ZC21.10	R07C12.2	snt-4	tbh-1	ZC455.1	Y116F11B.17	F45E1.5	T19C3.5	K10C2.7	Y54G2A.32
F44F1.6	F18E3.13	msh-6	ZK813.7	C32E12.4	Y113G7C.1	hsp-16.2	math-22	unc-79	pqn-11	abf-5	F30A10.11	C31B8.7	dmd-10	nas-22	R11D1.3
atz-1	F23F12.12	cpg-1	F55B11.2	ndnf-1	F44G3.7	Y45G5AM.3	hum-8	snt-1	C04G2.14	myo-2	Y25C1A.14	Y71G12B.26	inos-1	C31B8.1	fig-1
T09B4.5	amdh-1	rps-13	K08D9.9	sorb-1	C24D10.2	tbb-6	E02C12.8	K02F2.5	inx-8	C28C12.4	D2096.13	egl-36	F56C4.4	abf-2	R05A10.2
cdh-4	B0303.11	rpl-12	Y62H9A.4	B0379.1	F10C1.23	zig-4	Y34F4.4	egl-21	F31F7.9	tnt-4	F30A10.14	twk-47	dig-1	Y57E12B.10	nas-31
str-81	dhp-1	rpl-7A	ZK813.3	sto-5	nspd-5	mua-3	F56D5.6	unc-13	sri-40	F11E6.8	C09G9.8	W03G11.13	far-1	T19A6.4	K02E11.6
cht-1	F18E3.12	glh-2	clec-222	far-6	nsph-3.1	parg-2	pals-24	unc-41	K07A1.13	pqn-36	pes-8	E04D5.5	mig-6	col-113	M03F8.5
K02E7.6	C31C9.7	spd-5	F54F7.3	nhl-1	C27D6.3	daam-1	Y51A2D.13	gar-2	H13N06.7	tsp-3	C41G11.1	T02E1.8	Y39B6A.5	H03G16.3	T19H12.3
sex-1	tyr-4	pygl-1	ZK813.1	ikb-1	F36G9.13	Y58A7A.5	fbxa-55	C01G5.25	dlc-5	ttr-27	ule-2	C30F2.2	ceh-34	lpr-7	Y48G1BL.7
F53B3.5	ztf-26	cbd-1	D1086.6	unc-82	C54G4.2	F55C5.2	F35E12.9	F28E10.1	C03F11.4	cpn-4	T22F3.7	Y73B6A.1	wrk-1	Y45F10C.4	T02B11.3
fbxb-66	C27B7.9	wago-2	ule-5	W03G11.3	ZK1251.5	F56D2.5	F31F4.1	H10D18.5	Y6B3B.1	tnc-2	pals-4	W02D7.3	far-2	Y37H2A.13	T02B11.4
sup-26	C53A5.13	T08G11.1	Y57G11B.5	abts-3	C17F3.3	C49G7.10	F19B2.5	sad-1	B0513.4	F53A9.9	F30A10.13	F09D12.2	ZC513.7	ZK39.10	Y69H2.10
dpy-14	T04F8.8	C37A2.8	C04H5.7	B0310.3	T27E7.1	T01D3.1	cest-1.2	unc-2	Y47G6A.36	ZK863.8	nep-4	C34E11.2	F08B12.4	K09C4.1	R05A10.3
cyd-1	swt-3	let-504	F53H4.2	pqn-22	K05F1.9	clc-6	T03E6.8	ZK353.10	ZC302.3	twk-11	Y71H2AM.25	mig-39	flp-1	srd-55	F53F4.13
sdz-29	nlp-31	polk-1	K07A1.6	T04A6.1	W03D8.10	cest-32	slc-17.6	F09C3.2	skpo-1	myo-1	T25B2.2	mksr-1	F13D2.1	T06E8.6	srr-1
F44F1.5	W10G11.1	nucl-1	C14F11.4	ZK1321.4	nspd-1	Y58A7A.4	math-35	glb-25	ZC449.8	C02B8.12	F43D2.6	C05C9.3	Y69H2.3	F22G12.3	B0024.15
F21D9.6	C26G2.2	hil-5	col-135	ost-1	T11G6.11	fbxa-37	C25F9.14	F54G2.1	F35B3.3	T20B5.2	F58D5.2	flp-17	perm-4	hsp-43	far-8
grdn-1	F46C5.10	iffb-1	D1054.10	C08G9.1	T27A3.5	F16B4.2	F55H12.3	unc-31	srd-50	F14H12.3	Y57G11B.8	M01G12.14	hex-1	F36H12.17	ZK822.4
lron-11	Y95B8A.6	utp-20	ule-3	C27B7.7	C16C8.18	nipi-3	Y43F8B.23	C24B5.1	fbxa-42	F31E3.2	C10B5.3	K02E10.7	F23A7.8	egl-43	C25E10.13
fbxb-41	sta-2	ZK380.t2	ssp-37	F35B3.7	ssp-16	fbxa-50	H06H21.8	marc-5	ddo-3	cal-3	nep-14	R01H2.7	perm-2	T06G6.4	Y69A2AR.22
zip-8	nas-9	uad-2	Y62H9A.5	Y44A6C.3	F11G11.4	pgp-6	Y57A10A.14	jip-1	ZK593.9	kin-9	pept-2	C34B2.9	flp-11	K10C2.14	F11E6.10
W10D9.2	nlp-24	rpl-31	clec-147	lev-9	nspd-4	crn-2	ZC328.3	sbt-1	C05C9.3	C45G9.6	Y48G1C.13	Y37A1A.3	Y39B6A.1	ckb-2	txt-17
hil-3	mltn-1	T19H12.2	mctp-1	Y41D4A.7	T08B6.4	K09F6.10	K03H1.5	unc-9	linc-116	C39B5.16	K10C2.8	nlp-47	R06C1.4	F28B4.4	Y54G2A.10
F53G2.1	C15A11.7	set-9	F36A4.5	Y53H1B.2	R11H6.7	T23B3.2	ZK1290.13	F01E11.3	R10E4.6	Y73F4A.2	C27A7.8	M03A8.3	ZK380.6	C54D10.9	K02E11.3
zeel-1	catp-3	xpc-1	R03G8.6	D1086.5	gsp-3	F13A7.11	C08F11.13	Y73F8A.5	ZK930.2	plpr-1	ule-1	nlp-73	nlp-49	F25H5.8	F52E1.2
ztf-11	F15E6.4	cpg-2	ZC373.3	F48B9.3	C17G10.3	zak-1	ttr-49	casy-1	F20B6.9	Y50D4B.1	C10G8.4	K04A8.1	asp-3	nas-7	F59A7.2
Y53F4B.43	T27D12.1	rps-17	W02D9.6	ZK105.1	Y57G11A.2	sqst-1	pho-9	odr-2	C39D10.7	pqn-60	srh-212	rgs-6	asp-1	W04A4.6	cfh-1
ZK430.5	mlt-3	such-1	C08B6.3	him-4	Y22D7AR.12	F25B3.5	R10E8.8	snt-3	cest-13	tni-4	F49H12.7	C34B4.3	col-81	F25E5.9	acs-3
fbxc-51	mlt-7	R74.8	chil-27	cpn-3	spch-2	E03H4.8	F13B12.3	gopc-1	sdz-27	Y73F4A.3	C10A4.9	C30G7.2	C17F4.7	C10A4.9	gur-5
ZK1053.4	clec-146	rbm-3.2	exc-6	ttr-16	D2062.4	ltd-1	pfas-1	unc-10	seb-2	hsp-12.2	ttr-34	Y34B4A.4	F23A7.4	R03A10.5	T05A1.5
C33D9.5	catp-1	cdk-11.1	clec-190	cpna-1	W09C3.2	nhr-67	pals-23	kcnl-4	ins-23	Y87G2A.19	F47E1.4	lin-11	rpl-11.2	nex-3	F20A1.1
T24B8.3	grsp-3	F53H1.4	chil-25	unc-15	C47E12.11	cebp-1	kgb-2	Y106G6G.2	K09C4.2	bus-19	W03G11.2	lim-6	nduo-4	F52E4.5	F11A5.17
kqt-1	lrp-1	T11G6.5	ttr-42	ptr-24	K07H8.5	fbxc-58	cgt-2	egl-2	C04G2.10	ZC21.3	D1086.10	txt-5	Y40A1A.6	Y106G6D.8	C12D5.9
fbxb-94	W01F3.2	snrp-200	ceh-14	T13H5.1	C01G5.4	rrf-2	C52B11.5	hot-2	F48E3.4	dao-6	ule-4	catp-5	ccg-1	frpr-10	ZK563.2
R04A9.7	linc-72	rme-2	T13B5.9	ttr-17	Y39G8C.2	mrp-2	Y82E9BR.5	ZC581.9	sra-14	spin-2	F07G6.10	K07C11.8	ctc-2	fozi-1	R09H10.1
K05C4.9	F45D3.4	npp-21	F38E9.1	C35C5.10	C47A4.5	cdh-3	T02C5.1	syd-1	ZK1193.2	W03F8.6	F36H12.17	twk-1	clec-63	cdc-50.B	clec-201
Gene with known expression pattern

## Sheet: Sample information
Sample	Nuclei number	Sample original name( in FASTQ)
WT, Day 1, Repicate 1	6572	N2D1
WT, Day 1, Repicate 2	8236	N2D1R
WT, Day 1, Repicate 3	8154	N2OPD1
WT, Day 6, Repicate 1	13167	N2D6
WT, Day 6, Repicate 2	7478	N2D6R
WT, Day 6, Repicate 3	7043	N2D6R2
WT, Day 12, Repicate 1	7312	N2D12
WT, Day 12, Repicate 2	8832	N2D12R
WT, Day 12, Repicate 3	6956	N2D12R2
WT, Day 14, Repicate 1	3296	N2D14
WT, Day 14, Repicate 2	2130	N2D14R
WT, Day 14, Repicate 3	2024	N2D14R2
rsks-1(lf), Day 1	12883	RSKS1D1
rsks-1(lf), Day 6	6995	RSKS1D6
rsks-1(lf), Day 12	14651	RSKS1D12
daf-2(lf), Day 1	13167	DAF2D1
daf-2(lf), Day 6	9038	DAF2D6
daf-2(lf), Day 12	10250	DAF2D12
lipl-4 Tg, Day 1	8952	LIPL4D1
lipl-4 Tg, Day 6	15991	LIPL4D6
lipl-4 Tg, Day 12	3846	LIPL4D12
WT, Day 1, E. coli HT115 feeding	10964	N2HTD1
WT, Day 5, E. coli HT115 feeding	5049	N2HTD5
WT, Day 1, E. coli K-12 BW25113 feeding	9579	BWD1
WT, Day 6, E. coli K-12 BW25113 feeding	10268	BWD6
WT, Day 1, E. coli delta lon(Keio collection) feeding	9657	DLOND1
WT, Day 6, E. coli delta lon(Keio collection) feeding	8691	DLOND6
