# Supplementary material for: Aging atlas reveals cell-type-specific effects of pro-longevity strategies
Source: Nat Aging. 2024 May 30;4(7):998–1013. doi: 10.1038/s43587-024-00631-1 (PMC11257944; doi:10.1038/s43587-024-00631-1)
Supplement: Supplementary file 4 — Aging clock genes of different major tissues and top 621 genes showing age-related changes in germline temporal patterns. [file 43587_2024_631_MOESM4_ESM.xlsx]

## Sheet: Table S2 Note
Supplementary Table 2. Table Aging clock genes of different major tissues and top 621 genes showing age-related changes in germline temporal patterns.
Notes:
1.The gene list comprising the top 621 genes exhibiting the most significant changes(wald statistic and p value) in germline temporal patterns during aging. The gene list is ranked by wald statistic. Mathematically, the two side Wald test evaluates the significance of individual coefficients (or coefficient groups) within a model, in this case, the GAM. The output of this test includes a p-value …
2.The aging clock genes are seperated into sheets by the tissue

## Sheet: Age-related changes in Germline
Gene	waldStat_condsWTD1vsWTD12	pvalue_condsWTD1vsWTD12	waldStat_condsWTD1vsWTD14	pvalue_condsWTD1vsWTD14	waldStat_condsWTD1vsWTD6	pvalue_condsWTD1vsWTD6	waldStat_condsWTD12vsWTD14	pvalue_condsWTD12vsWTD14	waldStat_condsWTD12vsWTD6	pvalue_condsWTD12vsWTD6	waldStat_condsWTD14vsWTD6	pvalue_condsWTD14vsWTD6
linc-7	12337.2	0	4529.89	0	12160.9	0	180.16	0	1958.18	0	474.111	0
C30E1.9	9854.56	0	1735.58	0	327.141	0	1069.64	0	8942.76	0	1053.66	0
C05D9.12	8411.28	0	5102.53	0	12656.3	0	511.126	0	174.512	0	884.609	0
F23A7.4	8045.87	0	3071.96	0	7528.99	0	150.105	0	1421.79	0	483.26	0
ZK380.t2	7480.39	0	3051.75	0	5919.66	0	55.6482	3.42882e-10	1340.3	0	434.091	0
F23A7.8	6719.49	0	2543.08	0	9018.87	0	61.5976	2.13045e-11	641.688	0	301.273	0
rrn-2.1	5549.07	0	627.288	0	2572.22	0	3111.45	0	1540.05	0	1217.88	0
rpl-36	3662.06	0	532.263	0	703.346	0	565.296	0	5541.54	0	959.131	0
vit-2	3607.06	0	1368.97	0	1812.21	0	97.0167	0	1284.21	0	555.833	0
vit-5	3582.94	0	1401.17	0	1289.39	0	102.209	0	1557.31	0	684.921	0
htz-1	3390.21	0	925.269	0	136.413	0	482.962	0	4739.87	0	1083.62	0
dct-16	3351.96	0	1299.51	0	7689.54	0	84.5653	4.44089e-16	296.328	0	199.005	0
vit-6	3199.97	0	1251.15	0	2057.65	0	67.4166	1.38312e-12	860.113	0	407.595	0
C01G6.5	2774.17	0	438.351	0	38.5815	8.64458e-07	341.64	0	3533.44	0	522.431	0
trxr-1	2765.38	0	541.04	0	25.6852	0.000254797	303.093	0	3426.04	0	582.936	0
F37A4.2	2759.5	0	1516.74	0	2187.72	0	125.637	0	1168.98	0	414.576	0
rrn-3.1	2624.04	0	7183.58	0	411.866	0	1521.38	0	1794.01	0	5471.32	0
F56D5.4	2563.39	0	374.126	0	774.277	0	379.864	0	4153.13	0	940.329	0
F09E10.15	2504.29	0	1000.78	0	3638	0	22.9594	0.000810191	168.849	0	43.5667	9.00851e-08
rpl-25.2	2456.91	0	292.761	0	284.563	0	450.283	0	3476.12	0	476.078	0
vit-4	2449.59	0	809.491	0	4860.31	0	44.137	6.94378e-08	175.963	0	137.713	0
vit-3	2398.45	0	835.284	0	5249.61	0	22.1359	0.00114408	181.078	0	111.154	0
col-122	2326.8	0	521.444	0	4800.04	0	139.387	0	130.681	0	148.7	0
ubc-25	2318.92	0	455.349	0	57.8606	1.22294e-10	301.626	0	3123.1	0	551.344	0
daf-18	2315.42	0	315.145	0	98.7448	0	372.423	0	2227.84	0	186.223	0
rpl-13	2310.48	0	175.903	0	1516.4	0	632.336	0	4714.93	0	868.897	0
trcs-1	2307.15	0	504.719	0	77.6143	1.11022e-14	268.869	0	3302.22	0	716.825	0
nasp-2	2245.55	0	555.548	0	104.966	0	609.168	0	3253.34	0	550.454	0
cbd-1	2204.24	0	353.375	0	451.529	0	529.89	0	4125.98	0	620.649	0
C28H8.3	2149.99	0	463.766	0	167.302	0	273.943	0	3457.44	0	723.606	0
sqd-1	2127.08	0	581.581	0	81.1737	1.9984e-15	294.614	0	2902.36	0	599.12	0
spn-4	2122.96	0	244.475	0	325.744	0	601.307	0	3837.71	0	380.237	0
Y54G2A.73	2100.55	0	905.468	0	1380.64	0	8.26169	0.219551	563.277	0	268.51	0
Y82E9BR.3	2070.21	0	527.295	0	815.862	0	682.615	0	3641.98	0	1100.9	0
tmem-131	1978.32	0	305.164	0	46.6834	2.16385e-08	219.288	0	2556.54	0	377.505	0
Y111B2A.2	1967.04	0	516.143	0	60.4123	3.71138e-11	203.683	0	2462.73	0	540.321	0
rpa-4	1964.85	0	735.423	0	227.157	0	21.2578	0.00164879	1587.69	0	602.312	0
cyn-7	1961.06	0	521.775	0	279.042	0	571.661	0	3427.21	0	646.501	0
cyld-1	1936.25	0	255.853	0	38.8948	7.50561e-07	296.463	0	2580.42	0	300.057	0
col-140	1934.43	0	648.041	0	6027.06	0	56.4339	2.3784e-10	67.0808	1.62015e-12	70.9695	2.58682e-13
cwc-15	1924.13	0	280.859	0	129.723	0	303.296	0	2842.37	0	411.866	0
ilys-5	1901.47	0	644.176	0	2619.66	0	20.2733	0.00247562	630.714	0	221.553	0
C36C9.10	1887.96	0	616.088	0	452.062	0	194.43	0	1117.32	0	154.595	0
Y57G11C.51	1873.74	0	734.187	0	2077.06	0	17.6096	0.00728555	255.004	0	146.892	0
cpg-1	1850.53	0	241.685	0	100.229	0	718.015	0	2563.61	0	157.787	0
rrn-3.56	1846.87	0	4409.28	0	166.765	0	866.661	0	1283.4	0	3437.9	0
acly-2	1838.28	0	326.002	0	127.62	0	279.485	0	2469.09	0	325.312	0
K04C2.3	1812.51	0	278.674	0	99.6768	0	246.349	0	2664.51	0	438.136	0
rps-5	1808.86	0	203.98	0	1823.05	0	578.28	0	4190.74	0	823.015	0
rps-29	1800.33	0	329.265	0	917.384	0	460.834	0	3767.34	0	810.775	0
sftb-6	1781.81	0	242.281	0	120.295	0	290.464	0	2687.6	0	388.172	0
col-119	1752.81	0	241.849	0	5055.67	0	33.4381	3.07988e-06	97.7642	0	73.2997	2.10942e-14
asp-1	1751.11	0	613.962	0	2863.13	0	96.4029	0	224.206	0	157.302	0
rps-23	1748.72	0	233.755	0	1818.05	0	647.902	0	4090.85	0	685.231	0
acdh-1	1736.8	0	612.752	0	4341.88	0	20.5767	0.00218499	142.317	0	69.8683	4.35096e-13
cox-6C	1734.93	0	181.029	0	244.736	0	309.728	0	2735.43	0	432.255	0
lgg-1	1732.53	0	719.403	0	61.2803	2.47188e-11	209.722	0	2130.95	0	687.398	0
ulp-4	1731.02	0	272.813	0	34.2417	6.04174e-06	229.696	0	2235.04	0	305.435	0
tts-1	1729	0	2134.56	0	2167.74	0	197.964	0	78.0812	8.88178e-15	476.755	0
cey-4	1711.37	0	653.221	0	131.486	0	329.125	0	2602.82	0	889.113	0
rpl-41.2	1710.81	0	653.503	0	2606.31	0	202.617	0	264.423	0	610.54	0
nog-1	1706.28	0	637.292	0	189.318	0	274.224	0	2766.8	0	711.324	0
tbb-2	1701.02	0	639.597	0	458.365	0	639.109	0	3490.38	0	882.175	0
enu-3.2	1699.64	0	641.804	0	1341.53	0	16.1954	0.0127425	445.088	0	165.022	0
tac-1	1687.68	0	713.023	0	154.97	0	31.1182	2.40659e-05	1361.53	0	547.53	0
rpl-7A	1680.27	0	1918.57	0	2523.26	0	645.662	0	240.208	0	808.838	0
hmg-1.1	1673.13	0	591.364	0	74.3507	5.21805e-14	364.91	0	1794.47	0	486.559	0
ttc-17	1668.16	0	249.365	0	35.2345	3.88125e-06	212.209	0	1991.3	0	238.18	0
tba-1	1657.16	0	509.399	0	184.344	0	349.004	0	2781.18	0	691.041	0
tba-2	1650.92	0	270.925	0	116.565	0	401.873	0	2422.88	0	402.75	0
Y111B2A.10	1613.48	0	1017.96	0	976.987	0	55.228	4.16913e-10	480.294	0	418.56	0
hecd-1	1609.92	0	723.913	0	35.7605	3.06837e-06	77.6805	1.07692e-14	1800.78	0	672.116	0
C14E2.12	1606.98	0	611.82	0	3299.95	0	49.7634	5.24356e-09	138.568	0	130.922	0
imb-3	1590.46	0	503.043	0	222.513	0	232.094	0	2856.3	0	771.526	0
T13F2.2	1585.23	0	243.849	0	48.5015	9.38075e-09	258.186	0	2059.66	0	264.268	0
plp-1	1573.14	0	479.037	0	180.03	0	263.726	0	2609.54	0	602.63	0
T08G11.1	1571.07	0	617.985	0	253.057	0	66.2966	2.3439e-12	1372.91	0	383.813	0
rps-18	1570.83	0	233.124	0	1581.24	0	510.643	0	3434.2	0	642.642	0
ndk-1	1570.72	0	1305.83	0	378.136	0	1304.63	0	2309.2	0	890.829	0
rpl-16	1564.09	0	176.833	0	1662.41	0	516.92	0	3824.77	0	772.674	0
rpl-24.1	1555.53	0	233.718	0	1424.23	0	524.462	0	3321.92	0	793.526	0
ZK632.10	1555.22	0	297.839	0	24.2162	0.000476528	295.248	0	1799.18	0	239.746	0
apb-3	1551.87	0	274.036	0	40.0477	4.45793e-07	187.097	0	1430.69	0	168.022	0
F31C3.15	1544.26	0	576.138	0	662.532	0	153.916	0	510.441	0	169.674	0
prp-8	1538.53	0	416.059	0	169.804	0	206.287	0	2596.72	0	633.609	0
rpl-7	1535.45	0	148.947	0	1481.6	0	498.232	0	3808.7	0	794.865	0
mex-5	1533.83	0	242.292	0	637.541	0	448.144	0	3585.89	0	494.56	0
larp-5	1531.61	0	172.492	0	106.662	0	269.532	0	2375.68	0	254.397	0
let-526	1530.5	0	395.686	0	81.4385	1.77636e-15	80.1728	3.33067e-15	1767.96	0	384.821	0
daz-1	1529.3	0	219.429	0	99.0956	0	240.519	0	2316.64	0	347.108	0
tyms-1	1520.2	0	336.515	0	116.807	0	223.641	0	1271.48	0	138.125	0
let-70	1508.06	0	537.585	0	436.143	0	394.868	0	2834.24	0	632.552	0
sac-1	1505.31	0	220.083	0	29.771	4.34513e-05	279.489	0	2043.92	0	282.336	0
ZK973.1	1501.81	0	229.166	0	68.9185	6.81233e-13	218.345	0	2048.15	0	281.041	0
bath-42	1487.15	0	294.222	0	99.1052	0	227.734	0	2265.44	0	432.038	0
rpl-33	1473.51	0	169.872	0	1261.43	0	574.88	0	3201.57	0	577.434	0
Y73B3A.20	1461.92	0	499.766	0	1069.93	0	28.71	6.90242e-05	377.755	0	98.1022	0
sdhb-1	1456.14	0	287.327	0	53.3592	9.93218e-10	223.47	0	2014.29	0	371.491	0
spp-17	1453.02	0	511.067	0	3623.06	0	20.9272	0.0018907	104.953	0	76.2144	2.15383e-14
F25H2.4	1452.35	0	138.695	0	23.2676	0.000711643	267.404	0	1827.05	0	164.077	0
sdhd-1	1443.99	0	209.709	0	142.256	0	238.303	0	2290.99	0	355.44	0
puf-5	1437.95	0	178.332	0	177.781	0	542.278	0	2490.34	0	240.301	0
npp-14	1435.16	0	251.905	0	91.8379	0	198.347	0	2207.27	0	369.698	0
F09G2.8	1431.19	0	158.297	0	69.5719	5.00489e-13	229.428	0	2040.56	0	222.132	0
col-181	1427.47	0	461.364	0	2957.76	0	70.6928	2.94764e-13	62.1422	1.65048e-11	127.466	0
crml-1	1426.63	0	329.659	0	9.61042	0.142046	152.839	0	1791.58	0	373.899	0
gsy-1	1421.97	0	480.474	0	980.658	0	24.5527	0.00041307	369.765	0	101.779	0
tlk-1	1420.95	0	207.418	0	55.6009	3.50524e-10	270.091	0	1881.18	0	194.453	0
chaf-1	1417.36	0	231.591	0	243.578	0	417.607	0	2569.66	0	238.435	0
F10E7.2	1416.97	0	570.688	0	1486.32	0	5.70602	0.456914	240.158	0	115.492	0
srgp-1	1414.47	0	241.518	0	115.405	0	159.244	0	2130.08	0	350.052	0
ppm-1.G	1409.7	0	250.859	0	93.5673	0	257.24	0	2061.53	0	261.864	0
mix-1	1408.86	0	538.753	0	843.851	0	18.4262	0.00525083	391.56	0	140.212	0
col-178	1396.03	0	498.559	0	4400.2	0	19.674	0.00316453	50.0307	4.635e-09	34.8078	4.69516e-06
hil-5	1394.05	0	407.107	0	558.272	0	602.347	0	2006.42	0	112.115	0
hcp-3	1392.99	0	930.175	0	1730.8	0	88.0821	1.11022e-16	78.1155	8.77076e-15	204.5	0
rpl-15	1383.39	0	154.425	0	2175.04	0	570.284	0	4153.17	0	869.875	0
F23H11.5	1381.43	0	218.64	0	134.533	0	218.663	0	1925.02	0	317.604	0
C18A3.9	1369.98	0	485.329	0	429.111	0	42.144	1.72222e-07	826.293	0	255.638	0
rnr-2	1367.48	0	485.627	0	209.785	0	332.855	0	2479.57	0	667.705	0
Y53F4B.21	1364.99	0	452.708	0	741.313	0	37.9445	1.15179e-06	521.935	0	149.063	0
sin-3	1362.01	0	320.96	0	125.064	0	208.947	0	1943.71	0	313.61	0
ubxn-6	1358.76	0	243.306	0	73.7151	7.06102e-14	223.277	0	2072.09	0	378.978	0
pcn-1	1353	0	400.375	0	227.989	0	422.339	0	2460.87	0	449.937	0
C08F8.3	1351.76	0	655.122	0	103.765	0	16.0827	0.0133168	1124.58	0	532.68	0
ctr-9	1347.48	0	285.864	0	89.5112	0	259.069	0	2029.34	0	313.634	0
C17F4.7	1344.15	0	470.014	0	84.4636	4.44089e-16	88.3197	1.11022e-16	1077.26	0	377.855	0
ragc-1	1342.75	0	155.929	0	124.237	0	261.726	0	2157.1	0	314.047	0
cpg-2	1341.92	0	250.891	0	301.985	0	757.855	0	2648.05	0	196.504	0
mel-28	1330.35	0	274.768	0	90.6588	0	143.443	0	1622.41	0	259.848	0
F45H10.3	1324.5	0	260.455	0	45.4022	3.89331e-08	303.144	0	1841.32	0	311.629	0
asg-1	1323.95	0	364.39	0	62.2205	1.59097e-11	194.688	0	1704.77	0	396.154	0
vps-39	1322.33	0	270.212	0	51.1053	2.82121e-09	177.486	0	1928.93	0	378.651	0
his-72	1316.81	0	676.458	0	370.708	0	388.681	0	2456.61	0	662.769	0
dgk-4	1313.73	0	316.114	0	27.0883	0.000139393	119.848	0	1507.44	0	294.578	0
F59E12.9	1312.7	0	205.04	0	249.172	0	231.009	0	2447.54	0	340.177	0
cpr-9	1312.13	0	522.825	0	1431.38	0	34.7663	4.7828e-06	254.539	0	154.554	0
mfap-1	1311.32	0	288.704	0	681.694	0	392.17	0	3052.68	0	356.584	0
nasp-1	1310.59	0	126.491	0	120.943	0	310.612	0	2110.01	0	193.193	0
C55A6.1	1304.27	0	96.0954	0	197.629	0	276.426	0	2303.74	0	220.833	0
rla-0	1303.42	0	217.945	0	2357.19	0	497.05	0	3935.15	0	913.284	0
sip-1	1290.47	0	1293.38	0	690.965	0	282.968	0	780.079	0	820	0
rps-9	1287.95	0	199.218	0	2292.39	0	535.413	0	3508.34	0	885.957	0
pap-1	1286.61	0	271.815	0	103.146	0	195.745	0	2105.46	0	408.735	0
prdx-2	1286.57	0	452.049	0	364.805	0	472.331	0	2101.68	0	547.013	0
sec-16A.1	1284.36	0	227.075	0	66.5852	2.04625e-12	151.554	0	1909.36	0	335.245	0
acl-9	1282.94	0	171.909	0	18.9828	0.0041927	189.719	0	1697.88	0	231.941	0
lex-1	1274.07	0	285.24	0	128.935	0	256.783	0	2169	0	406.507	0
T23G7.3	1262.19	0	596.222	0	338.779	0	217.385	0	2342.18	0	650.635	0
algn-11	1257.25	0	305.558	0	34.6742	4.98334e-06	141.766	0	1404.9	0	256.032	0
hoe-1	1254.72	0	307.563	0	11.8251	0.0659869	137.631	0	1478.08	0	287.745	0
slc-17.2	1253.33	0	271.512	0	32.1592	1.52102e-05	222.46	0	1670.32	0	311.661	0
cpsf-4	1252.88	0	143.742	0	164.313	0	209.382	0	2178.88	0	333.617	0
upp-1	1252.79	0	193.191	0	26.5871	0.000173004	207.222	0	1625.82	0	230.926	0
C05D11.1	1250.53	0	250.121	0	55.165	4.29318e-10	132.265	0	1768.24	0	373.295	0
rpl-32	1246.02	0	264.822	0	1605.94	0	528.867	0	3150.09	0	664.553	0
nucl-1	1245.39	0	467.43	0	430.648	0	298.791	0	2844.26	0	714.959	0
rps-10	1244.3	0	249.322	0	1704.31	0	587.319	0	3162.93	0	569.198	0
C48B6.3	1243.63	0	237.271	0	69.3321	5.60441e-13	149.243	0	1778.69	0	315.563	0
F29B9.11	1241.23	0	253.387	0	297.228	0	253.706	0	2118.34	0	406.612	0
snu-13	1238.56	0	522.711	0	369.297	0	364.78	0	2505.65	0	687.722	0
col-101	1238.16	0	334.008	0	2738.27	0	77.2246	1.33227e-14	12.8835	0.0449234	140.77	0
oma-1	1237.61	0	123.747	0	120.034	0	343.512	0	2070.23	0	222.718	0
M05D6.2	1234.32	0	279.013	0	73.5663	7.57172e-14	178.255	0	1813.09	0	340.639	0
col-184	1224.5	0	292.459	0	2439.88	0	149.382	0	94.6243	0	254.71	0
aka-1	1223.64	0	135.442	0	110.882	0	247.784	0	1981.16	0	199.111	0
ugt-64	1223.18	0	440.736	0	475.062	0	37.4619	1.43099e-06	584.337	0	169.933	0
col-124	1221.03	0	403.558	0	4938.73	0	13.9886	0.015682	49.4792	5.97802e-09	24.4568	0.000177337
cgt-3	1216.74	0	118.704	0	78.6523	6.77236e-15	211.116	0	1871.35	0	231.146	0
dut-1	1215.73	0	371.05	0	257.504	0	434.392	0	2007.19	0	260.645	0
cmd-1	1215.55	0	264.26	0	151.245	0	357.106	0	1862.92	0	230.805	0
zyg-11	1213.6	0	161.276	0	121.425	0	273.398	0	2038.73	0	267.392	0
mre-11	1211.81	0	187.256	0	124.301	0	232.289	0	1972.23	0	246.408	0
T04A8.8	1210.53	0	250.997	0	36.2372	2.47891e-06	211.152	0	1642.92	0	283.644	0
F13B12.1	1203.78	0	398.245	0	89.9577	0	221.784	0	1787.46	0	410.851	0
ndc-80	1202.27	0	214.996	0	207.091	0	279.643	0	2231.72	0	298.166	0
usip-1	1200.49	0	196.046	0	131.941	0	246.745	0	2012.88	0	316.528	0
trcs-2	1194.08	0	243.837	0	49.9172	4.8843e-09	188.624	0	1712.4	0	320.853	0
ife-1	1192.99	0	280.095	0	16.8806	0.00973216	186.498	0	1367.7	0	218.869	0
rpl-20	1191.71	0	167.405	0	1775.28	0	530.155	0	3493.16	0	581.454	0
pod-1	1190.95	0	373.903	0	282.559	0	201.454	0	2019.5	0	421.056	0
gtf-2E2	1187.67	0	329.978	0	53.2148	1.06204e-09	134.366	0	1601.87	0	383.963	0
W01D2.1	1180.34	0	178.649	0	827.854	0	334.616	0	2089.34	0	401.637	0
lig-1	1179.42	0	126.573	0	210.03	0	284.599	0	2237.73	0	218.836	0
nemp-1	1178.18	0	202.395	0	138.026	0	224.607	0	1903.83	0	248.806	0
glp-1	1177.77	0	182.123	0	111.33	0	216.207	0	1834.69	0	241.207	0
mcm-4	1177.44	0	284.482	0	138.997	0	202.466	0	2044.43	0	434.04	0
klp-7	1176.85	0	696.516	0	1442.96	0	29.161	5.67147e-05	60.9546	2.87919e-11	95.524	0
snap-29	1174.04	0	279.991	0	15.9716	0.0139074	163.258	0	1395.68	0	258.678	0
mrpl-18	1172.79	0	184.249	0	3.65779	0.722871	171.637	0	1320.93	0	181.582	0
emb-5	1172.7	0	318.077	0	53.9192	7.6592e-10	128.794	0	1619.9	0	352.132	0
W05F2.3	1172.33	0	174.858	0	290.701	0	635.745	0	2058.83	0	68.8524	7.02882e-13
his-62	1168.83	0	292.26	0	61.7688	1.96624e-11	150.302	0	1578.78	0	376.686	0
F13G3.10	1160.28	0	285.606	0	41.2435	2.59278e-07	133.228	0	1398.69	0	256.566	0
ran-3	1160.15	0	265.595	0	60.0767	4.34244e-11	190.668	0	1687.09	0	320.171	0
ent-1	1160.01	0	278.897	0	67.7252	1.19593e-12	141.765	0	1621.11	0	336.491	0
max-2	1159.85	0	107.251	0	156.47	0	218.738	0	2090.49	0	242.258	0
ensa-1	1159.05	0	173.266	0	225.635	0	234.824	0	2150.77	0	297.152	0
hsr-9	1157.51	0	217.271	0	351.683	0	383.997	0	2491.72	0	281.819	0
hil-2	1157.36	0	410.172	0	407.174	0	139.84	0	1179.77	0	206.606	0
vit-1	1154.92	0	471.106	0	2831.06	0	32.455	1.33466e-05	13.6811	0.0334088	75.2096	3.475e-14
rps-12	1154.69	0	422.374	0	1412.43	0	530.55	0	2963.57	0	1228.3	0
R05H5.3	1154.27	0	473.256	0	488.328	0	494.308	0	2356.51	0	385.197	0
spr-2	1153.66	0	271.797	0	228.537	0	266.607	0	2211.31	0	436.541	0
abcf-2	1153.33	0	490.741	0	224.641	0	113.274	0	2122.01	0	709.286	0
ctc-3	1149.35	0	536.765	0	838.251	0	837.588	0	256.57	0	940.975	0
rnp-8	1148.9	0	217.144	0	123.555	0	144.795	0	1760.18	0	288.38	0
rps-7	1148.46	0	203.342	0	2181.36	0	425.002	0	3418.93	0	846.185	0
znf-207	1147.58	0	190.298	0	141.392	0	243.449	0	1965.68	0	291.55	0
ubr-5	1146.95	0	494.112	0	226.512	0	119.473	0	1615.25	0	455.189	0
sde-2	1145.84	0	249.066	0	118.282	0	215.647	0	1835.35	0	296.373	0
rpl-5	1143.86	0	161.547	0	2606.34	0	463.182	0	3645.29	0	1038.52	0
cey-1	1141.51	0	288.304	0	170.306	0	217.645	0	1941.3	0	374.326	0
rps-14	1141.4	0	221.44	0	1853.13	0	479.023	0	2908.9	0	640.776	0
kars-1	1133.58	0	190.371	0	227.532	0	202.467	0	2146.48	0	471.124	0
cox-4	1128.47	0	141.454	0	408.106	0	320.231	0	2219.89	0	379.485	0
puf-12	1126.18	0	304.983	0	475.974	0	238.048	0	2547.57	0	458.951	0
dnj-5	1125.87	0	131.485	0	145.807	0	304.836	0	1807.62	0	156.236	0
R53.5	1124.71	0	203.39	0	5.3984	0.493821	131.569	0	1322.32	0	201.09	0
pup-2	1123.47	0	119.408	0	190.557	0	393.453	0	2180.81	0	175.606	0
rps-28	1119.17	0	297.686	0	1623.03	0	382.48	0	2926.27	0	875.456	0
sqv-5	1117.83	0	96.931	0	230.674	0	296.25	0	1969.25	0	146.019	0
mai-2	1116.1	0	196.726	0	129.495	0	216.557	0	1694.12	0	269.999	0
F47D12.9	1115.86	0	224.928	0	110.569	0	175.059	0	1759.11	0	308.006	0
C16C8.4	1115.25	0	133.51	0	14.9037	0.0210192	153.751	0	1190.03	0	99.9217	0
eef-2	1114.09	0	284.501	0	1589.9	0	635.774	0	4084.22	0	966.789	0
F23B12.7	1112.43	0	198.873	0	51.2538	2.63391e-09	147.174	0	1611.2	0	280.937	0
C02B10.4	1112.24	0	270.835	0	114.493	0	221.482	0	1776.39	0	328.379	0
lin-53	1111.45	0	268.71	0	158.935	0	226.828	0	1913.11	0	375.874	0
F11G11.5	1111.23	0	273.945	0	20.1128	0.00264417	124.74	0	1446.9	0	346.711	0
ddx-17	1109.9	0	448.262	0	281.818	0	338.735	0	2298.67	0	567.052	0
F10C2.4	1109.42	0	147.068	0	33.9365	6.92008e-06	187.895	0	1513.27	0	180.496	0
F35G2.1	1105.46	0	142.516	0	22.8587	0.000845204	148.399	0	1389.97	0	162.295	0
cyn-10	1102.4	0	183.086	0	84.6748	3.33067e-16	201.409	0	1643.99	0	227.17	0
tbc-2	1101.57	0	229.955	0	54.0976	7.05016e-10	142.295	0	1594.61	0	302.881	0
ant-1.1	1097.42	0	1078.21	0	4059	0	554.224	0	835.23	0	705.598	0
eri-6	1096.47	0	313.716	0	338.006	0	42.5166	1.45367e-07	504.601	0	103.438	0
kbp-4	1092.58	0	142.034	0	11.4988	0.0741306	193.705	0	1292.32	0	128.205	0
col-80	1090.92	0	297.729	0	3253.11	0	30.1752	3.64047e-05	21.0677	0.00178391	30.8257	2.73667e-05
F21F3.6	1089.71	0	185.82	0	166.327	0	304.651	0	1970.01	0	280.524	0
K01G5.5	1087.75	0	234.16	0	243.836	0	203.065	0	2209.05	0	469.405	0
R53.4	1087.58	0	208.295	0	581.343	0	357.858	0	2154.88	0	542.723	0
pos-1	1086	0	145.226	0	284.996	0	569.568	0	2321.78	0	196.002	0
eef-1A.1	1083.65	0	538.411	0	2163.61	0	796.502	0	3883.91	0	1679.24	0
C27C7.1	1083.02	0	339.213	0	89.2211	0	105.254	0	834.741	0	161.544	0
unc-85	1082.91	0	738.335	0	960.541	0	72.1569	1.47549e-13	213.917	0	209.663	0
pdpr-1	1081.04	0	261.435	0	50.4129	3.88506e-09	142.836	0	1531.89	0	303.078	0
chl-1	1079.31	0	146.665	0	27.5397	0.000114693	107.765	0	1438.89	0	203.44	0
nmy-2	1078.43	0	397.504	0	197.514	0	189.805	0	1941.27	0	517.528	0
swsn-4	1075.4	0	324.415	0	290.616	0	253.873	0	2172.38	0	420.943	0
rpl-17	1074.11	0	311.552	0	1885.71	0	595.332	0	3260.16	0	539.105	0
prmt-1	1072.27	0	478.029	0	279.833	0	205.873	0	2080.97	0	595.635	0
kin-4	1069.02	0	117.057	0	92.713	0	170.899	0	1782.32	0	227.712	0
ttll-5	1065.92	0	256.358	0	25.1731	0.000317146	130.614	0	1361.09	0	263.851	0
cox-7C	1064.65	0	208.736	0	390.379	0	253.073	0	2041.07	0	584.72	0
aipl-1	1061.63	0	168.246	0	35.093	4.13443e-06	215.326	0	1446.57	0	187.309	0
ctc-1	1059.62	0	940.976	0	1582.54	0	1027.41	0	37.7543	1.2547e-06	1545.85	0
crn-1	1059.32	0	112.04	0	257.665	0	232.001	0	2193.42	0	311.693	0
npp-7	1058.86	0	180.67	0	90.737	0	132.432	0	1715.57	0	313.46	0
flh-1	1056.86	0	284.792	0	92.3169	0	162.645	0	1693.35	0	380.65	0
chs-1	1054.87	0	132.057	0	91.5246	0	344.807	0	1722.76	0	141.514	0
cgh-1	1052.01	0	168.513	0	646.88	0	397.948	0	2755.27	0	511.906	0
rps-3	1048.35	0	230.004	0	2498.03	0	509.93	0	3502.94	0	718.04	0
ari-1.4	1046.58	0	206.702	0	45.8934	3.10874e-08	255.987	0	1429.83	0	183.434	0
cct-3	1046.36	0	352.684	0	1169.33	0	33.9476	6.88608e-06	129.79	0	37.0586	1.71517e-06
cox-6B	1045.73	0	242.569	0	349.953	0	254.997	0	1946.58	0	449.829	0
rop-1	1045.52	0	222.411	0	43.6141	8.81571e-08	167.478	0	1464.87	0	251.361	0
mbk-2	1042.72	0	166.821	0	396.193	0	216.532	0	2372.27	0	371.971	0
C35A5.8	1039.89	0	307.917	0	92.3591	0	150.378	0	1688.99	0	434.314	0
rpl-23	1039.64	0	213.061	0	1112.64	0	372.086	0	2396.57	0	672.869	0
eftu-2	1039.14	0	312.632	0	109.48	0	157.344	0	1755.01	0	458.455	0
wago-2	1038.16	0	253.852	0	135.671	0	53.9003	7.7266e-10	1210.79	0	328.027	0
cdc-42	1035.35	0	197.298	0	116.535	0	146.161	0	1769.24	0	358.142	0
wee-1.3	1034.87	0	190.961	0	55.3977	3.85277e-10	139.714	0	1551.42	0	267.249	0
spcs-2	1031.42	0	200.49	0	217.238	0	201.337	0	1819.31	0	298.025	0
cacn-1	1030.87	0	516.743	0	1277.73	0	5.05176	0.537193	53.3637	9.91146e-10	47.8332	1.27586e-08
C13F10.7	1029.06	0	136.879	0	104.137	0	161.242	0	1676.59	0	262.485	0
otub-3	1029	0	847.549	0	343.411	0	247.698	0	642.54	0	433.582	0
emr-1	1026.34	0	111.79	0	139.527	0	242.279	0	1672.45	0	143.157	0
nduo-6	1024.77	0	222.967	0	1158.67	0	430.047	0	193.191	0	502.098	0
cpz-1	1024.15	0	425.892	0	1544.91	0	27.9274	9.69677e-05	73.4693	7.92699e-14	66.8663	1.79246e-12
tag-321	1023.6	0	95.5168	0	26.4294	0.000185145	178.938	0	1359.79	0	133.434	0
gtf-2H3	1021.74	0	72.2929	1.38334e-13	117.687	0	235.819	0	1727.95	0	140.531	0
algn-1	1020.45	0	182.736	0	11.8689	0.0649594	130.244	0	1105.04	0	145.281	0
ZK1307.8	1019.27	0	100.48	0	279.719	0	330.967	0	2135.53	0	175.807	0
san-1	1018.07	0	150.818	0	150.04	0	229.532	0	1570.23	0	131.98	0
atp-5	1011.93	0	149.465	0	324.824	0	237.376	0	1819	0	406.223	0
rps-2	1011.51	0	191.301	0	1714.21	0	446.324	0	2836.92	0	681.617	0
aho-3	1011.17	0	103.511	0	151.135	0	155.804	0	1775.2	0	271.858	0
rpa-1	1010.29	0	296.639	0	140.302	0	232.697	0	1759.33	0	343.371	0
rps-1	1008.82	0	219.717	0	2232.41	0	516.554	0	3091.85	0	537.36	0
vdac-1	1007.98	0	166.062	0	535.732	0	408.112	0	2482.58	0	393.387	0
T06D8.9	1007.03	0	96.37	0	120.568	0	249.658	0	1673.63	0	165.859	0
ssb-1	1005.41	0	331.745	0	144.864	0	190.215	0	1810.66	0	488.641	0
rpl-18	1002.56	0	268.901	0	1790.55	0	621.729	0	2509.02	0	582.04	0
T24B8.7	1002.15	0	493.985	0	99.0987	0	33.9371	6.91807e-06	830.26	0	332.387	0
T23B12.6	1001.06	0	99.2111	0	36.9793	1.77732e-06	183.184	0	1421.62	0	151.961	0
Y54G2A.50	1000.81	0	274.821	0	127.875	0	56.899	1.91502e-10	1155.8	0	343.313	0
F07H5.10	995.735	0	133.307	0	18.8527	0.00441982	166.643	0	1082.62	0	86.5887	1.11022e-16
dhhc-6	995.735	0	94.7143	0	120.666	0	201.885	0	1650.35	0	166.881	0
MTCE.7	783.939	0	2375.59	0	28.8743	6.42602e-05	602.862	0	998.839	0	2386.98	0
MTCE.33	252.098	0	2265.57	0	278.611	0	964.243	0	679.199	0	2512.55	0
rpl-12	854.833	0	1282.86	0	822.404	0	1014.97	0	697.534	0	865.073	0
hil-4	566.264	0	1185.19	0	888.007	0	775.085	0	801.474	0	396.009	0
T05F1.2	866.213	0	1142.65	0	548.606	0	256.902	0	202.355	0	510.14	0
rmd-1	523.322	0	1047.9	0	1172.88	0	543.994	0	278.04	0	379.622	0
cpg-3	312.806	0	995.358	0	260.592	0	516.741	0	123.998	0	729.76	0
rbm-3.2	624.726	0	982.14	0	1001.89	0	452.401	0	623.25	0	421.232	0
snu-66	633.524	0	981.207	0	1522.65	0	235.372	0	58.0745	1.10674e-10	238.55	0
C37A2.8	790.203	0	940.112	0	1365.08	0	208.474	0	422.14	0	253.809	0
klp-16	889.617	0	920.806	0	1087.98	0	165.8	0	205.007	0	297.327	0
syx-16	744.271	0	867.51	0	1279.81	0	202.641	0	226.305	0	247.286	0
C18E9.2	666.896	0	831.862	0	1074.53	0	176.698	0	228.418	0	262.139	0
clec-87	552.207	0	827.77	0	302.771	0	1167.72	0	1022.2	0	411.442	0
oef-1	986.182	0	824.043	0	1244.8	0	139.454	0	100.842	0	231.346	0
cdk-11.1	940.21	0	817.356	0	1661.55	0	90.0132	0	92.1738	0	117.746	0
rbm-3.1	865.036	0	781.684	0	922.919	0	510.998	0	1642.2	0	424.036	0
klp-15	736.302	0	750.2	0	799.074	0	119.451	0	234.65	0	287.244	0
eef-1B.1	574.217	0	746.373	0	1011.47	0	574.843	0	722.869	0	622.552	0
let-504	427.433	0	722.141	0	1664.59	0	256.292	0	682.762	0	115.661	0
B0495.9	553.235	0	689.815	0	978.124	0	177.379	0	276.633	0	182.137	0
dlc-1	649.997	0	682.035	0	1183.66	0	223.061	0	873.773	0	380.566	0
lab-1	625.986	0	680.495	0	695.19	0	226.569	0	149.098	0	243.821	0
ZC477.3	715.475	0	675.884	0	815.25	0	108.551	0	135.269	0	179.371	0
irld-23	507.472	0	669.163	0	3265.44	0	227.348	0	950.666	0	31.6429	1.91014e-05
C01G8.1	115.492	0	647.792	0	904.108	0	481.618	0	527.778	0	138.282	0
tos-1	747.449	0	631.116	0	430.754	0	267.888	0	188.494	0	269.43	0
F27D4.4	413.419	0	630.797	0	1083.8	0	205.586	0	262.14	0	135.475	0
crt-1	595.822	0	624.043	0	721.077	0	557.687	0	1580.16	0	370.044	0
hsp-90	122.478	0	619.647	0	1772.23	0	267.076	0	1409.78	0	726.647	0
Y40A1A.6	702.824	0	608.131	0	1579.57	0	123.652	0	242.555	0	139.125	0
aldo-2	311.867	0	605.33	0	1029.98	0	649.449	0	846.77	0	244.136	0
K10D2.5	628.181	0	595.339	0	346.182	0	103.628	0	223.893	0	314.521	0
vps-20	565.458	0	591.437	0	1363.81	0	137.446	0	386.949	0	108.05	0
F54C8.4	184.908	0	586.141	0	504.684	0	382.871	0	354.777	0	192.089	0
EEED8.3	150.812	0	579.374	0	283.339	0	328.885	0	127.671	0	288.638	0
pfd-6	426.233	0	571.694	0	475.279	0	243.596	0	329.078	0	231.112	0
F10E9.5	450.472	0	568.309	0	844.379	0	153.155	0	208.546	0	166.148	0
atp-6	410.203	0	565.614	0	387.615	0	700.045	0	139.353	0	1060.53	0
xbp-1	591.015	0	561.271	0	861.701	0	92.9676	0	257.981	0	190.551	0
T19H12.2	330.301	0	555.055	0	863.051	0	424.267	0	1209.31	0	269.811	0
far-2	671.156	0	539.969	0	294.269	0	287.534	0	354.03	0	453.483	0
F26F4.9	554.248	0	537.051	0	746.662	0	90.6874	0	190.495	0	155.081	0
Y51F10.2	184.187	0	535.918	0	367.763	0	326.036	0	135.663	0	215.77	0
Y47H9C.8	865.916	0	535.902	0	306.908	0	23.2711	0.000710589	366.045	0	283.841	0
K07B1.7	344.591	0	531.061	0	871.595	0	142.007	0	77.9449	9.4369e-15	93.5571	0
F26F4.8	866.876	0	529.67	0	524.316	0	44.6725	5.43648e-08	189.107	0	208.998	0
clec-91	276.541	0	522.639	0	259.259	0	441.94	0	335.795	0	281.435	0
C18E3.9	525.883	0	517.34	0	1127.64	0	114.583	0	298.565	0	114.679	0
gna-2	369.968	0	517.129	0	201.441	0	460.389	0	471.197	0	251.909	0
gst-7	653.567	0	514.132	0	243.201	0	386.406	0	646.134	0	231.104	0
C05C10.5	485.393	0	513.832	0	760.242	0	590.189	0	1295.14	0	118.198	0
R10D12.13	792.249	0	511.933	0	785.322	0	39.6474	5.34282e-07	200.206	0	166.779	0
inos-1	748.559	0	511.929	0	912.216	0	73.2689	8.71525e-14	49.7959	5.16535e-09	106.365	0
pfn-1	679.792	0	511.892	0	709.656	0	92.5528	0	231.374	0	181.141	0
F54A3.6	642.203	0	504.862	0	916.893	0	54.8375	4.99917e-10	196.911	0	138.791	0
pab-2	481.478	0	483.001	0	217.74	0	40.134	4.28716e-07	428.232	0	378.814	0
C01B12.8	480.381	0	478.626	0	628.137	0	212.088	0	619.238	0	134.125	0
par-5	458.255	0	477.16	0	679.095	0	413.847	0	1670.2	0	500.817	0
try-1	283.274	0	476.695	0	484.315	0	223.345	0	54.9688	1.32481e-10	163.096	0
rps-22	573.141	0	472.585	0	1407.4	0	146.631	0	144.478	0	154.106	0
C50F4.6	654.337	0	471.398	0	347.466	0	67.138	1.57718e-12	160.611	0	153.528	0
ZK632.9	669.407	0	468.967	0	94.1132	0	109.212	0	436.089	0	353.879	0
T10C6.10	69.5405	1.27676e-13	468.783	0	60.3564	1.02585e-11	49.7595	1.55202e-09	64.8228	1.21969e-12	190.401	0
cey-2	369.883	0	467.545	0	805.15	0	664.979	0	1433.41	0	361.562	0
ule-1	214.07	0	466.143	0	391.131	0	151.464	0	20.1731	0.00257956	237.542	0
F37A4.1	857.632	0	462.312	0	386.057	0	82.4566	1.11022e-15	689.816	0	242.527	0
B0285.3	411.96	0	459.548	0	546.711	0	135.29	0	396.41	0	208.276	0
swsn-9	160.819	0	458.625	0	705.647	0	268.916	0	566.341	0	145.269	0
Y18D10A.11	566.54	0	457.286	0	1092.64	0	92.6128	0	134.153	0	61.7527	1.98109e-11
hsp-1	185.902	0	454.872	0	1659.56	0	296.104	0	1352.73	0	331.594	0
agt-2	393.981	0	453.711	0	593.526	0	197.666	0	362.133	0	131.984	0
F31C3.14	60.2616	3.98249e-11	449.809	0	63.2014	1.00421e-11	368.85	0	23.946	0.000534336	576.711	0
ctc-2	876.285	0	448.542	0	901.325	0	548.746	0	125.873	0	810.809	0
prcc-1	300.27	0	446.749	0	1300.7	0	318.602	0	1387.77	0	179.663	0
hrpa-1	125.96	0	444.747	0	452.726	0	370.262	0	474.721	0	190.819	0
ran-1	559.982	0	441.188	0	676.609	0	428.247	0	1759.21	0	469.189	0
C45G9.2	358.529	0	438.946	0	698.851	0	137.702	0	167.31	0	124.536	0
sas-5	408.192	0	438.758	0	646.796	0	252.301	0	815.063	0	178.702	0
ctb-1	393.625	0	437.789	0	425.924	0	417.841	0	67.7452	1.18472e-12	656.46	0
F59C12.4	882.348	0	435.804	0	1325.72	0	7.97556	0.2399	148.946	0	72.7627	1.108e-13
R12C12.5	508.242	0	432.318	0	196.064	0	117.625	0	306.48	0	190.489	0
nap-1	169.109	0	431.208	0	769.375	0	263.827	0	1155.57	0	496.706	0
cux-7	358.518	0	428.531	0	249.344	0	85.4316	2.22045e-16	140.125	0	252.398	0
T26E3.4	453.163	0	426.454	0	372.602	0	63.5591	8.48954e-12	145.422	0	184.12	0
pmt-2	881.001	0	426.409	0	1781.85	0	17.0235	0.00919717	10.7516	0.0963652	25.7325	0.000249689
npp-21	802.157	0	424.793	0	302.6	0	78.7277	6.55032e-15	1502.92	0	544.84	0
Y17D7C.3	731.835	0	421.524	0	538.831	0	27.0921	0.000139167	169.149	0	88.1678	1.11022e-16
pdi-2	727.526	0	421.327	0	1140.99	0	40.7158	3.29399e-07	59.3383	6.13312e-11	125.258	0
cebp-2	288.447	0	420.25	0	699.051	0	203.351	0	424.112	0	105.393	0
eif-2A	581.744	0	419.752	0	302.313	0	146.259	0	1230.35	0	475.152	0
clec-88	531.281	0	419.292	0	329.621	0	476.828	0	955.579	0	164.444	0
rpl-3	509.114	0	414.529	0	2283.81	0	317.137	0	1170.05	0	510.383	0
snu-23	585.406	0	413.83	0	991.825	0	340.153	0	1718.91	0	182.197	0
icd-1	445.571	0	413.002	0	626.647	0	308.02	0	1422.7	0	478.174	0
car-1	202.229	0	411.585	0	1202.92	0	223.451	0	392.294	0	65.431	3.52263e-12
K08D12.3	150.667	0	409.095	0	476.435	0	377.574	0	732.299	0	215.192	0
fbxc-50	90.7665	0	406.959	0	437.613	0	66.5225	2.10754e-12	86.634	0	115.654	0
E02H9.3	821.837	0	405.626	0	151.956	0	20.2629	0.00248615	476.364	0	250.284	0
hel-1	229.58	0	405.043	0	520.299	0	198.72	0	560.98	0	270.985	0
smc-4	880.581	0	404.901	0	226.483	0	87.0481	1.11022e-16	1235.37	0	356.372	0
rps-13	515.152	0	398.755	0	495.112	0	352.587	0	403.4	0	462.967	0
smu-2	139.834	0	395.636	0	676.717	0	193.543	0	348.029	0	119.119	0
smn-1	345.308	0	393.96	0	655.97	0	192.141	0	476.084	0	92.8043	0
rbmx-2	425.19	0	392.651	0	1059.43	0	135.663	0	725.612	0	95.7477	0
polk-1	746.609	0	392.13	0	885.538	0	709.136	0	2244.75	0	57.4937	1.45128e-10
epc-1	412.777	0	391.393	0	429.884	0	46.3857	2.48066e-08	61.293	2.45721e-11	137.065	0
mel-32	355.225	0	390.759	0	1044.46	0	184.686	0	424.998	0	97.47	0
dnj-22	368.207	0	387.813	0	815.579	0	85.464	2.22045e-16	363.2	0	120.355	0
ifet-1	121.421	0	387.682	0	654.876	0	219.675	0	469.007	0	94.1205	0
C42C1.13	353.949	0	386.15	0	165.214	0	89.1246	0	279.028	0	298.335	0
rps-25	909.094	0	385.599	0	2444.8	0	432.365	0	2612.35	0	763.333	0
rpt-2	907.377	0	384.575	0	324.349	0	268.25	0	1973.82	0	511.734	0
sars-1	777.024	0	382.619	0	197.855	0	167.434	0	1501.68	0	464.38	0
ubq-1	401.023	0	380.296	0	379.765	0	296.847	0	1175.22	0	499.844	0
sna-1	338.118	0	378.838	0	305.011	0	247.748	0	413.634	0	147.418	0
F09G2.2	381.099	0	378.403	0	488.071	0	111.459	0	268.931	0	127.655	0
C25A1.16	456.18	0	378.332	0	164.406	0	125.431	0	928.193	0	465.872	0
npp-1	544.286	0	377.423	0	320.765	0	62.2774	1.54909e-11	213.394	0	133.343	0
pfd-1	445.103	0	376.924	0	145.413	0	164.497	0	596.646	0	273.595	0
F07H5.5	87.1921	1.11022e-16	375.457	0	298.252	0	181.83	0	533.081	0	678.927	0
iff-1	507.265	0	375.028	0	122.664	0	360.6	0	840.351	0	262.957	0
gut-2	426.33	0	373.577	0	325.816	0	70.1279	3.84914e-13	135.193	0	144.932	0
top-2	279.978	0	372.818	0	860.07	0	90.0272	0	76.6813	1.73195e-14	80.0522	3.44169e-15
hrde-4	587.319	0	372.714	0	431.127	0	30.4854	3.1777e-05	131.427	0	107.865	0
dhc-1	496.415	0	370.39	0	210.023	0	42.839	1.25522e-07	826.029	0	502.199	0
gpd-4	482.804	0	369.582	0	562.749	0	112.934	0	243.453	0	126.586	0
unc-116	555.835	0	369.474	0	603.342	0	73.1617	9.17044e-14	389.725	0	133.104	0
D1005.t1	876.088	0	367.881	0	1510.18	0	25.2571	0.00030598	15.4025	0.0173471	26.7597	0.000160614
C05C10.7	789.123	0	367.655	0	441.176	0	16.9003	0.0096567	241.937	0	157.094	0
pfd-3	588.247	0	366.886	0	375.694	0	26.6461	0.000168662	152.079	0	124.969	0
gpd-1	232.778	0	366.88	0	442.242	0	282.995	0	514.837	0	114.003	0
ZK809.5	285.15	0	366.281	0	1213.86	0	93.9171	0	501.595	0	91.4765	0
trap-1	448.007	0	366.227	0	1414.37	0	141.387	0	564.792	0	120.702	0
rpl-41.1	304.65	0	366.137	0	99.2234	0	90.4242	0	307.726	0	366.779	0
M04F3.2	905.289	0	365.578	0	715.77	0	14.5931	0.0236687	180.765	0	69.1762	6.03295e-13
F59D12.2	459.956	0	365.407	0	253.575	0	20.5768	0.00218492	177.046	0	75.3825	3.19744e-14
icd-2	477.313	0	365.367	0	395.25	0	284.685	0	1434.97	0	494.674	0
pir-1	187.66	0	364.145	0	538.067	0	213.136	0	415.506	0	112.156	0
C17E4.6	470.057	0	363.019	0	960.926	0	39.5747	5.52113e-07	213.88	0	55.3093	4.01449e-10
atp-1	823.303	0	362.271	0	1078.96	0	452.546	0	1882.94	0	450.393	0
trr-1	595.951	0	362.169	0	67.0508	1.64324e-12	25.0234	0.000338068	509.886	0	275.475	0
F46H5.3	760.27	0	362.12	0	1126.48	0	61.0624	2.73758e-11	46.3995	2.46501e-08	159.793	0
R06C1.4	964.093	0	361.346	0	1453.89	0	84.1256	5.55112e-16	92.4941	0	176.12	0
rpl-1	397.207	0	360.614	0	2268.57	0	440.42	0	1958.43	0	437.38	0
nst-1	475.149	0	359.344	0	440.774	0	171.636	0	1175.9	0	352.752	0
gpi-1	534.82	0	358.051	0	577.089	0	35.6517	3.22136e-06	102.737	0	67.1793	1.54676e-12
pdi-3	212.593	0	358.036	0	1135.08	0	301.281	0	1039.72	0	244.01	0
nduo-1	243.905	0	357.755	0	353.684	0	343.733	0	29.9302	4.05276e-05	601.718	0
C29E4.13	463.009	0	357.026	0	163.147	0	39.8022	4.9816e-07	240.607	0	212.626	0
R05D3.8	463.863	0	356.023	0	535.348	0	43.2751	1.02896e-07	40.4644	3.69144e-07	88.6168	1.11022e-16
yop-1	867.644	0	355.764	0	379.721	0	359.48	0	1791.74	0	330.941	0
nduo-5	23.321	0.000695795	353.795	0	45.5765	3.59463e-08	266.351	0	30.913	2.6338e-05	427.002	0
F52D2.14	706.487	0	353.344	0	644.907	0	85.3546	3.33067e-16	60.8675	2.99913e-11	39.8249	4.93076e-07
hsp-4	340.067	0	353.046	0	1486.27	0	93.2897	0	220.683	0	77.1613	1.37668e-14
aly-2	981.546	0	352.838	0	470.171	0	351.156	0	2073.48	0	342.537	0
rsp-6	217.772	0	352.26	0	575.884	0	242.615	0	570.587	0	158.295	0
smo-1	980.405	0	352.227	0	131.957	0	241.6	0	1566.72	0	370.243	0
baf-1	598.85	0	351.629	0	104.127	0	180.889	0	943.427	0	312.457	0
ntl-2	558.314	0	351.326	0	234.91	0	131.323	0	605.421	0	252.528	0
glh-1	387.991	0	349.791	0	467.694	0	100.177	0	247.709	0	193.684	0
trpp-6	517.77	0	349.403	0	352.707	0	26.1945	0.000204811	117.235	0	118.262	0
fkb-2	281.197	0	348.851	0	137.64	0	84.9952	3.33067e-16	143.826	0	205.439	0
F53H1.4	213.99	0	347.667	0	1202.83	0	87.1047	1.11022e-16	268.167	0	34.577	5.20388e-06
snb-1	766.075	0	347.453	0	115.9	0	226.208	0	1211.43	0	320.338	0
maph-1.3	792.973	0	345.843	0	1161.37	0	8.51983	0.202437	16.0489	0.0134936	11.3509	0.0781186
rde-11	401.272	0	344.982	0	981.837	0	52.1432	1.7452e-09	181.445	0	70.4342	3.33067e-13
arle-14	320.295	0	343.892	0	845.258	0	292.917	0	1012.1	0	88.1029	1.11022e-16
hasp-1	605.43	0	343.517	0	616.631	0	9.46538	0.149047	77.9231	9.54792e-15	63.6551	8.1154e-12
B0391.10	799.548	0	342.219	0	502.073	0	23.2919	0.000704375	196.101	0	88.7382	0
rpl-11.2	786.663	0	341.646	0	2373.87	0	26.4653	0.000182312	350.741	0	336.87	0
B0511.6	957.907	0	341.017	0	27.6871	0.000107607	124.86	0	1126.75	0	270.463	0
trap-4	336.728	0	338.369	0	1103.43	0	158.855	0	462.78	0	108.393	0
sid-1	496.459	0	337.321	0	701.161	0	31.3888	2.13634e-05	22.3893	0.00102905	44.4664	5.97368e-08
gmpr-1	298.788	0	336.798	0	148.893	0	185.617	0	549.269	0	409.831	0
hip-1	317.405	0	336.735	0	815.566	0	68.1102	9.97424e-13	53.9688	7.48487e-10	38.1708	1.0402e-06
trm-1	159.316	0	335.366	0	438.144	0	123.362	0	117.904	0	102.626	0
egg-5	303.821	0	335.352	0	933.733	0	96.8782	0	139.99	0	15.8414	0.0146311
tipn-1	352.898	0	335.242	0	586.002	0	69.2645	5.78648e-13	277.292	0	100.708	0
ostb-1	322.289	0	335.07	0	900.985	0	177.868	0	208.935	0	86.7337	1.11022e-16
cec-5	592.341	0	334.537	0	245.626	0	167.753	0	1180.4	0	320.471	0
Y119D3B.21	971.942	0	334.527	0	1375.91	0	39.9402	4.68006e-07	185.1	0	96.2973	0
col-143	968.725	0	334.48	0	2233.84	0	50.6495	3.48278e-09	11.3529	0.0780637	78.7515	6.43929e-15
apc-2	219.8	0	334.429	0	363.168	0	130.27	0	118.319	0	98.1063	0
Y17G9B.4	662.858	0	333.008	0	393.414	0	16.647	0.0106718	204.632	0	138.968	0
pqn-59	525.942	0	332.195	0	540.181	0	281.962	0	1650.82	0	367.797	0
micu-1	275.54	0	332.115	0	381.728	0	78.1473	8.65974e-15	66.9623	1.71319e-12	114.553	0
col-20	766.215	0	14.4857	0.00071528	2997.57	0	4.0536	0.131757	22.9263	0.000821547	4.74761	0.0931258
col-19	927.274	0	244.572	0	2887.28	0	38.3981	9.38993e-07	33.7613	7.48047e-06	54.1092	7.01239e-10
col-93	527.774	0	150.547	0	2859.74	0	2.10746	0.716003	28.8335	6.5414e-05	8.77688	0.0669249
rps-8	477.84	0	306.091	0	2829.06	0	420.974	0	1720.37	0	736.938	0
rpl-19	522.716	0	328.77	0	2616.02	0	463.473	0	2170.86	0	675.185	0
rps-0	685.617	0	200.333	0	2559.43	0	398.134	0	2255.86	0	716.23	0
rpl-2	877.278	0	300.871	0	2515.51	0	560.716	0	3231.72	0	703.407	0
rps-24	544.772	0	296.517	0	2457.24	0	451.73	0	2334.06	0	675.584	0
rpl-35	232.799	0	318.253	0	2129.9	0	324.649	0	1269.62	0	616.122	0
rpl-4	617.28	0	178.927	0	2126.27	0	487.919	0	2705.1	0	527.848	0
rpl-6	695.822	0	305.244	0	2106.17	0	545.929	0	2561.13	0	529.715	0
rpl-10	299.626	0	259.418	0	2104.82	0	275.263	0	972.71	0	616.591	0
rps-11	693.071	0	203.942	0	2087.93	0	382.702	0	2273.98	0	622.225	0
rpl-9	761.223	0	289.818	0	2085.1	0	489.18	0	2522.47	0	606.998	0
rack-1	823.529	0	225.733	0	2059.14	0	464.357	0	2725.28	0	463.457	0
prg-2	425.614	0	137.78	0	1966.59	0	549.74	0	2240.38	0	266.191	0
col-106	946.567	0	276.972	0	1836.59	0	95.5004	0	37.8841	1.18353e-06	171.01	0
rpl-26	457.081	0	260.468	0	1835.42	0	371.524	0	1443.89	0	475.315	0
ahcy-1	870.449	0	154.996	0	1803.33	0	251.317	0	2714.17	0	740.129	0
rps-26	637.927	0	185.159	0	1725.65	0	373.571	0	1654.49	0	562.032	0
ubq-2	774.841	0	228.194	0	1716.22	0	413.574	0	2397.86	0	451.438	0
rps-6	486.007	0	222.407	0	1702.58	0	399.158	0	2016.05	0	305.936	0
rps-15	977.322	0	193.944	0	1668.43	0	425.576	0	2606.2	0	407.246	0
pab-1	264.696	0	263.907	0	1665.34	0	236.797	0	1437.71	0	620.496	0
rpl-21	920.966	0	170.166	0	1660.86	0	484.823	0	2644.74	0	699.995	0
rps-20	292.035	0	317.625	0	1643.54	0	319.952	0	1005.89	0	383.535	0
rpl-34	620.999	0	159.53	0	1609.03	0	273.659	0	2009.67	0	652.38	0
rpl-14	494.44	0	210.698	0	1603.61	0	310.874	0	1768.29	0	519.912	0
C37A2.7	598.03	0	230.671	0	1593.05	0	351.849	0	2123.53	0	500.324	0
gdh-1	339.358	0	130.593	0	1505.85	0	248.83	0	1285.29	0	586.705	0
rps-27	601.6	0	235.785	0	1464.09	0	301.212	0	1909.94	0	590.201	0
rpl-43	350.236	0	242.705	0	1449.59	0	254.064	0	803.283	0	659.687	0
eef-1G	779.589	0	295.665	0	1448.64	0	603.876	0	2427.52	0	480.479	0
col-8	637.008	0	134.09	0	1431.71	0	37.9479	1.15004e-06	5.96242	0.427413	45.3424	4.00131e-08
sec-61.A	414.082	0	329.322	0	1402.3	0	130.665	0	424.916	0	115.59	0
K08D12.6	390.062	0	159.268	0	1396.03	0	10.8587	0.0928433	16.7164	0.0103841	8.85039	0.182169
rpl-36.A	435.391	0	226.085	0	1376.39	0	261.695	0	1352.28	0	551.058	0
Y37E3.8	849.018	0	266.212	0	1368.76	0	567.673	0	2232.36	0	445.257	0
atp-2	638.245	0	148.926	0	1350.59	0	323.911	0	2311.07	0	661.442	0
rpl-38	442.447	0	251.958	0	1333.15	0	219.651	0	1757.56	0	778.28	0
F01G4.6	562.913	0	218.6	0	1312	0	448.123	0	2398.82	0	617.936	0
rpl-29	584.231	0	321.24	0	1311.65	0	213.84	0	1036.45	0	285.683	0
alh-8	430.11	0	301.643	0	1310.38	0	155.321	0	277.962	0	86.4954	1.11022e-16
act-1	203.775	0	160.225	0	1272.79	0	152.045	0	1354.34	0	290.474	0
rps-30	802.235	0	144.053	0	1265.76	0	351.151	0	2258.24	0	606.386	0
elo-5	554.693	0	72.2764	3.44169e-14	1229.47	0	7.76133	0.256116	24.5736	0.000409427	18.0118	0.00620277
col-98	484.99	0	44.1591	1.39621e-09	1217.27	0	9.20831	0.0560984	9.45284	0.149666	9.62942	0.0471549
rpl-30	383.223	0	188.373	0	1213.35	0	336.624	0	1191.43	0	375.296	0
rla-2	423.917	0	203.724	0	1194.53	0	183.534	0	960.535	0	411.878	0
act-4	557.179	0	256.508	0	1183.64	0	58.7213	8.18279e-11	26.0165	0.000221075	135.602	0
fib-1	473.481	0	228.634	0	1180.11	0	195.194	0	551.709	0	153.157	0
rps-19	509.532	0	263.542	0	1166.49	0	404.177	0	1059.91	0	474.501	0
act-2	378.361	0	243.072	0	1143.22	0	408.47	0	2111.88	0	378.423	0
rpl-37	591.08	0	220.116	0	1135.83	0	79.7771	3.9968e-15	1217.8	0	552.896	0
enpl-1	280.464	0	267.251	0	1116.24	0	323.166	0	1719.95	0	237.68	0
col-179	286.703	0	14.2407	0.000808466	1111.17	0	4.05031	0.131973	11.816	0.0662017	4.84191	0.0888367
col-139	37.2845	4.00589e-08	38.0385	1.10024e-07	1106.03	0	0.229769	0.993885	12.8618	0.0119712	5.76578	0.217336
ZK380.6	701.557	0	243.23	0	1104.45	0	52.5718	1.43089e-09	94.0715	0	61.7217	2.01011e-11
rpl-27	294.618	0	214.561	0	1096.14	0	210.352	0	822.382	0	327.131	0
dhs-25	697.253	0	274.261	0	1095.24	0	15.2849	0.0181528	54.1431	6.90272e-10	11.2209	0.0817849
ubl-1	411.978	0	327.177	0	1093.69	0	444.19	0	895.119	0	222.217	0
dnj-19	222.589	0	203.721	0	1085.38	0	164.237	0	1492.77	0	282.676	0
xnp-1	222.733	0	189.047	0	1081.48	0	120.816	0	876.312	0	67.5665	1.28886e-12
rps-21	210.342	0	229.101	0	1061.82	0	179.313	0	542.717	0	329.899	0
top-1	527.925	0	284.161	0	1052.52	0	360.935	0	2229.06	0	241.856	0
cpr-5	401.426	0	7.41979	0.02448	1051.71	0	2.28138	0.319598	22.753	0.000883583	3.44367	0.178738
F01G4.4	566.35	0	273.002	0	1037.06	0	4.13828	0.65797	12.9913	0.0431743	13.2132	0.039772
col-160	218.835	0	107.945	0	1036.66	0	9.46327	0.0919524	7.16519	0.127412	7.64698	0.176794
ret-1	477.944	0	323.975	0	1035.28	0	90.6449	0	635.689	0	111.555	0
pat-10	532.588	0	189.412	0	1012.94	0	56.7685	2.03508e-10	54.8032	5.07968e-10	69.3185	5.64104e-13
inf-1	83.4609	6.66134e-16	194.574	0	998.437	0	170.058	0	551.198	0	170.643	0
fkb-6	94.1896	0	167.143	0	994.749	0	107.1	0	903.389	0	185.241	0
aip-1	268.802	0	304.443	0	984.339	0	63.9242	7.15206e-12	137.504	0	19.8658	0.0029259
lrg-1	775.734	0	316.794	0	982.638	0	17.7368	0.00692465	77.5032	1.16573e-14	44.2515	6.5899e-08
rps-16	291.001	0	94.0009	0	982.539	0	196.446	0	706.614	0	475.33	0
unc-54	412.559	0	143.669	0	965.01	0	27.7239	0.000105906	20.6049	0.00215975	28.8929	6.37421e-05
trap-3	296.206	0	290.958	0	962.657	0	192.921	0	668.963	0	80.7864	2.44249e-15
rpl-28	758.753	0	184.485	0	939.973	0	318.483	0	1334.53	0	355.371	0
col-103	354.592	0	184.147	0	933.247	0	16.7791	0.00493826	24.424	0.000179939	14.8398	0.0215399
rpl-25.1	418.424	0	113.263	0	910.65	0	83.3718	6.66134e-16	77.6973	1.06581e-14	228.046	0
hsp-110	86.9363	1.11022e-16	156.758	0	906.64	0	40.1212	4.31197e-07	358.187	0	162.46	0
K12H4.7	431.517	0	184.153	0	901.895	0	13.5708	0.0348158	58.1241	1.08144e-10	23.932	0.000537521
col-129	163.687	0	72.869	2.58682e-14	892.389	0	1.6247	0.898246	14.9947	0.010385	6.01152	0.3051
prp-40	208.719	0	295.681	0	886.618	0	211.028	0	912.745	0	74.9831	3.87468e-14
cct-5	148.638	0	227.017	0	882.942	0	102.48	0	853.869	0	238.644	0
pck-2	392.255	0	224.163	0	872.72	0	113.259	0	51.6361	2.20691e-09	113.732	0
daf-41	352.371	0	286.884	0	868.96	0	351.602	0	1608.53	0	170.975	0
vgln-1	800.726	0	84.638	4.44089e-16	857.065	0	232.023	0	1806.01	0	498.794	0
iff-2	502.641	0	193.066	0	856.516	0	65.7229	3.07054e-12	40.855	3.0925e-07	154.191	0
dnj-13	263.172	0	252.696	0	838.72	0	53.3907	9.7884e-10	86.6598	1.11022e-16	22.7474	0.000885659
sca-1	56.9113	1.90405e-10	156.832	0	835.197	0	101.016	0	422.062	0	161.088	0
lea-1	571.741	0	292.275	0	834.252	0	30.4098	3.28477e-05	1304.41	0	499.494	0
col-42	347.223	0	107.18	0	832.933	0	22.5072	0.000979509	33.5128	8.3529e-06	28.9882	6.11495e-05
ZK546.14	490.794	0	204.02	0	828.56	0	279.459	0	1778.03	0	149.535	0
ribo-1	140.009	0	165.393	0	817.884	0	185.032	0	1166.84	0	320.69	0
F08F8.4	106.875	0	214.511	0	813.894	0	149.162	0	612.151	0	70.3349	3.49054e-13
rde-4	270.544	0	300.845	0	812.264	0	250.521	0	1139.66	0	129.188	0
rla-1	305.136	0	188.659	0	809.428	0	215.303	0	551.352	0	561.83	0
sluh-7	317.971	0	152.276	0	808.869	0	258.418	0	1647.68	0	169.409	0
lys-7	19.8216	0.00297922	243.723	0	805.321	0	90.5158	0	405.941	0	108.07	0
iffb-1	518.474	0	284.202	0	800.958	0	21.1682	0.00171123	32.0963	1.56385e-05	28.4958	7.5765e-05
cct-4	517.308	0	294.608	0	795.302	0	252.822	0	1959.91	0	435.973	0
gly-5	594.308	0	317.415	0	794.382	0	11.5175	0.0736401	54.0202	7.30824e-10	41.4202	2.39294e-07
mbf-1	143.824	0	220.472	0	792.042	0	103.643	0	461.076	0	67.6433	1.24301e-12
hphd-1	366.389	0	168.251	0	789.337	0	17.6921	0.00704944	21.1856	0.00169894	22.576	0.000951646
T10D4.6	373.559	0	178.502	0	787.779	0	6.4198	0.377841	21.7689	0.00133333	26.3634	0.000190478
anc-1	352.199	0	239.286	0	784.957	0	129.207	0	1539.84	0	540.255	0
cwf-19L2	201.601	0	263.293	0	781.587	0	67.6032	1.26665e-12	207.096	0	18.712	0.00467866
prpf-4	152.045	0	319.454	0	780.346	0	95.2933	0	200.062	0	61.6654	2.06383e-11
F43G6.3	581.811	0	238.851	0	778.529	0	8.00072	0.238051	35.2836	3.79706e-06	24.2976	0.00046035
col-81	103.194	0	1.3901e-09	1	775.855	0	1.10423e-09	1	14.3758	0.0133905	1.20156e-09	1
gei-14	67.2455	1.49925e-12	219.91	0	768.105	0	94.6394	0	201.093	0	7.88792	0.24643
sgt-1	153.43	0	198.11	0	762.644	0	245.738	0	1186.26	0	184.934	0
ada-2	116.6	0	277.168	0	744.122	0	124.143	0	381.027	0	55.7723	3.23647e-10
let-767	195.938	0	102.119	0	742.766	0	45.6302	3.50723e-08	517.855	0	125.553	0
cpr-6	588.256	0	204.403	0	740.141	0	12.0877	0.0600418	124.13	0	51.1586	2.7525e-09
memi-1	35.8869	2.89972e-06	130.385	0	739.873	0	113.12	0	497.175	0	32.788	1.15179e-05
nkcc-1	240.005	0	288.757	0	738.241	0	82.0857	1.33227e-15	95.518	0	52.6877	1.35606e-09
elo-6	318.826	0	147.118	0	732.779	0	28.3071	8.22372e-05	16.6831	0.0105211	19.5802	0.00328808
tcc-1	274.054	0	128.742	0	730.407	0	127.07	0	833.076	0	85.0704	3.33067e-16
dnj-12	90.5534	0	166.779	0	730.39	0	110.54	0	778.54	0	160.505	0
Y73B3A.9	699.908	0	290.704	0	729.197	0	16.9527	0.00945872	106.298	0	42.5331	1.44278e-07
gld-2	240.133	0	176.225	0	719.395	0	17.0024	0.00927428	184.324	0	46.7007	2.14678e-08
mlc-3	425.462	0	172.714	0	718.271	0	49.8891	4.94805e-09	56.2987	2.53294e-10	89.9599	0
cpl-1	563.117	0	188.836	0	716.064	0	40.5783	3.50575e-07	79.0742	5.55112e-15	106.975	0
calu-1	184.191	0	127.354	0	712.659	0	49.7702	5.22698e-09	145.26	0	148.162	0
nrde-2	655.036	0	324.352	0	711.447	0	9.30219	0.157283	75.6479	2.81997e-14	41.8923	1.93102e-07
F28D9.4	624.216	0	251.625	0	706.396	0	25.5359	0.000271606	48.4322	9.68479e-09	40.0759	4.40132e-07
col-159	1.78932e-09	1			703.291	0	6.48853e-10	1	1.48479e-09	1
C29A12.1	209.277	0	296.314	0	699.624	0	115.568	0	273.524	0	45.5108	3.70437e-08
let-99	195.29	0	217.689	0	698.181	0	66.869	1.79023e-12	131.531	0	38.6655	8.32364e-07
H06I04.3	47.0592	1.82093e-08	134.105	0	697.984	0	95.6487	0	460.698	0	14.2392	0.0270758
maph-1.2	172.091	0	157.087	0	697.847	0	28.3833	7.95615e-05	181.174	0	49.3279	6.40999e-09
cnx-1	227.284	0	125.072	0	696.494	0	138.962	0	1086.18	0	146.144	0

## Sheet: GermlineClock
Sequence.ID	Category	Automated.Description
F13D12.4	Metabolism	alh-8 is an ortholog of human ALDH6A1 (aldehyde dehydrogenase 6 A1)\; is predicted to have fatty-acyl-CoA binding activity, malonate-semialdehyde dehydrogenase (acetylating) activity, and methylmalonate-semialdehyde dehydrogenase (acylating) activity\; localizes to the mitochondrion.
T12G3.8	Stress response	bre-5 is an ortholog of human B3GNT7 (UDP-GlcNAc:betaGal beta-1,3-N-acetylglucosaminyltransferase 7), B3GNT5 (UDP-GlcNAc:betaGal beta-1,3-N-acetylglucosaminyltransferase 5), and B3GNT9 (UDP-GlcNAc:betaGal beta-1,3-N-acetylglucosaminyltransferase 9)\; exhibits acetylgalactosaminyltransferase activity\; is involved in several processes, including carbohydrate biosynthetic process, positive regulati…
F49E8.4	Metabolism	cdd-2 is an ortholog of human CDA\; exhibits RNA binding activity, cytidine deaminase activity, and deoxycytidine deaminase activity\; is involved in several processes, including RNA modification, embryo development, and nucleobase-containing small molecule metabolic process\; is expressed in the intestine.
F25F2.2	Cytoskeleton	cdh-4 is an ortholog of human FAT1 (FAT atypical cadherin 1), FAT2 (FAT atypical cadherin 2), and FAT3 (FAT atypical cadherin 3)\; is predicted to have calcium ion binding activity\; is involved in axon guidance, establishment or maintenance of cell polarity, and neuroblast migration\; is expressed in several tissues, including the alimentary system, the excretory cell, the muscle cell, the nervo…
Y110A7A.13	Development	chp-1 is an ortholog of human CHORDC1 and ITGB1BP2\; human CHORDC1 exhibits Hsp90 protein binding activity.
F28C6.3	mRNA functions	cpf-1 is an ortholog of human CSTF1 (cleavage stimulation factor subunit 1)\; human CSTF1 exhibits RNA binding activity.
MTCE.21	Metabolism	ctb-1 is an ortholog of human MT-CYB (mitochondrially encoded cytochrome b)\; is predicted to have electron transfer activity and metal ion binding activity\; human orthologs of this gene are implicated in Leber hereditary optic neuropathy and MELAS syndrome.
Y49A3A.5	Chaperone	cyn-1 is an ortholog of human PPIAL4D, PPIAL4G, and PPIA (peptidylprolyl isomerase A)\; is predicted to have peptidyl-prolyl cis-trans isomerase activity\; localizes to the mitochondrion.
T01B7.4	Chaperone	cyn-11 is an ortholog of human PPIH (peptidylprolyl isomerase H)\; is predicted to have peptidyl-prolyl cis-trans isomerase activity.
C55B7.8	Ribosome	dbr-1 is an ortholog of human DBR1\; is predicted to have RNA lariat debranching enzyme activity.
F54D5.8	Chaperone	dnj-13 is an ortholog of human DNAJB1 (DnaJ heat shock protein family (Hsp40) member B1), DNAJB4 (DnaJ heat shock protein family (Hsp40) member B4), and DNAJB5 (DnaJ heat shock protein family (Hsp40) member B5)\; is predicted to have unfolded protein binding activity.
K08D10.2	Chaperone	dnj-15 is an ortholog of human HSCB (HscB mitochondrial iron-sulfur cluster cochaperone)\; is predicted to have ATPase activator activity and chaperone binding activity.
T05G5.6	Metabolism	ech-6 is an ortholog of human ECHS1\; is predicted to have enoyl-CoA hydratase activity\; localizes to the mitochondrion.
ZK328.2	Ribosome	eftu-2 is an ortholog of human EFTUD2 (elongation factor Tu GTP binding domain containing 2)\; is predicted to have GTP binding activity, GTPase activity, and translation elongation factor activity\; human orthologs of this gene are implicated in mandibulofacial dysostosis, Guion-Almeida type.
Y74C10AR.1	Ribosome	eif-3.I is an ortholog of human EIF3I (eukaryotic translation initiation factor 3 subunit I)\; is predicted to have translation initiation factor activity.
ZK809.4	Transmembrane transport	ent-1 is an ortholog of human SLC29A1 (solute carrier family 29 member 1 (Augustine blood group)), SLC29A2 (solute carrier family 29 member 2), and SLC29A3 (solute carrier family 29 member 3)\; is predicted to have nucleoside transmembrane transporter activity\; localizes to the plasma membrane\; is expressed in isthmus, metacorpus, procorpus, the intestine, and the terminal bulb.
T07A9.2	Non-coding RNA	ears-2 is an ortholog of human EARS2 (glutamyl-tRNA synthetase 2, mitochondrial)\; is predicted to have ATP binding activity, glutamate-tRNA ligase activity, and tRNA binding activity.
C28C12.9	Metabolism	acdh-13 is predicted to have flavin adenine dinucleotide binding activity and oxidoreductase activity, acting on the CH-CH group of donors.
Y116F11B.12	Protein modification	gly-4 is an ortholog of human GALNT16 (polypeptide N-acetylgalactosaminyltransferase 16) and GALNT2 (polypeptide N-acetylgalactosaminyltransferase 2)\; exhibits polypeptide N-acetylgalactosaminyltransferase activity\; is involved in protein O-linked glycosylation via threonine.
C38C10.4	Signaling	gpr-2 exhibits GDP-dissociation inhibitor activity\; localizes to the aster and cell cortex\; is expressed in the P lineage cell.
Y18D10A.5	Signaling	gsk-3 is an ortholog of human GSK3A and GSK3B\; exhibits protein serine\/threonine kinase activity\; is involved in several processes, including Wnt signaling pathway, regulating spindle positioning, engulfment of apoptotic cell, and establishment of mitotic spindle orientation.
T10G3.6	mRNA functions	gut-2 is an ortholog of human LSM2 (LSM2 homolog, U6 small nuclear RNA and mRNA degradation associated)\; is predicted to have RNA binding activity.
F58A4.3	Cell cycle	hcp-3 is an ortholog of human CENPA (centromere protein A)\; is predicted to have DNA binding activity and protein heterodimerization activity\; is involved in several processes, including embryo development, kinetochore assembly, and protein localization to organelle\; localizes to the condensed chromosome, centromeric region and nucleus\; colocalizes with the kinetochore\; is expressed in the e…
C08B11.2	Transcription: chromatin	hda-2 is an ortholog of human HDAC3 (histone deacetylase 3)\; is predicted to have histone deacetylase activity and transcription corepressor activity\; is involved in DNA protection and nematode male tail tip morphogenesis.
D1086.4	Transcription: chromatin	him-5 is involved in meiotic DNA double-strand break formation involved in reciprocal meiotic recombination and meiotic chromosome segregation\; localizes to the condensed chromosome\; is expressed in the gonad.
C50F4.6	Unassigned	C50F4.6 is enriched in the body wall musculature, the germ line, the intestine, and the nervous system based on RNA-seq and microarray studies\; is affected by several genes including daf-16, daf-2, and dpy-10 based on microarray, tiling array, and RNA-seq studies\; is affected by ten chemicals including Mianserin, Alovudine, and Zidovudine based on RNA-seq and microarray studies.
C50F4.7	Transcription: chromatin	his-37 is an ortholog of human HIST1H4H (histone cluster 1 H4 h), HIST1H4I (histone cluster 1 H4 i), and HIST1H4K (histone cluster 1 H4 k)\; is predicted to have DNA binding activity and protein heterodimerization activity.
B0035.8	Transcription: chromatin	his-48 is an ortholog of human HIST3H2BB (histone cluster 3 H2B b), HIST1H2BB (histone cluster 1 H2B b), and HIST1H2BJ (histone cluster 1 H2B j)\; is predicted to have DNA binding activity and protein heterodimerization activity\; is involved in innate immune response\; is expressed in the gonad.
F55G1.2	Transcription: chromatin	his-59 is predicted to have DNA binding activity and protein heterodimerization activity.
F55G1.11	Transcription: chromatin	his-60 is an ortholog of human HIST1H4H (histone cluster 1 H4 h), HIST1H4I (histone cluster 1 H4 i), and HIST1H4K (histone cluster 1 H4 k)\; is predicted to have DNA binding activity and protein heterodimerization activity.
F55G1.3	Transcription: chromatin	his-62 is an ortholog of human HIST1H2BF (histone cluster 1 H2B f), HIST3H2BB (histone cluster 3 H2B b), and HIST1H2BB (histone cluster 1 H2B b)\; is predicted to have DNA binding activity and protein heterodimerization activity.
F43E2.8	Stress response	hsp-4 is an ortholog of human HSPA5 (heat shock protein family A (Hsp70) member 5)\; exhibits RNA polymerase II transcription factor binding activity\; is involved in endoplasmic reticulum unfolded protein response\; localizes to the rough endoplasmic reticulum\; is expressed in several tissues, including the alimentary system, the epithelial system, the nervous system, and the reproductive syste…
C37H5.8	Stress response	hsp-6 is an ortholog of human HSPA9 (heat shock protein family A (Hsp70) member 9)\; is predicted to have ATP binding activity and unfolded protein binding activity\; is involved in mitochondrial unfolded protein response\; localizes to the mitochondrion\; is expressed in the intestine and the muscle cell.
T02G5.8	Metabolism	kat-1 is an ortholog of human ACAT1\; is predicted to have metal ion binding activity and transferase activity, transferring acyl groups other than amino-acyl groups\; localizes to the mitochondrion\; is expressed in the body wall musculature, the gonad, the intestinal cell, the pharynx, and the tail\; is used to study obesity\; human orthologs of this gene are implicated in beta-ketothiolase def…
Y50D7A.6	Cilia	klp-20 is an ortholog of human KIF3A (kinesin 3A)\; exhibits microtubule motor activity\; is involved in microtubule-based movement\; localizes to the axonemal heterotrimeric kinesin-II complex\; is expressed in several tissues, including the alimentary system, the head, the nervous system, and the reproductive system.
F20H11.2	Development	let-765 is an ortholog of human SBNO1 and SBNO2\; is involved in several processes, including nematode male tail tip morphogenesis, positive regulation of Ras protein signal transduction, and positive regulation of cell fate specification\; localizes to the nucleus\; is expressed in several tissues, including the P5.pa, the hyp7 precursor cell, the nervous system, the vulval precursor cell, and t…
C32D5.9	Lysosome	lgg-1 is an ortholog of human GABARAP (GABA type A receptor-associated protein) and GABARAPL1 (GABA type A receptor associated protein like 1)\; is involved in several processes, including autophagy, dauer larval development, and defense response to Gram-positive bacterium\; localizes to the autophagosome membrane and mitochondrial outer membrane\; is expressed in several tissues, including the a…
K07A1.12	Transcription: chromatin	lin-53 is an ortholog of human RBBP4 (RB binding protein 4, chromatin remodeling factor) and RBBP7 (RB binding protein 7, chromatin remodeling factor)\; exhibits histone deacetylase binding activity\; is involved in several processes, including animal organ development, cell fate specification, and embryo development\; localizes to the DRM complex\; is expressed in several tissues, including the …
ZK673.3	Development	lin-56 is involved in several processes, including positive regulation of gene expression, protein localization to nucleus, and protein stabilization\; localizes to the nucleus\; is expressed in the somatic cell.
Y71G12B.14	mRNA functions	lsm-6 is an ortholog of human LSM6 (LSM6 homolog, U6 small nuclear RNA and mRNA degradation associated)\; is predicted to have RNA binding activity\; is expressed in several tissues, including the gonad and the muscular system.
H21P03.1	Transcription factor	mbf-1 is an ortholog of human EDF1 (endothelial differentiation related factor 1)\; is predicted to have sequence-specific DNA binding activity\; is expressed in several tissues, including the alimentary system, the epithelial system, the hermaphrodite gonad, the muscular system, and the nervous system.
Y17G9B.9	Development	memi-1 is enriched in the AFD and the germ line based on tiling array and RNA-seq studies\; is affected by several genes including daf-2, glp-1, and skn-1 based on microarray and RNA-seq studies\; is affected by eleven chemicals including Rotenone, manganese chloride, and Alovudine based on RNA-seq and microarray studies.
C17E4.5	mRNA functions	pabp-2 is an ortholog of human PABPN1 (poly(A) binding protein nuclear 1)\; is predicted to have RNA binding activity\; is expressed in the head, the intestine, and the nervous system\; human orthologs of this gene are implicated in oculopharyngeal muscular dystrophy.
Y59A8B.14	Signaling	par-4 is an ortholog of human STK11\; exhibits calmodulin binding activity and protein serine\/threonine kinase activity\; is involved in several processes, including asymmetric neuroblast division, asymmetric protein localization involved in cell fate determination, and determination of adult lifespan\; localizes to the cell cortex\; is expressed in the gonad\; human orthologs of this gene are i…
D1054.2	Proteolysis proteasome	pas-2 is an ortholog of human PSMA2 (proteasome subunit alpha 2)\; exhibits identical protein binding activity.
C07A12.4	Protein modification	pdi-2 is an ortholog of human P4HB (prolyl 4-hydroxylase subunit beta)\; exhibits protein disulfide isomerase activity and protein-glutamine gamma-glutamyltransferase activity\; contributes to peptidyl-proline 4-dioxygenase activity\; is involved in oxidation-reduction process, peptidyl-proline hydroxylation to 4-hydroxy-L-proline, and protein deglutathionylation\; localizes to the procollagen-pr…
F57F5.5	Signaling	pkc-1 is an ortholog of human PRKCE (protein kinase C epsilon) and PRKCH (protein kinase C eta)\; exhibits protein kinase C activity\; is involved in several processes, including MAPK cascade, associative learning, and secretion by cell\; localizes to the cell\; is expressed in the head, the linker cell, the nervous system, and the sensillum\; human orthologs of this gene are implicated in cerebr…
E02H1.4	Metabolism	parp-2 is an ortholog of human PARP2 (poly(ADP-ribose) polymerase 2)\; exhibits NAD+ ADP-ribosyltransferase activity\; is involved in protein poly-ADP-ribosylation.
C24A8.3	Unassigned	pqn-15 is predicted to have ATP binding activity and histone binding activity.
C01G5.2	Pseudogene	prg-2 is an ortholog of human PIWIL1 (piwi like RNA-mediated gene silencing 1), PIWIL3 (piwi like RNA-mediated gene silencing 3), and PIWIL4 (piwi like RNA-mediated gene silencing 4)\; is expressed in the germ line\; human PIWIL1 exhibits piRNA binding activity.
Y42H9B.2	Development	rig-4 is an ortholog of human SDK1 (sidekick cell adhesion molecule 1) and SDK2 (sidekick cell adhesion molecule 2)\; is expressed in several tissues, including the alimentary system, the excretory cell, the nervous system, the reproductive system, and the seam cell\; is predicted to encode a protein with the following domains: Immunoglobulin subtype 2, Immunoglobulin subtype, Fibronectin type II…
T13H5.7	mRNA functions	rnh-2 is an ortholog of human RNASEH2A\; is predicted to have RNA binding activity, RNA-DNA hybrid ribonuclease activity, and metal ion binding activity\; human orthologs of this gene are implicated in Aicardi-Goutieres syndrome.
C03C10.3	Metabolism	rnr-2 is an ortholog of human RRM2 and RRM2B\; is predicted to have metal ion binding activity and ribonucleoside-diphosphate reductase activity, thioredoxin disulfide as acceptor\; is involved in embryo development\; is expressed in the gonad and the intestine\; human orthologs of this gene are implicated in mitochondrial DNA depletion syndrome 8a.
Y24D9A.4	Ribosome	rpl-7A is an ortholog of human RPL7A (ribosomal protein L7a)\; exhibits calmodulin binding activity\; is expressed in several tissues, including the alimentary system, the epithelial system, the muscular system, the nervous system, and the reproductive system.
F53A3.3	Ribosome	rps-22 is an ortholog of human RPS15A (ribosomal protein S15a)\; is predicted to be a structural constituent of ribosome\; is involved in determination of adult lifespan\; is expressed in several tissues, including the alimentary system, the hypodermis, and the nervous system.
F31C3.10	Pseudogene	rrn-3.56 is affected by several genes including daf-16, npr-1, and lin-28 based on RNA-seq studies\; is affected by Rotenone and multi-walled carbon nanotube based on RNA-seq studies.
R31.1	Cytoskeleton	sma-1 is an ortholog of human SPTBN5 (spectrin beta, non-erythrocytic 5)\; is predicted to have actin binding activity and phospholipid binding activity\; is involved in several processes, including embryonic body morphogenesis, epithelial cell development, and positive regulation of developmental growth\; localizes to the apical plasma membrane, cytoplasm, and nucleus\; is expressed in several t…
Y54E5B.1	Transmembrane transport	smp-1 is an ortholog of human SEMA6D, SEMA6C (semaphorin 6C), and SEMA6A (semaphorin 6A)\; exhibits semaphorin receptor binding activity\; is involved in nematode male tail mating organ morphogenesis\; is expressed in several tissues, including the hyp7 precursor cell, the male, the nervous system, the reproductive system, and the vulval precursor cell.
F26F4.8	Transcription factor	F26F4.8 is predicted to have nucleic acid binding activity.
F42A9.1	Signaling	dgk-4 is an ortholog of human DGKH (diacylglycerol kinase eta)\; is predicted to have ATP binding activity, NAD+ kinase activity, and diacylglycerol kinase activity\; is expressed in several tissues, including the alimentary system, the excretory cell, the muscular system, the nervous system, and the reproductive system.
F58A4.8	Cytoskeleton	tbg-1 is an ortholog of human TUBG1 (tubulin gamma 1) and TUBG2 (tubulin gamma 2)\; is predicted to be a structural constituent of cytoskeleton\; is involved in several processes, including detection of temperature stimulus, microtubule cytoskeleton organization, and regulation of mitotic cell cycle\; localizes to the centrosome and cytoplasm\; is expressed in the gonad\; human orthologs of this …
ZC376.5	Non-coding RNA	trm-1 is an ortholog of human TRMT1 (tRNA methyltransferase 1) and TRMT1L (tRNA methyltransferase 1 like)\; is predicted to have tRNA (guanine-N2-)-methyltransferase activity and tRNA binding activity.
ZK546.15	Proteolysis general	try-1 is an ortholog of human PRSS27 (serine protease 27), PRSS22 (serine protease 22), and PRSS8\; is predicted to have serine-type endopeptidase activity\; is expressed in the germ line.
F09E10.11	Non-coding RNA	tts-1 is enriched in the muscle cell based on RNA-seq and microarray studies\; is affected by several genes including daf-16, daf-2, and glp-1 based on microarray and RNA-seq studies\; is affected by fifteen chemicals including Ethanol, Nitric Oxide, and methylmercury hydroxide based on RNA-seq and microarray studies.
F46F11.4	Proteolysis proteasome	ubl-5 is an ortholog of human UBL5\; is involved in mitochondrial unfolded protein response and positive regulation of gene expression\; localizes to the cytosol and nuclear transcription factor complex\; is expressed in the intestine and the pharynx.
F39B2.2	Proteolysis proteasome	uev-1 is an ortholog of human UBE2V1 (ubiquitin conjugating enzyme E2 V1) and UBE2V2 (ubiquitin conjugating enzyme E2 V2)\; exhibits ubiquitin conjugating enzyme binding activity\; is involved in regulation of locomotion involved in locomotory behavior and regulation of protein localization to cell surface\; localizes to the cytosol, neuron projection, and nucleus\; is expressed in several tissue…
JC8.10	Neuronal function	unc-26 is an ortholog of human SYNJ1 (synaptojanin 1) and SYNJ2 (synaptojanin 2)\; is predicted to have phosphatidylinositol-3,5-bisphosphate 5-phosphatase activity\; is involved in several processes, including Golgi vesicle uncoating, acetylcholine transport, and synaptic vesicle endocytosis\; localizes to the synapse\; is expressed in several tissues, including the alimentary system, the nervou…
T06G6.9	Chaperone	pfd-3 is an ortholog of human VBP1 (VHL binding protein 1)\; localizes to the cytoplasm\; is expressed in the body wall musculature, the oocyte, the pharyngeal muscle cell, and the vulval muscle.
C42D8.2	Metabolism	vit-2 is an ortholog of human CTD-3088G3.8\; is predicted to have lipid transporter activity and nutrient reservoir activity\; localizes to the cytoplasmic vesicle, vesicle lumen, and yolk granule\; is expressed in the embryonic cell, the gonad, the intestine, the oocyte, and the pseudocoelom.
F59D8.2	Metabolism	vit-4 is an ortholog of human CTD-3088G3.8\; is predicted to have lipid transporter activity and nutrient reservoir activity.
C04F6.1	Metabolism	vit-5 is an ortholog of human CTD-3088G3.8\; is predicted to have lipid transporter activity and nutrient reservoir activity\; is expressed in the intestine.
K07H8.6	Metabolism	vit-6 is an ortholog of human CTD-3088G3.8\; is predicted to have lipid transporter activity and nutrient reservoir activity\; is involved in negative regulation of protein oxidation, negative regulation of reactive oxygen species biosynthetic process, and positive regulation of cholesterol import\; is expressed in the intestine.
F18C5.2	DNA	wrn-1 is an ortholog of human WRN (Werner syndrome RecQ like helicase)\; exhibits ATP-dependent 3'-5' DNA helicase activity\; is involved in DNA metabolic process, determination of adult lifespan, and response to ionizing radiation\; localizes to the nucleoplasm and site of double-strand break\; colocalizes with the DNA replication factor A complex\; is expressed in the germ line, the hypodermis,…
R06C1.3	Cytoskeleton	wve-1 is an ortholog of human WASF1 (WAS protein 1), WASF2 (WAS protein 2), and WASF3 (WAS protein 3)\; is predicted to have actin binding activity\; is involved in several processes, including actin filament organization, embryonic ectodermal digestive tract morphogenesis, and generation of neurons\; is expressed in the Q cell.
C08B11.1	Development	zyg-11 is an ortholog of human ZYG11A (zyg-11 A, cell cycle regulator) and ZYG11B (zyg-11 B, cell cycle regulator)\; exhibits cyclin binding activity\; is involved in several processes, including anaphase-promoting complex-dependent catabolic process, anterior\/posterior axis specification, embryo, and embryo development\; localizes to the Cul2-RING ubiquitin ligase complex.
C47D12.1	Transcription: chromatin	trr-1 is an ortholog of human TRRAP (transformation\/transcription domain associated protein)\; is involved in negative regulation of vulval development, positive regulation of growth rate, and reproduction\; localizes to the condensed chromosome and nucleus\; is expressed in several tissues, including the germ line and the vulval precursor cell.
B0019.2	Nucleic acid	B0019.2 is predicted to have DNA binding activity.
C08B11.9	Unassigned	C08B11.9 is an ortholog of human C1orf50\; human C1orf50 exhibits identical protein binding activity.
C09H10.10	Unassigned	nbs-1 is enriched in the germ line, the intestine, and the muscle cell based on tiling array, RNA-seq, and microarray studies\; is affected by several genes including let-60, pgl-1, and isp-1 based on tiling array, RNA-seq, and microarray studies\; is affected by seven chemicals including Rotenone, Cry5B, and Hydrolyzable Tannins based on RNA-seq and microarray studies\; is predicted to encode a …
C14C10.4	Unassigned	mma-1 is an ortholog of human LRPPRC\; human LRPPRC exhibits actin filament binding activity, beta-tubulin binding activity, and ubiquitin protein ligase binding activity.
C14C10.5	Proteolysis proteasome	C14C10.5 is an ortholog of human PSME4 (proteasome activator subunit 4)\; is predicted to have lysine-acetylated histone binding activity, peptidase activator activity, and proteasome binding activity\; is expressed in the pharynx.
C15H11.5	Protein modification	set-31 is enriched in the arcade cell, the body wall muscle cell, the germ line, and the pharyngeal-intestinal valve cell based on tiling array and RNA-seq studies\; is affected by several genes including daf-2, glp-1, and clk-1 based on microarray and RNA-seq studies\; is affected by seven chemicals including stavudine, Zidovudine, and resveratrol based on RNA-seq and microarray studies\; is pre…
C18E9.2	Transmembrane transport	C18E9.2 is an ortholog of human SEC62\; is predicted to encode a protein with the following domain: Translocation protein Sec62.
C27A7.6	Transmembrane transport	C27A7.6 is an ortholog of human SLC49A3 (solute carrier family 49 member 3)\; is predicted to encode a protein with the following domain: MFS transporter superfamily.
C27C7.1	Unassigned	C27C7.1 is enriched in the body wall muscle cell, the nervous system, and the reproductive system based on tiling array, RNA-seq, and microarray studies\; is affected by several genes including daf-16, daf-2, and age-1 based on microarray, tiling array, and RNA-seq studies\; is affected by six chemicals including manganese chloride, Zidovudine, and Diazinon based on RNA-seq and microarray studies.
C27H6.8	Unassigned	C27H6.8 is an ortholog of human C12orf10\; is predicted to encode a protein with the following domain: Metal-dependent protein hydrolase.
C34C6.5	Metabolism	sphk-1 is an ortholog of human SPHK2\; is predicted to have D-erythro-sphingosine kinase activity\; is involved in positive regulation of acetylcholine secretion, neurotransmission and regulation of locomotion\; localizes to the axon, neuronal cell body, and presynaptic periactive zone\; is expressed in several tissues, including the body wall musculature, the excretory canal, the hypodermis, the…
C36A4.5	Cytoskeleton	maph-1.3 is an ortholog of human MAP1A, MAP1B (microtubule associated protein 1B), and MAP1S.
C38D4.1	Transmembrane protein	enu-3.2 is enriched in the germ line and the nervous system based on RNA-seq and microarray studies\; is affected by several genes including daf-16, glp-1, and sir-2.1 based on microarray and RNA-seq studies\; is affected by five chemicals including hydrogen sulfide, Rotenone, and manganese chloride based on microarray and RNA-seq studies.
C54G4.9	Development	C54G4.9 is enriched in the body wall muscle cell, the germ line, the intestine, and the nervous system based on tiling array, RNA-seq, and microarray studies\; is affected by several genes including daf-2, gld-1, and hsf-1 based on RNA-seq and microarray studies\; is affected by four chemicals including manganese chloride, resveratrol, and Humic Substances based on RNA-seq and microarray studies.
C55A6.10	Unassigned	C55A6.10 is an ortholog of human C12orf4\; localizes to the striated muscle dense body.
D1054.1	Signaling	D1054.1 is an ortholog of human PNPLA4 (patatin like phospholipase domain containing 4)\; is predicted to have hydrolase activity\; is expressed in the reproductive system.
D1081.9	Proteolysis proteasome	zhp-2 is an ortholog of human RNF212B (ring finger protein 212B)\; is predicted to encode a protein with the following domains: Zinc finger, RING-type and Zinc finger, RING\/FYVE\/PHD-type.
NA	NA	NA
F01G4.5	Extracellular material	F01G4.5 is an ortholog of human PIGQ (phosphatidylinositol glycan anchor biosynthesis class Q)\; is predicted to have phosphatidylinositol N-acetylglucosaminyltransferase activity\; localizes to the endoplasmic reticulum.
F02H6.3	Unassigned	F02H6.3 is enriched in the NSM, the cephalic sheath cell, the germ line, the hypodermis, and the pharyngeal muscle cell based on tiling array and RNA-seq studies\; is affected by several genes including glp-1, skn-1, and rrf-3 based on microarray, tiling array, and RNA-seq studies\; is affected by eleven chemicals including hydrogen sulfide, Rotenone, and Mianserin based on microarray and RNA-seq…
F07A11.6	Transcription: unassigned	din-1 is an ortholog of human SPEN (spen family transcriptional repressor)\; is predicted to have RNA binding activity\; localizes to the nucleus\; is expressed in several tissues, including the alimentary system, the body wall musculature, the gonad, the hypodermis, and the vulval precursor cell.
F21C3.5	Chaperone	pfd-6 is an ortholog of human PFDN6 (prefoldin subunit 6)\; is predicted to have unfolded protein binding activity\; localizes to the cytoplasm\; is expressed in the body wall musculature, the pharyngeal muscle cell, and the vulval muscle.
F23B12.7	Development	F23B12.7 is an ortholog of human CEBPZ (CCAAT enhancer binding protein zeta)\; human CEBPZ exhibits RNA polymerase II proximal promoter sequence-specific DNA binding activity and transcriptional activator activity, RNA polymerase II proximal promoter sequence-specific DNA binding activity.
F26E4.10	mRNA functions	drsh-1 is an ortholog of human drosha\; exhibits ribonuclease III activity\; is involved in primary miRNA processing and sexual reproduction.
F27C8.6	Metabolism	trcs-1 is an ortholog of human AADACL3 (arylacetamide deacetylase like 3) and AADACL4 (arylacetamide deacetylase like 4)\; is predicted to have carboxylic ester hydrolase activity\; is expressed in the germ line.
F29F11.3	Metabolism	tut-2 is an ortholog of human CTU2\; is predicted to have tRNA binding activity.
F32D8.14	Transmembrane protein	F32D8.14 is an ortholog of human YIPF5 (Yip1 domain 5) and YIPF7 (Yip1 domain 7)\; is predicted to encode a protein with the following domain: Yip1 domain.
F35G12.2	Metabolism	idhg-1 is an ortholog of human IDH3G\; is predicted to have NAD binding activity, isocitrate dehydrogenase (NAD+) activity, and magnesium ion binding activity.
F36A2.1	Transcription: general machinery	cids-2 is an ortholog of human RPRD2\; is involved in mRNA 3'-end processing.
F40F11.2	Metabolism	mig-38 is predicted to have copper ion binding activity, primary amine oxidase activity, and quinone binding activity\; is expressed in several tissues, including the alimentary system, the epithelial system, the muscular system, the nervous system, and the reproductive system.
F44G4.3	Transmembrane protein	F44G4.3 is enriched in the arcade cell, the body wall muscle cell, the germ line, and the pharyngeal-intestinal valve cell based on tiling array and RNA-seq studies\; is affected by several genes including daf-2, clk-1, and pgl-1 based on microarray and RNA-seq studies\; is affected by five chemicals including Rotenone, Tunicamycin, and Cry5B based on RNA-seq and microarray studies.
F52A8.6	Signaling	kbrl-1 is an ortholog of human NKIRAS2 (NFKB inhibitor interacting Ras like 2)\; is predicted to have GTP binding activity and GTPase activity\; is expressed in the head.
F53F8.3	Unassigned	F53F8.3 is enriched in the BAG, the germ line, the hypodermis, and the intestine based on tiling array and RNA-seq studies\; is affected by several genes including daf-2, dpy-10, and hsf-1 based on microarray, tiling array, and RNA-seq studies\; is affected by nine chemicals including Zidovudine, Testosterone, and Quercetin based on RNA-seq and microarray studies\; is predicted to encode a protei…
F54D5.11	Transcription: general machinery	gtf-2E2 is an ortholog of human GTF2E2 (general transcription factor IIE subunit 2)\; exhibits RNA polymerase II complex binding activity\; is involved in transcription initiation from RNA polymerase II promoter\; localizes to the transcription factor TFIIE complex.
F55A11.1	Unassigned	F55A11.1 is an ortholog of human MCFD2 (multiple coagulation factor deficiency 2)\; is predicted to have calcium ion binding activity.
F56A8.3	Transmembrane protein	F56A8.3 is an ortholog of human LRRC59\; is expressed in several tissues, including the alimentary system and the nervous system\; human LRRC59 exhibits RNA binding activity and cadherin binding activity.
F56H9.2	Unassigned	F56H9.2 is enriched in several tissues, including the alimentary system, the muscle cell, and the nervous system based on microarray and RNA-seq studies\; is affected by several genes including daf-16, daf-2, and glp-1 based on microarray, tiling array, and RNA-seq studies\; is affected by ten chemicals including Mianserin, D-glucose, and stavudine based on RNA-seq and microarray studies.
F57F5.1	Proteolysis general	F57F5.1 is an ortholog of human CTSB (cathepsin B)\; is predicted to have cysteine-type peptidase activity.
F58A4.2	Unassigned	F58A4.2 is enriched in the nervous system and the reproductive system based on tiling array, RNA-seq, and microarray studies\; is affected by several genes including elt-2, sir-2.1, and lin-35 based on microarray, tiling array, and RNA-seq studies\; is affected by four chemicals including manganese chloride, stavudine, and resveratrol based on RNA-seq and microarray studies.
F58D5.5	Unassigned	F58D5.5 is enriched in the nervous system based on microarray and RNA-seq studies\; is affected by several genes including daf-12, hsf-1, and eat-2 based on microarray, tiling array, and RNA-seq studies\; is affected by seven chemicals including Rotenone, Alovudine, and stavudine based on RNA-seq and microarray studies.
F58H1.3	Metabolism	F58H1.3 is an ortholog of human ENOPH1 (enolase-phosphatase 1)\; is predicted to have acireductone synthase activity and magnesium ion binding activity.
F59B2.3	Metabolism	F59B2.3 is an ortholog of human AMDHD2\; is predicted to have N-acetylglucosamine-6-phosphate deacetylase activity and metal ion binding activity.
F59B2.5	Proteolysis proteasome	rpn-6.2 is an ortholog of human PSMD11 (proteasome 26S subunit, non-ATPase 11)\; is predicted to encode a protein with the following domains: Proteasome component (PCI) domain and Winged helix DNA-binding domain superfamily.
K04G2.11	Ribosome	scbp-2 is an ortholog of human SECISBP2 and SECISBP2L\; human SECISBP2 exhibits mRNA 3'-UTR binding activity.
K05C4.2	Trafficking	K05C4.2 is an ortholog of human JAGN1\; human orthologs of this gene are implicated in severe congenital neutropenia\; is predicted to encode a protein with the following domain: Protein jagunal.
K05C4.5	Ribosome	K05C4.5 is an ortholog of human UTP4 (UTP4, small subunit processome component)\; human UTP4 exhibits RNA binding activity.
K07G5.1	Signaling	crml-1 is an ortholog of human LRRC16A, LRRC16B, and RLTPR\; exhibits GTPase activating protein binding activity\; is involved in several processes, including generation of neurons, negative regulation of Rac protein signal transduction, and regulation of cell migration\; localizes to the plasma membrane\; is expressed in several tissues, including the alimentary system, the epithelial cell, the …
K08H10.9	Trafficking	trpp-6 is an ortholog of human TRAPPC6A and TRAPPC6B (trafficking protein particle complex 6B)\; is predicted to encode a protein with the following domains: Transport protein particle (TRAPP) component, NO signalling\/Golgi transport ligand-binding domain superfamily, and TRAPP complex, Trs33 subunit.
M03C11.2	mRNA functions	chl-1 is an ortholog of human DDX11 (DEAD\/H-box helicase 11)\; is predicted to have DNA helicase activity\; is involved in positive regulation of cell proliferation.
M04B2.4	Development	M04B2.4 is an ortholog of human FOXRED1 (FAD dependent oxidoreductase domain containing 1)\; is predicted to have oxidoreductase activity\; human orthologs of this gene are implicated in Leigh disease and mitochondrial complex I deficiency.
M05D6.2	Unassigned	M05D6.2 is an ortholog of human TCP11L1, TCP11X2, and TCP11\; is predicted to encode a protein with the following domain: T-complex 11.
MTCE.4	Metabolism	ndfl-4 is predicted to have NADH dehydrogenase (ubiquinone) activity.
MTCE.12	Metabolism	atp-6 is predicted to have proton transmembrane transporter activity.
MTCE.23	Metabolism	ctc-3 is an ortholog of human MT-CO3 (mitochondrially encoded cytochrome c oxidase III)\; is predicted to have cytochrome-c oxidase activity\; human orthologs of this gene are implicated in Leber hereditary optic neuropathy and MELAS syndrome.
R05D7.4	Metabolism	abhd-11.2 is an ortholog of human ABHD11 (abhydrolase domain containing 11)\; is predicted to have hydrolase activity.
R06A4.2	Unassigned	R06A4.2 is enriched in the ASER, the NSM, and the germ line based on RNA-seq studies\; is affected by several genes including dpy-10, hsf-1, and pgl-1 based on microarray and RNA-seq studies\; is affected by seven chemicals including Rotenone, resveratrol, and Chlorpyrifos based on RNA-seq and microarray studies.
R06C7.2	Unassigned	R06C7.2 is an ortholog of human RNF212 (ring finger protein 212) and RNF212B (ring finger protein 212B).
R107.5	Unassigned	R107.5 is enriched in several tissues, including the alimentary system, the germ line, the hypodermis, and the nervous system based on tiling array, RNA-seq, and microarray studies\; is affected by several genes including glp-1, daf-12, and gld-1 based on microarray, tiling array, and RNA-seq studies\; is affected by eight chemicals including Rotenone, Zidovudine, and resveratrol based on RNA-seq…
T01B7.6	Unassigned	trcs-2 is enriched in the OLL, the PVD, and the germ line based on microarray and RNA-seq studies\; is affected by several genes including daf-16, dpy-10, and gld-1 based on microarray, tiling array, RNA-seq, and proteomic studies\; is affected by eight chemicals including bisphenol S, Alovudine, and stavudine based on RNA-seq and microarray studies.
T02C12.2	mRNA functions	snpc-3.4 is an ortholog of human SNAPC3 (small nuclear RNA activating complex polypeptide 3)\; is predicted to encode a protein with the following domain: snRNA-activating protein complex, subunit 3.
T04A8.8	Unassigned	T04A8.8 is enriched in the germ line and the hypodermis based on tiling array and RNA-seq studies\; is affected by several genes including let-7, dpy-10, and gld-1 based on microarray, proteomic, and RNA-seq studies\; is affected by eight chemicals including Rotenone, manganese chloride, and Zidovudine based on RNA-seq and microarray studies\; is predicted to encode a protein with the following d…
T05G5.7	Cytoskeleton	rmd-1 is an ortholog of human RMDN2 and RMDN3\; localizes to the mitotic spindle pole and spindle microtubule\; is expressed in the germ line and the gonadal sheath cell.
T07F10.3	mRNA functions	T07F10.3 is an ortholog of human RBMY1D (RNA binding motif protein, Y-linked, family 1, member D), RBMY1E (RNA binding motif protein, Y-linked, family 1, member E), and TRNAU1AP (tRNA selenocysteine 1 associated protein 1)\; is predicted to have RNA binding activity.
T08G11.1	Transcription: chromatin	T08G11.1 is an ortholog of human VPS13A and VPS13C\; is expressed in the body wall musculature, the hypodermis, and the reproductive system\; human orthologs of this gene are implicated in choreaacanthocytosis\; is predicted to encode a protein with the following domains: Vacuolar protein sorting-associated protein 13, SHR-binding domain, Vacuolar protein sorting-associated protein 13, Vacuolar p…
T09A5.9	Signaling	sds-22 is an ortholog of human DNAAF1 (dynein axonemal assembly factor 1), LRRC49, and PPP1R7 (protein phosphatase 1 regulatory subunit 7)\; human orthologs of this gene are implicated in primary ciliary dyskinesia 13\; human DNAAF1 exhibits dynein complex binding activity.
T11G6.8	mRNA functions	rbm-22 is an ortholog of human RBM22 (RNA binding motif protein 22)\; is predicted to have RNA binding activity and metal ion binding activity\; localizes to the nucleus.
T14G10.7	Extracellular material	hpo-5 is an ortholog of human PIGS (phosphatidylinositol glycan anchor biosynthesis class S)\; is predicted to encode a protein with the following domain: Phosphatidylinositol-glycan biosynthesis class S protein.
T16H12.11	Development	hal-2 localizes to the nucleoplasm\; is expressed in germ cells.
T21B10.4	Transmembrane protein	T21B10.4 is enriched in the AB and the germ line based on tiling array and RNA-seq studies\; is affected by several genes including glp-1, skn-1, and gld-1 based on microarray, tiling array, RNA-seq, and proteomic studies\; is affected by nine chemicals including Rotenone, manganese chloride, and Zidovudine based on RNA-seq and microarray studies.
T22A3.5	Non-coding RNA	pash-1 is an ortholog of human DGCR8\; is predicted to have double-stranded RNA binding activity\; is involved in several processes, including primary miRNA processing, regulation of development, heterochronic, and regulation of epidermal cell differentiation\; is expressed in the head, the hypodermis, the intestine, the marginal cell, and the pharyngeal muscle cell\; human orthologs of this gene…
T23G7.3	DNA	T23G7.3 is an ortholog of human PINX1\; is predicted to have nucleic acid binding activity.
T23G7.5	Signaling	pir-1 is an ortholog of human DUSP11 (dual specificity phosphatase 11)\; is predicted to have RNA binding activity and protein tyrosine\/serine\/threonine phosphatase activity.
T24B8.7	Proteolysis proteasome	T24B8.7 is an ortholog of human USP9Y, USP18 (ubiquitin specific peptidase 18), and USP9X\; is predicted to have thiol-dependent ubiquitinyl hydrolase activity.
T24H10.1	Transcription: general machinery	T24H10.1 is an ortholog of human TCEA1 (transcription elongation factor A1) and TCEA2\; is predicted to have DNA binding activity and zinc ion binding activity\; is expressed in several tissues, including the hypodermis, the muscular system, the nervous system, the pharynx, and the reproductive system.
T27E9.7	Transmembrane transport	abcf-2 is an ortholog of human ABCF2 (ATP binding cassette subfamily F member 2)\; is predicted to have ATP binding activity and ATPase activity\; is expressed in the excretory cell, the head, the hypodermis, the intestine, and the pharynx.
VF13D12L.1	Metabolism	inos-1 is an ortholog of human ISYNA1\; is predicted to have inositol-3-phosphate synthase activity\; is expressed in the germ line.
W09G3.7	Unassigned	W09G3.7 is an ortholog of human WBSCR16\; is expressed in amphid neurons, the hypodermis, and the intestine\; human RCC1L exhibits guanyl-nucleotide exchange factor activity and rRNA binding activity.
Y11D7A.7	Unassigned	Y11D7A.7 is enriched in several tissues, including the AFD, the Z1.p, the Z4.a, the reproductive system, and the somatic gonad precursor based on tiling array and RNA-seq studies\; is affected by several genes including daf-2, dpy-10, and gld-1 based on RNA-seq and microarray studies\; is affected by six chemicals including Rotenone, manganese chloride, and Mianserin based on RNA-seq and microarr…
Y18D10A.11	Transmembrane protein	Y18D10A.11 is enriched in the germ line based on tiling array, RNA-seq, and microarray studies\; is affected by several genes including daf-16, daf-2, and glp-1 based on tiling array, proteomic, RNA-seq, and microarray studies\; is affected by eight chemicals including manganese chloride, Alovudine, and stavudine based on RNA-seq and microarray studies.
Y32F6A.3	mRNA functions	pap-1 is an ortholog of human PAPOLA, PAPOLB, and PAPOLG\; is predicted to have several functions, including ATP binding activity, RNA binding activity, and metal ion binding activity\; is expressed in several tissues, including the body wall musculature, the intestine, and the nervous system.
Y37H2A.5	Proteolysis proteasome	fbxa-210 is enriched in the DA neuron, the VA neuron, and the germ line based on tiling array and RNA-seq studies\; is affected by several genes including glp-1, skn-1, and hsf-1 based on microarray and RNA-seq studies\; is affected by four chemicals including manganese chloride, Zidovudine, and Humic Substances based on RNA-seq and microarray studies\; is predicted to encode a protein with the f…
Y37H9A.1	Development	Y37H9A.1 is enriched in the germ line and the intestine based on RNA-seq studies\; is affected by several genes including daf-16, let-60, and hsf-1 based on RNA-seq and microarray studies\; is affected by Humic Substances and Sirolimus based on microarray studies\; is predicted to encode a protein with the following domain: Ataxin-10 domain.
Y39A1A.22	Transmembrane transport	Y39A1A.22 is an ortholog of human XPR1 (xenotropic and polytropic retrovirus receptor 1)\; human XPR1 exhibits inositol hexakisphosphate binding activity, transport, and virus receptor activity.
Y39B6A.40	Nucleic acid	sws-1 is an ortholog of human ZSWIM7 (zinc finger SWIM-type containing 7)\; is predicted to have zinc ion binding activity.
Y41E3.8	mRNA functions	Y41E3.8 is an ortholog of human SELENOK (selenoprotein K)\; is predicted to encode a protein with the following domain: Selenoprotein SelK\/SelG.
Y41E3.12	Transmembrane protein	srt-47 is expressed in head neurons and the AWC-OFF\; is predicted to encode a protein with the following domain: 7TM GPCR, serpentine receptor class t (Srt).
Y47H9C.8	Signaling	Y47H9C.8 is an ortholog of human CNPY1, CNPY2, and RP11-977G19.10.
Y47H9C.11	Pseudogene	fbxa-217 is affected by several genes including daf-2, clk-1, and eat-2 based on microarray and RNA-seq studies\; is affected by seven chemicals including hydrogen sulfide, methylmercuric chloride, and Rotenone based on microarray and RNA-seq studies.
Y48E1C.4	Unassigned	Y48E1C.4 is enriched in the germ line based on RNA-seq studies\; is affected by several genes including daf-16, daf-2, and let-7 based on proteomic, RNA-seq, and microarray studies\; is affected by Rotenone, stavudine, and Sirolimus based on RNA-seq and microarray studies.
Y53C12A.3	Signaling	Y53C12A.3 is an ortholog of human YIPF3 (Yip1 domain 3)\; is predicted to encode a protein with the following domains: Yip1 domain and YIP1 family member 3.
Y75B8A.16	Transmembrane transport	Y75B8A.16 is an ortholog of human GPR89A and GPR89B\; human GPR89B exhibits voltage-gated anion channel activity.
Y106G6H.16	Transmembrane protein	Y106G6H.16 is enriched in the body wall muscle cell, the germ line, the nervous system, and the pharyngeal muscle cell based on tiling array, RNA-seq, and microarray studies\; is affected by several genes including dpy-10, gld-1, and sir-2.1 based on microarray and RNA-seq studies\; is affected by five chemicals including hydrogen sulfide, Rotenone, and Humic Substances based on microarray and RN…
Y111B2A.2	Metabolism	Y111B2A.2 is an ortholog of human COX6C (cytochrome c oxidase subunit 6C)\; is predicted to have cytochrome-c oxidase activity.
Y111B2A.10	Nucleic acid	Y111B2A.10 is an ortholog of human ZNF142 (zinc finger protein 142)\; is predicted to have nucleic acid binding activity.
ZK938.7	mRNA functions	rnh-1.2 is an ortholog of human ARRDC1 (arrestin domain containing 1) and ARRDC5\; is predicted to have RNA-DNA hybrid ribonuclease activity and nucleic acid binding activity.
ZK1098.2	Unassigned	ZK1098.2 is enriched in the PLM and the germ line based on RNA-seq studies\; is affected by several genes including daf-2, dpy-10, and sir-2.1 based on RNA-seq and microarray studies\; is affected by ten chemicals including D-glucose, Alovudine, and stavudine based on RNA-seq and microarray studies\; is predicted to encode a protein with the following domain: Ribonuclease H-like superfamily.
MTCE.7	mRNA functions	MTCE.7 is affected by several genes including hsf-1, eat-2, and bar-1 based on RNA-seq and microarray studies\; is affected by Alovudine, stavudine, and Zidovudine based on RNA-seq studies.
MTCE.33	Metabolism	MTCE.33 is affected by several genes including hsf-1, npr-1, and lin-28 based on RNA-seq studies\; is affected by Alovudine, stavudine, and Zidovudine based on RNA-seq studies.
Y43F11A.6	Pseudogene	Y43F11A.6 is enriched in the germ line based on RNA-seq studies\; is affected by several genes including clk-1, sir-2.1, and npr-1 based on RNA-seq, microarray, and tiling array studies\; is affected by five chemicals including Rotenone, manganese chloride, and Humic Substances based on RNA-seq and microarray studies.
B0336.5	Signaling	arle-14 is an ortholog of human ARL14EPL\; is predicted to encode a protein with the following domain: ARF7 effector protein, C-terminal.
B0353.1	Unassigned	B0353.1 is enriched in the OLL, the PVD, and the intestine based on microarray studies\; is affected by several genes including daf-2, hsf-1, and clk-1 based on microarray, RNA-seq, and tiling array studies\; is affected by nine chemicals including Zidovudine, resveratrol, and Atrazine based on RNA-seq and microarray studies.
B0403.4	Stress response	pdi-6 is an ortholog of human PDIA6 (protein disulfide isomerase family A member 6)\; is predicted to have protein disulfide isomerase activity\; is involved in endoplasmic reticulum unfolded protein response\; is expressed in several tissues, including the alimentary system, the coelomocyte, the excretory gland cell, the nervous system, and the reproductive system.
C05D11.1	Unassigned	C05D11.1 is predicted to have catalytic activity and metal ion binding activity.
C07G3.9	Stress response	ugt-64 is an ortholog of human UGT1A6 (UDP glucuronosyltransferase family 1 member A6), UGT2A1 (UDP glucuronosyltransferase family 2 member A1 complex locus), and UGT1A5 (UDP glucuronosyltransferase family 1 member A5)\; is predicted to have transferase activity, transferring hexosyl groups.
C09F5.2	Transmembrane transport	orai-1 is an ortholog of human ORAI2 (ORAI calcium release-activated calcium modulator 2) and ORAI3 (ORAI calcium release-activated calcium modulator 3)\; exhibits store-operated calcium channel activity\; is involved in ovulation and store-operated calcium entry\; localizes to the apical plasma membrane, basolateral plasma membrane, and voltage-gated calcium channel complex\; is expressed in sev…
C13F10.7	Unassigned	C13F10.7 is an ortholog of human SREK1IP1\; exhibits identical protein binding activity\; is expressed in several tissues, including the alimentary system, the epithelial system, the muscle cell, the nervous system, and the reproductive system.
C14C11.2	Unassigned	C14C11.2 is enriched in several tissues, including the AB, the Z1.p, the Z4.a, the reproductive system, and the somatic gonad precursor based on RNA-seq studies\; is affected by several genes including daf-16, glp-1, and skn-1 based on RNA-seq and microarray studies\; is affected by six chemicals including Rotenone, bisphenol A, and bisphenol S based on RNA-seq studies.
C17F4.5	Proteolysis proteasome	fbxc-50 is expressed in the germ line\; is predicted to encode a protein with the following domain: Protein of unknown function DUF3557.
C17F4.7	Unassigned	C17F4.7 is enriched in the alimentary system, the digestive tract, and the nervous system based on tiling array, RNA-seq, and microarray studies\; is affected by several genes including daf-16, daf-2, and age-1 based on microarray, proteomic, and RNA-seq studies\; is affected by twelve chemicals including cholesterol, lathosterol, and Heme based on microarray and RNA-seq studies.
C17G10.9	Ribosome	eif-3.L is an ortholog of human EIF3L (eukaryotic translation initiation factor 3 subunit L)\; is predicted to have translation initiation factor activity\; is expressed in several tissues, including the alimentary system, the epithelial system, the head, the muscular system, and the nervous system.
C18A3.9	Unassigned	C18A3.9 is enriched in the intestine based on microarray studies\; is affected by several genes including clk-1, sir-2.1, and ain-1 based on RNA-seq and microarray studies\; is affected by resveratrol, Cadmium, and Diazinon based on microarray studies.
C18E3.9	Unassigned	C18E3.9 is enriched in the AFD and the germ line based on RNA-seq studies\; is affected by several genes including daf-2, sir-2.1, and npr-1 based on microarray and RNA-seq studies\; is affected by thirteen chemicals including Rotenone, manganese chloride, and bisphenol S based on RNA-seq and microarray studies.
C18F10.7	Unassigned	C18F10.7 is an ortholog of human ANKRD13A (ankyrin repeat domain 13A), ANKRD13B (ankyrin repeat domain 13B), and ANKRD13D (ankyrin repeat domain 13D)\; is expressed in several tissues, including the alimentary system, the hypodermis, the muscular system, the nervous system, and the reproductive system\; is predicted to encode a protein with the following domains: Ankyrin repeat, Ankyrin repeat-co…
C26B2.7	Transmembrane protein	C26B2.7 is enriched in the germ line and the intestine based on RNA-seq studies\; is affected by several genes including daf-2, hsf-1, and npr-1 based on RNA-seq and microarray studies\; is affected by six chemicals including hydrogen sulfide, stavudine, and Atrazine based on microarray and RNA-seq studies.
C30G4.6	Unassigned	irld-23 is enriched in the body wall musculature based on microarray studies\; is affected by several genes including clk-1, pgl-1, and glh-1 based on microarray and RNA-seq studies\; is affected by methylmercuric chloride, resveratrol, and fluoranthene based on microarray studies\; is predicted to encode a protein with the following domains: Receptor L-domain and Receptor L-domain superfamily.
C34D4.14	Proteolysis proteasome	hecd-1 is an ortholog of human HECTD1 (HECT domain E3 ubiquitin protein ligase 1)\; is predicted to have ligase activity, metal ion binding activity, and ubiquitin-protein transferase activity\; is involved in several processes, including determination of adult lifespan, hemidesmosome assembly, and regulation of signal transduction.
C37H5.6	Metabolism	adss-1 is an ortholog of human ADSSL1 and AdSS\; is predicted to have GTP binding activity, adenylosuccinate synthase activity, and metal ion binding activity\; is expressed in several tissues, including the alimentary system, the hypodermis, the muscular system, the nervous system, and the reproductive system.
C43H8.2	Transcription: unassigned	mafr-1 is an ortholog of human Maf1\; localizes to the cytoplasm and nucleus\; is expressed in the hypodermis and the intestine.
C44B7.10	Unassigned	acer-1 is predicted to have catalytic activity\; is expressed widely.
C45G9.2	Non-coding RNA	C45G9.2 is an ortholog of human DUS4L\; is predicted to have flavin adenine dinucleotide binding activity and tRNA dihydrouridine synthase activity.
C48E7.11	Transcription factor	cebp-2 is an ortholog of human CEBPG (CCAAT enhancer binding protein gamma)\; is predicted to have DNA-binding activity transcription factor activity\; is involved in defense response to Gram-negative bacterium, regulation of lipid metabolic process, and regulation of transcription by RNA polymerase II\; localizes to the nucleus\; is expressed in head neurons, the intestine, and the somatic cell.
CD4.7	Nucleic acid	zhit-1 is an ortholog of human ZNHIT1 (zinc finger HIT-type containing 1)\; is predicted to have metal ion binding activity.
D1069.3	Unassigned	D1069.3 is an ortholog of human FAM126A (family with sequence similarity 126 member A) and FAM126B (family with sequence similarity 126 member B)\; human orthologs of this gene are implicated in hypomyelinating leukodystrophy 5\; is predicted to encode a protein with the following domain: Hyccin.
EEED8.14	Unassigned	EEED8.14 is enriched in the germ line and the pharynx based on tiling array and RNA-seq studies\; is affected by several genes including glp-1, skn-1, and dpy-10 based on microarray and RNA-seq studies\; is affected by nine chemicals including Rotenone, manganese chloride, and Zidovudine based on RNA-seq and microarray studies\; is predicted to encode a protein with the following domain: Calycin.
F09E5.8	Unassigned	F09E5.8 is an ortholog of human PROSC\; is predicted to have pyridoxal phosphate binding activity.
F10E7.2	Unassigned	F10E7.2 is enriched in the germ line based on tiling array and RNA-seq studies\; is affected by several genes including daf-16, gld-1, and elt-2 based on microarray, tiling array, and RNA-seq studies\; is affected by six chemicals including manganese chloride, bisphenol S, and Alovudine based on RNA-seq and microarray studies.
F10E9.5	mRNA functions	F10E9.5 is an ortholog of human GEMIN8 (gem nuclear organelle associated protein 8)\; is predicted to encode a protein with the following domain: Gemini of Cajal bodies-associated protein 8.
F11G11.5	Transmembrane protein	F11G11.5 is enriched in the ASER, the OLL, the PVD, the germ line, and the intestine based on microarray and RNA-seq studies\; is affected by several genes including hsf-1, eat-2, and sir-2.1 based on microarray and RNA-seq studies\; is affected by six chemicals including methylmercuric chloride, Rotenone, and Cry5B based on microarray and RNA-seq studies\; is predicted to encode a protein with t…
F14D2.13	Unassigned	bath-28 is enriched in the germ line and the intestine based on tiling array and RNA-seq studies\; is affected by several genes including daf-2, glp-1, and skn-1 based on microarray and RNA-seq studies\; is affected by four chemicals including manganese chloride, Zidovudine, and bisphenol A based on RNA-seq and microarray studies\; is predicted to encode a protein with the following domains: F-bo…
F23F1.1	Transcription factor	nfyc-1 is an ortholog of human NFYC\; is predicted to have DNA binding activity, DNA-binding activity transcription factor activity, and protein heterodimerization activity\; is expressed in several tissues including the gonad.
F26F4.9	Stress response	F26F4.9 is enriched in the DA neuron, the VA neuron, the germ line, the hypodermis, and the intestine based on tiling array, RNA-seq, and microarray studies\; is affected by several genes including age-1, sir-2.1, and pgl-1 based on microarray and RNA-seq studies\; is affected by Rotenone, Chlorpyrifos, and Diazinon based on RNA-seq and microarray studies\; is predicted to encode a protein with t…
F32D1.2	Metabolism	hpo-18 is an ortholog of human ATP5EP2 and ATP5F1E (ATP synthase F1 subunit epsilon)\; is predicted to have proton-transporting ATP synthase activity, rotational mechanism.
F32D1.5	Metabolism	F32D1.5 is an ortholog of human GMPR2\; is predicted to have GMP reductase activity and metal ion binding activity.
F36D4.2	Unassigned	trpp-4 is an ortholog of human TRAPPC4 (trafficking protein particle complex 4)\; is predicted to encode a protein with the following domains: Trafficking protein particle complex subunit and Longin-like domain superfamily.
F37A4.2	Unassigned	F37A4.2 is an ortholog of human PRKRIP1 (PRKR interacting protein 1)\; is predicted to encode a protein with the following domain: Protein of unknown function DUF1168.
F39C12.1	Cell cycle	F39C12.1 is an ortholog of human MIOS (meiosis regulator for oocyte development)\; is predicted to encode a protein with the following domains: WD40\/YVTN repeat-like-containing domain superfamily, WD repeat protein mio, zinc-ribbon like domain, WD40-repeat-containing domain superfamily, and MIOS\/Sea4.
F40C5.2	Unassigned	F40C5.2 is enriched in the germ line based on RNA-seq studies\; is affected by several genes including daf-16, prg-1, and sma-2 based on microarray and RNA-seq studies\; is affected by methylmercuric chloride based on microarray studies.
F41G3.14	mRNA functions	exos-8 is an ortholog of human EXOSC8 (exosome component 8)\; is predicted to have exonuclease activity.
F46H5.3	Metabolism	F46H5.3 is an ortholog of human CKMT1B, CKB, and CKM\; is predicted to have ATP binding activity and arginine kinase activity.
F47D12.9	Unassigned	F47D12.9 is an ortholog of human DCAF4 (DDB1 and CUL4 associated factor 4), DCAF4L1 (DDB1 and CUL4 associated factor 4 like 1), and DCAF4L2 (DDB1 and CUL4 associated factor 4 like 2)\; is predicted to encode a protein with the following domains: WD40\/YVTN repeat-like-containing domain superfamily and WD40-repeat-containing domain superfamily.
F48E8.2	Unassigned	F48E8.2 is an ortholog of human EAPP\; is predicted to encode a protein with the following domain: E2F-associated phosphoprotein.
F48E8.3	Metabolism	F48E8.3 is predicted to have succinate dehydrogenase activity\; is expressed in the excretory cell.
F57B10.14	Metabolism	ucr-11 is an ortholog of human UQCR11 (ubiquinol-cytochrome c reductase, complex III subunit XI)\; is predicted to have ubiquinol-cytochrome-c reductase activity\; localizes to the mitochondrion.
K02D10.5	Trafficking	snap-29 is an ortholog of human SNAP29 (synaptosome associated protein 29)\; is involved in intracellular protein transmembrane transport, ovulation, and secretion\; localizes to the apical plasma membrane and recycling endosome\; is expressed in several tissues, including the coelomocyte, the excretory canal, the gland cell, the hypodermis, and the reproductive system\; human orthologs of this g…
K06H7.7	Unassigned	K06H7.7 is expressed in the intestine.
K07B1.6	Unassigned	tos-1 is enriched in several tissues, including the alimentary system, the body wall musculature, the germ line, and the nervous system based on microarray and RNA-seq studies\; is affected by several genes including daf-2, clk-1, and sir-2.1 based on microarray, RNA-seq, and tiling array studies\; is affected by five chemicals including aldicarb, Rotenone, and paraquat based on microarray and RN…
K07E8.7	Ribosome	K07E8.7 is an ortholog of human RPUSD2 (RNA pseudouridine synthase domain containing 2)\; is predicted to have RNA binding activity and pseudouridine synthase activity.
K07H8.1	Cytoskeleton	tbce-1 is an ortholog of human Tbce\; localizes to the cytoplasm\; human orthologs of this gene are implicated in hypoparathyroidism-retardation-dysmorphism syndrome.
K07H8.2	Transmembrane transport	K07H8.2 is an ortholog of human SLC41A1 (solute carrier family 41 member 1), SLC41A2 (solute carrier family 41 member 2), and SLC41A3 (solute carrier family 41 member 3)\; is predicted to have cation transmembrane transporter activity\; is expressed in the intestine.
K10D2.3	mRNA functions	cid-1 is an ortholog of human TUT4 (terminal uridylyl transferase 4) and TUT7 (terminal uridylyl transferase 7)\; exhibits RNA uridylyltransferase activity\; is involved in RNA 3' uridylation\; localizes to the P granule, condensed nuclear chromosome, and perinuclear region of cytoplasm\; is expressed in the germ line and the intestine.
K10D2.5	Stress response	K10D2.5 is enriched in the germ line and the intestine based on tiling array, RNA-seq, and microarray studies\; is affected by several genes including daf-2, glp-1, and skn-1 based on RNA-seq, proteomic, and microarray studies\; is affected by manganese chloride based on RNA-seq studies\; is predicted to encode a protein with the following domain: Cytochrome b5-like heme\/steroid binding domain s…
K12H4.4	Proteolysis general	K12H4.4 is an ortholog of human SPCS3\; is predicted to have peptidase activity.
M02B7.2	mRNA functions	M02B7.2 is an ortholog of human ERI3 (ERI1 exoribonuclease 3)\; is predicted to have nucleic acid binding activity.
M04F3.2	Pseudogene	M04F3.2 is enriched in the FLP, the OLL, the PVD, the germ line, and the intestine based on microarray and RNA-seq studies\; is affected by several genes including daf-16, pgl-1, and glh-1 based on RNA-seq and microarray studies\; is affected by Rotenone, D-glucose, and Alovudine based on RNA-seq studies.
R05D3.8	Nucleic acid	R05D3.8 is predicted to have RNA binding activity.
R08C7.3	Transcription: chromatin	htz-1 is an ortholog of human H2AFV (H2A histone V) and H2AFZ (H2A histone Z)\; is predicted to have DNA binding activity and protein heterodimerization activity\; is involved in negative regulation of cell fate specification and negative regulation of transcription, DNA-templated\; localizes to the chromatin, condensed chromosome, and nucleus\; is expressed in several tissues including the somat…
R09E12.3	Stress response	sti-1 is an ortholog of human STIP1 (stress induced phosphoprotein 1)\; exhibits ATPase inhibitor activity, Hsp70 protein binding activity, and Hsp90 protein binding activity\; is involved in several processes, including determination of adult lifespan, negative regulation of ATPase activity, and reproduction\; localizes to the cytoplasm\; is expressed in several tissues, including the alimentary…
R12C12.8	Pseudogene	R12C12.8 is enriched in the AVA, the germ line, and the intestine based on tiling array and RNA-seq studies\; is affected by several genes including dpy-10, sir-2.1, and pgl-1 based on RNA-seq and microarray studies\; is affected by Alovudine, stavudine, and Humic Substances based on RNA-seq and microarray studies.
R12E2.13	Unassigned	R12E2.13 is an ortholog of human SDF2 and SDF2L1\; is involved in innate immune response\; is expressed in several tissues, including the alimentary system, the muscular system, the nervous system, and the reproductive system.
R148.4	Transmembrane protein	R148.4 is enriched in the AFD and the germ line based on tiling array and RNA-seq studies\; is affected by several genes including hsf-1, elt-2, and sir-2.1 based on microarray and RNA-seq studies\; is affected by twelve chemicals including methylmercuric chloride, manganese chloride, and Alovudine based on microarray and RNA-seq studies.
T07F8.4	Transcription factor	T07F8.4 is an ortholog of human MIER1 (MIER1 transcriptional regulator), MIER2 (MIER 2), and MIER3 (MIER 3)\; is predicted to have DNA binding activity\; is expressed in the gonad and the pharynx.
T10B5.6	Cell cycle	knl-3 is involved in several processes, including kinetochore assembly, mitotic chromosome movement towards spindle pole, and positive regulation of cellular component organization\; localizes to the condensed chromosome kinetochore.
T12F5.1	Unassigned	sld-2 is expressed in the germ line.
T12F5.2	Transmembrane protein	T12F5.2 is enriched in the germ line and the hypodermis based on RNA-seq studies\; is affected by several genes including daf-16, daf-2, and dpy-10 based on microarray and RNA-seq studies\; is affected by eight chemicals including methylmercuric chloride, Linolenic Acids, and Diazinon based on microarray and RNA-seq studies.
T19A5.1	Unassigned	ttc-17 is an ortholog of human TTC17 (tetratricopeptide repeat domain 17)\; is predicted to encode a protein with the following domains: Tetratricopeptide-like helical domain superfamily and Tetratricopeptide repeat.
W03F9.1	Nucleic acid	W03F9.1 is an ortholog of human ZPR1 (ZPR1 zinc finger)\; is predicted to have zinc ion binding activity\; localizes to the endoplasmic reticulum, sarcomere, and striated muscle dense body.
W10G11.20	Cytoskeleton	dnc-3 localizes to the dynactin complex.
Y17G9B.4	Chaperone	Y17G9B.4 is predicted to have peptidyl-prolyl cis-trans isomerase activity.
Y20F4.4	Unassigned	Y20F4.4 is enriched in the NSM, the OLL, the PVD, the RID, and the germ line based on microarray and RNA-seq studies\; is affected by several genes including daf-16, daf-2, and clk-1 based on tiling array, RNA-seq, and microarray studies\; is affected by paraquat and Sirolimus based on microarray studies.
Y39G10AR.11	Unassigned	Y39G10AR.11 is enriched in the nervous system based on RNA-seq studies\; is affected by several genes including daf-2, daf-12, and clk-1 based on microarray, tiling array, and RNA-seq studies\; is affected by five chemicals including 1-methylnicotinamide, Rotenone, and Cry5B based on RNA-seq and microarray studies.
Y48G1C.10	Signaling	Y48G1C.10 is an ortholog of human MTMR11 (myotubularin related protein 11) and MTMR12 (myotubularin related protein 12)\; is predicted to encode a protein with the following domains: Myotubularin-like phosphatase domain, Myotubularin-related 12-like C-terminal domain, Protein-tyrosine phosphatase-like, and Myotubularin family.
Y54E10BL.5	Metabolism	nduf-5 is an ortholog of human NDUFS5 (NADH:ubiquinone oxidoreductase subunit S5)\; is predicted to encode a protein with the following domain: NADH:ubiquinone oxidoreductase, iron-sulphur subunit 5.
Y54F10AR.2	Unassigned	Y54F10AR.2 is enriched in the muscular system, the nervous system, the reproductive system, and the sensillum based on tiling array, RNA-seq, and microarray studies\; is affected by several genes including hsf-1, clk-1, and isp-1 based on microarray and RNA-seq studies\; is affected by five chemicals including Rotenone, Mianserin, and Zidovudine based on RNA-seq and microarray studies.
Y54G2A.22	Proteolysis proteasome	fbxc-45 is enriched in the germ line based on tiling array and RNA-seq studies\; is affected by several genes including hsf-1, elt-2, and npr-1 based on microarray, tiling array, and RNA-seq studies\; is affected by four chemicals including manganese chloride, Alovudine, and stavudine based on RNA-seq studies.
Y65B4A.3	Trafficking	vps-20 is an ortholog of human CHMP6 (charged multivesicular body protein 6)\; human CHMP6 exhibits protein N-terminus binding activity.
Y65B4BR.8	DNA	psf-3 is an ortholog of human GINS3 (GINS complex subunit 3)\; is predicted to encode a protein with the following domains: GINS complex, subunit Psf3, GINS subunit, domain A, GINS, helical bundle-like domain superfamily, and GINS complex, subunit Psf3 superfamily.
Y67D8C.5	Proteolysis proteasome	eel-1 is an ortholog of human HUWE1 (HECT, UBA and WWE domain containing 1, E3 ubiquitin protein ligase)\; is predicted to have ubiquitin-protein transferase activity\; is involved in several processes, including asymmetric protein localization involved in cell fate determination, hemidesmosome assembly, and negative regulation of Wnt signaling pathway\; is expressed in several tissues, including…
Y69A2AR.32	mRNA functions	Y69A2AR.32 is predicted to have RNA binding activity.
Y71F9AM.6	Chaperone	trap-1 is an ortholog of human SSR1 (signal sequence receptor subunit 1)\; is predicted to encode a protein with the following domain: Translocon-associated protein (TRAP), alpha subunit.
Y71F9B.6	Development	Y71F9B.6 is an ortholog of human CABLES1 and CABLES2\; is predicted to encode a protein with the following domain: CDK5 and ABL1 enzyme substrate 1\/2.
Y77E11A.1	Metabolism	hxk-3 is an ortholog of human HK3, GCK, and HK1\; is predicted to have ATP binding activity, glucose binding activity, and hexokinase activity\; human orthologs of this gene are implicated in diabetes mellitus (multiple), familial hyperinsulinemic hypoglycemia 3, and maturity-onset diabetes of the young type 2.
Y110A2AL.12	Extracellular material	hpo-20 is an ortholog of human PIGW (phosphatidylinositol glycan anchor biosynthesis class W)\; is predicted to have transferase activity, transferring acyl groups.
ZC155.7	Trafficking	syx-16 is an ortholog of human STX16 (syntaxin 16)\; human orthologs of this gene are implicated in pseudohypoparathyroidism type IB\; human STX16 exhibits SNAP receptor activity and syntaxin binding activity.
ZC477.3	Transmembrane protein	ZC477.3 is an ortholog of human CCDC51\; is predicted to encode a protein with the following domain: Coiled-coil domain-containing protein 51.
ZK328.4	Cell cycle	gcna-1 is an ortholog of human ACRC\; is involved in meiotic chromosome segregation\; localizes to the condensed chromosome\; is expressed in germ cells.
ZK418.8	Cytoskeleton	tofu-7 is an ortholog of human IGF2BP1 (insulin like growth factor 2 mRNA binding protein 1), IGF2BP2 (insulin like growth factor 2 mRNA binding protein 2), and IGF2BP3 (insulin like growth factor 2 mRNA binding protein 3)\; is predicted to have RNA binding activity.
ZK1127.5	Ribosome	ZK1127.5 is an ortholog of human RCL1\; is predicted to have catalytic activity\; is expressed in the intestine and the rectal gland cell.
ZK1248.10	Signaling	tbc-2 is an ortholog of human TBC1D2 and TBC1D2B\; exhibits GTPase activator activity\; is involved in positive regulation of GTPase activity and positive regulation of early endosome to late endosome transport\; localizes to the late endosome\; is expressed in the gonadal sheath cell, the hypodermis, the intestine, and the pharyngeal muscle cell.
C30E1.9	Non-coding RNA	C30E1.9 is enriched in the nervous system and the retrovesicular ganglion based on microarray studies\; is affected by several genes including daf-2, daf-12, and pgl-1 based on tiling array, RNA-seq, and microarray studies\; is affected by ten chemicals including 1-methylnicotinamide, Rotenone, and Cry5B based on RNA-seq and microarray studies.
D1005.t1	Pseudogene	D1005.t1 is affected by several genes including isp-1, let-418, and ash-2 based on RNA-seq studies.
K08F11.6	Pseudogene	K08F11.6 is enriched in the germ line based on RNA-seq studies\; is affected by several genes including daf-16, clk-1, and pgl-1 based on RNA-seq and microarray studies\; is affected by Hydrolyzable Tannins and paraquat based on microarray studies.
ZK380.t2	Pseudogene	ZK380.t2 is enriched in the germ line based on RNA-seq studies\; is affected by several genes including daf-2, clk-1, and pgl-1 based on RNA-seq studies\; is affected by four chemicals including Rotenone, manganese chloride, and multi-walled carbon nanotube based on RNA-seq studies.
Y59E9AL.7	Trafficking	nbet-1 is an ortholog of human BET1 (Bet1 golgi vesicular membrane trafficking protein)\; is predicted to encode a protein with the following domain: Target SNARE coiled-coil homology domain.
C27F2.9	Unassigned	C27F2.9 is an ortholog of human JMJD8.
F28F8.9	Unassigned	F28F8.9 is enriched in the germ line based on RNA-seq studies\; is affected by several genes including daf-2, clk-1, and lin-35 based on tiling array, RNA-seq, and microarray studies\; is affected by Rotenone and manganese chloride based on RNA-seq studies.
Y57G11C.51	Unassigned	Y57G11C.51 is enriched in the germ line based on RNA-seq studies\; is affected by several genes including daf-16, hsf-1, and npr-1 based on microarray and RNA-seq studies\; is affected by four chemicals including hydrogen sulfide, Rotenone, and manganese chloride based on microarray and RNA-seq studies.
C50D2.10	Unassigned	C50D2.10 is enriched in the Z1.p, the Z4.a, the intestine, and the reproductive system based on RNA-seq studies\; is affected by several genes including daf-12, sir-2.1, and pgl-1 based on tiling array, RNA-seq, and microarray studies\; is affected by Rotenone and D-glucose based on RNA-seq studies.
Y51F10.11	Transmembrane protein	Y51F10.11 is enriched in the coelomocyte based on tiling array studies\; is affected by several genes including daf-16, daf-2, and daf-12 based on RNA-seq studies\; is affected by Rotenone, D-glucose, and stavudine based on RNA-seq studies\; is predicted to encode a protein with the following domain: NICE-3 predicted.
Y51H7C.15	Pseudogene	Y51H7C.15 is enriched in the germ line based on RNA-seq studies\; is affected by several genes including daf-16, bar-1, and csr-1 based on RNA-seq and microarray studies\; is affected by D-glucose based on RNA-seq studies.
Y54G2A.50	Unassigned	Y54G2A.50 is an ortholog of human BRIP1 (BRCA1 interacting protein C-terminal helicase 1).
F23A7.8	Unassigned	F23A7.8 is enriched in the Psub1 and the germ line based on RNA-seq studies\; is affected by several genes including daf-16, daf-2, and skn-1 based on RNA-seq, tiling array, and microarray studies\; is affected by five chemicals including hydrogen sulfide, Rotenone, and manganese chloride based on microarray and RNA-seq studies.
Y17D7C.3	Pseudogene	Y17D7C.3 is enriched in the germ line based on RNA-seq studies\; is affected by several genes including hsf-1, fog-2, and pgl-1 based on RNA-seq and tiling array studies\; is affected by Rotenone, stavudine, and Zidovudine based on RNA-seq studies.
C41G7.9	Transmembrane transport	C41G7.9 is an ortholog of human TSPO and TSPO2\; is predicted to encode a protein with the following domains: TspO\/MBR-related protein and TspO\/MBR-related superfamily.
F31C3.14	Non-coding RNA	F31C3.14 is affected by prg-1, tdp-1, and ins-11 based on RNA-seq studies.
Y54G2A.73	Unassigned	Y54G2A.73 is enriched in GABAergic neurons and the germ line based on RNA-seq studies\; is affected by several genes including hsf-1, clk-1, and isp-1 based on RNA-seq and microarray studies\; is affected by Alovudine, Zidovudine, and adsorbable organic bromine compound based on RNA-seq and microarray studies.
K11D9.9	Non-coding RNA	N.A.
T22E6.2	Non-coding RNA	linc-7 is enriched in the AFD and the germ line based on RNA-seq studies\; is affected by several genes including daf-2, clk-1, and npr-1 based on RNA-seq studies.
F21A9.3	Non-coding RNA	linc-9 is affected by smg-2 and ins-11 based on RNA-seq studies.
C05D9.12	Non-coding RNA	C05D9.12 is enriched in the germ line based on RNA-seq studies\; is affected by several genes including hsf-1, prg-1, and sma-2 based on RNA-seq studies.
F09E10.15	Non-coding RNA	F09E10.15 is enriched in the germ line based on RNA-seq studies\; is affected by several genes including isp-1, prg-1, and dpy-21 based on RNA-seq studies.
T10E9.14	mRNA functions	T10E9.14 is predicted to have RNA binding activity.

## Sheet: PharynxClock
Sequence.ID	Category	Automated.Description
F54H12.1	Metabolism	aco-2 is an ortholog of human ACO2\; is predicted to have 4 iron, 4 sulfur cluster binding activity, aconitate hydratase activity, and metal ion binding activity\; localizes to the mitochondrion\; is expressed widely\; human orthologs of this gene are implicated in infantile cerebellar-retinal degeneration.
M03F4.2	Cytoskeleton	act-4 is an ortholog of human ACTB, ACTRT1 (actin related protein T1), and ACTL10 (actin like 10) and members of the human ACT (Actins) gene family including ACTC1, ACTA2, and ACTA1\; is predicted to be a structural constituent of cytoskeleton\; localizes to the striated muscle thin filament\; is expressed in several tissues, including the body wall muscle quadrant, the muscular system, the phary…
C34E10.6	Metabolism	atp-2 is an ortholog of human ATP5F1B (ATP synthase F1 subunit beta)\; exhibits protein domain specific binding activity\; is involved in several processes, including dauer larval development, defecation, and defense response to Gram-negative bacterium\; localizes to the mitochondrion and non-motile cilium\; is expressed in several tissues, including the alimentary system, the excretory cell, the…
B0464.4	Protein modification	bre-3 exhibits beta-1,4-mannosyltransferase activity\; is involved in response to toxic substance\; localizes to the cytoplasm\; is expressed in the nervous system.
F26E4.9	Metabolism	cox-5B is an ortholog of human COX5B (cytochrome c oxidase subunit 5B)\; is predicted to have cytochrome-c oxidase activity\; is involved in determination of adult lifespan, lipid storage, and mitochondrial ATP synthesis coupled proton transport.
MTCE.21	Metabolism	ctb-1 is an ortholog of human MT-CYB (mitochondrially encoded cytochrome b)\; is predicted to have electron transfer activity and metal ion binding activity\; human orthologs of this gene are implicated in Leber hereditary optic neuropathy and MELAS syndrome.
T05G5.12	Unassigned	dao-6 is enriched in GABAergic neurons and the excretory cell based on tiling array studies\; is affected by several genes including daf-16, daf-2, and daf-12 based on microarray and RNA-seq studies\; is affected by five chemicals including Cadmium Chloride, Sodium Chloride, and Cry5B based on RNA-seq and microarray studies.
F46H6.2	Signaling	dgk-2 is an ortholog of human DGKE\; is predicted to have ATP binding activity, NAD+ kinase activity, and diacylglycerol kinase activity.
B0464.1	Non-coding RNA	dars-1 is an ortholog of human DARS (aspartyl-tRNA synthetase)\; is predicted to have ATP binding activity, aspartate-tRNA ligase activity, and nucleic acid binding activity.
R03G5.1	Ribosome	eef-1A.2 is an ortholog of human EEF1A1 and EEF1A2\; is predicted to have translation factor activity, RNA binding activity\; human orthologs of this gene are implicated in autosomal dominant non-syndromic intellectual disability 38.
C48A7.1	Transmembrane transport	egl-19 is an ortholog of human CACNA1D (calcium voltage-gated channel subunit alpha1 D)\; exhibits voltage-gated calcium channel activity\; is involved in several processes, including calcium ion transmembrane transport, determination of left\/right asymmetry in nervous system, and positive regulation of locomotion\; localizes to the plasma membrane\; is expressed in several tissues, including th…
C44H4.7	Unassigned	eor-2 is involved in several processes, including Ras protein signal transduction, Wnt signaling pathway, and cell fate specification\; localizes to the nucleus\; is expressed in several tissues, including the hyp7 precursor cell, the nervous system, the reproductive system, the ventral cord blast cell, and the vulval precursor cell.
C05E4.9	Metabolism	icl-1 is predicted to have isocitrate lyase activity and malate synthase activity\; is involved in determination of adult lifespan\; localizes to the mitochondrion\; is expressed in the hypodermal cell and the pharynx.
C55B7.1	mRNA functions	glh-2 is an ortholog of human DDX3X (DEAD-box helicase 3 X-linked), DDX3Y (DEAD-box helicase 3 Y-linked), and DDX4 (DEAD-box helicase 4)\; exhibits JUN kinase binding activity, RNA helicase activity, and protein self-association\; is involved in germ cell development and post-embryonic development\; localizes to the P granule\; is expressed in the germ line and the gonad.
T12F5.3	mRNA functions	glh-4 is an ortholog of human DDX5 (DEAD-box helicase 5)\; exhibits JUN kinase binding activity\; is involved in gamete generation and regulation of cell proliferation\; localizes to the P granule.
Y39E4B.12	Protein modification	gly-5 is an ortholog of human GALNT12 (polypeptide N-acetylgalactosaminyltransferase 12), GALNT3 (polypeptide N-acetylgalactosaminyltransferase 3), and GALNT6 (polypeptide N-acetylgalactosaminyltransferase 6)\; exhibits polypeptide N-acetylgalactosaminyltransferase activity\; is involved in protein O-linked glycosylation via threonine.
C14B9.1	Stress response	hsp-12.2 is an ortholog of human CRYAA (crystallin alpha A), CRYAB (crystallin alpha B), and HSPB2 (heat shock protein family B (small) member 2)\; exhibits heat shock protein binding activity\; localizes to the cytoplasm.
C09B8.6	Stress response	hsp-25 is an ortholog of human HSPB1 (heat shock protein family B (small) member 1)\; localizes to the M band and striated muscle dense body\; is expressed in the body wall musculature, the gonad, and the pharynx.
T02C12.1	Muscle function	hum-5 is an ortholog of human MYO1D (myosin ID) and MYO1G (myosin IG)\; is predicted to have ATP binding activity, actin binding activity, and motor activity\; is expressed in several tissues, including the alimentary system, the excretory cell, the head, the reproductive system, and the tail.
F10C1.2	Cytoskeleton	ifb-1 is an ortholog of human LMNB2 (lamin B2)\; is predicted to have structural molecule activity\; localizes to the apical plasma membrane\; is expressed in several tissues, including the alimentary system, the epithelial system, the excretory secretory system, the nervous system, and the reproductive system\; human orthologs of this gene are implicated in several diseases, including Charcot-Ma…
F33D4.2	Signaling	itr-1 is an ortholog of human ITPR2 (inositol 1,4,5-trisphosphate receptor type 2)\; exhibits myosin binding activity\; is involved in several processes, including defecation, embryonic morphogenesis, and mating\; localizes to the endoplasmic reticulum and membrane\; is expressed in several tissues, including the alimentary system, the epithelial system, the muscular system, the nervous system, a…
M01E11.6	Cytoskeleton	klp-15 is an ortholog of human KIF12 (kinesin 12), KIFC1 (kinesin C1), and KIFC3 (kinesin C3)\; exhibits ATP-dependent microtubule motor activity, minus-end-directed\; is involved in chromosome segregation and microtubule-based movement\; is expressed in the germ line and the hypodermis.
C41G7.2	Cytoskeleton	klp-16 is an ortholog of human KIF12 (kinesin 12), KIFC1 (kinesin C1), and KIFC3 (kinesin C3)\; is predicted to have ATP-dependent microtubule motor activity\; is involved in chromosome segregation\; localizes to the neuronal cell body\; is expressed in several tissues, including the ABa, the ABp, the germ line, the germline blastomere, and the somatic blastomere.
W07G4.4	Proteolysis general	lap-2 is predicted to have aminopeptidase activity, manganese ion binding activity, and metalloexopeptidase activity.
F42H11.2	DNA	lem-3 is an ortholog of human ANKLE1 (ankyrin repeat and LEM domain containing 1)\; exhibits endodeoxyribonuclease activity\; is involved in several processes, including DNA catabolic process, endonucleolytic, cellular response to DNA damage stimulus, and embryo development\; localizes to the cytoplasm\; is expressed in the embryonic cell.
C46H11.4	Signaling	lfe-2 is an ortholog of human ITPKA\; is predicted to have ATP binding activity and inositol-1,4,5-trisphosphate 3-kinase activity\; is involved in hermaphrodite genitalia morphogenesis\; is expressed in the intestine, the pharynx, and the spermatheca\; human orthologs of this gene are implicated in Kawasaki disease.
ZK637.7	Development	lin-9 is an ortholog of human LIN9\; is involved in several processes, including embryo development, male sex differentiation, and negative regulation of vulval development\; localizes to the DRM complex.
T12F5.4	Transcription: chromatin	lin-59 is an ortholog of human ASH1L (ASH1 like histone lysine methyltransferase)\; is predicted to have chromatin binding activity, histone-lysine N-methyltransferase activity, and metal ion binding activity\; is involved in several processes, including ectodermal cell fate specification, embryo development, and embryonic digestive tract development\; is used to study leukemia.
F29D11.1	Metabolism	lrp-1 is an ortholog of human LRP2 (LDL receptor related protein 2)\; exhibits sterol transporter activity\; is involved in several processes, including ecdysis, collagen and cuticulin-based cuticle, nematode larval development, and positive regulation of growth\; localizes to the apical plasma membrane and endocytic vesicle\; colocalizes with the Golgi-associated vesicle\; is expressed in the he…
R74.1	Non-coding RNA	lars-1 is an ortholog of human LARS (leucyl-tRNA synthetase)\; is predicted to have ATP binding activity, aminoacyl-tRNA editing activity, and leucine-tRNA ligase activity\; is involved in negative regulation of transcription by RNA polymerase II, positive regulation of protein phosphorylation, and translation.
R03E9.1	Transcription factor	mdl-1 is an ortholog of human MXD1, MXI1, and MXD3\; exhibits protein heterodimerization activity\; contributes to sequence-specific DNA binding activity\; is involved in determination of adult lifespan and regulation of cell differentiation\; localizes to the nucleus and transcription factor complex\; is expressed in several tissues, including the alimentary system, the hypodermis, the muscular …
F53G12.5	mRNA functions	mex-3 is an ortholog of human MEX3C (mex-3 RNA binding C), MEX3D (mex-3 RNA binding D), and MEX3A (mex-3 RNA binding A)\; exhibits single-stranded RNA binding activity\; is involved in several processes, including cell fate specification, embryonic pattern specification, and regulation of gene expression\; localizes to the P granule\; is expressed in several tissues, including the embryonic cell.
ZC302.1	DNA	mre-11 is an ortholog of human MRE11 (MRE11 homolog, double strand break repair nuclease)\; is predicted to have 3'-5' exonuclease activity, endonuclease activity, and manganese ion binding activity\; localizes to the nucleus.
F57C12.4	Transmembrane transport	mrp-2 is an ortholog of human ABCC1 (ATP binding cassette subfamily C member 1), ABCC2 (ATP binding cassette subfamily C member 2), and ABCC3 (ATP binding cassette subfamily C member 3)\; is predicted to have ATP binding activity and ATPase activity, coupled to transmembrane movement of substances\; is expressed in several tissues, including the alimentary system, the excretory cell, the nervous …
F42A10.2	Signaling	nfm-1 is an ortholog of human NF2 (neurofibromin 2)\; is predicted to have actin binding activity\; is expressed in the epithelial cell, the excretory gland cell, the intestinal cell, the pharyngeal muscle cell, and the rectal gland cell\; human orthologs of this gene are implicated in neurilemmomatosis and neurofibromatosis.
K10C3.6	Metabolism	nhr-49 is an ortholog of human HNF4A (hepatocyte nuclear factor 4 alpha) and HNF4G (hepatocyte nuclear factor 4 gamma)\; is predicted to have several functions, including regulation of cellular process, sequence-specific DNA binding activity, and zinc ion binding activity\; is involved in determination of adult lifespan, positive regulation of transcription from RNA polymerase II promoter in resp…
H27C11.1	Transcription factor	nhr-97 is predicted to have several functions, including regulation of cellular process, sequence-specific DNA binding activity, and zinc ion binding activity.
T01G6.2	Transcription factor	nhr-131 is predicted to have DNA-binding activity transcription factor activity, sequence-specific DNA binding activity, and zinc ion binding activity\; is expressed in the intestine and the pharynx.
F56A3.3	Development	npp-6 is an ortholog of human NUP160 (nucleoporin 160)\; is involved in embryo development, nucleus organization, and protein localization to organelle\; localizes to the nuclear membrane and nuclear pore.
B0286.4	Transcription: general machinery	ntl-2 is an ortholog of human CNOT2\; is expressed in several tissues, including the alimentary system, the epithelial system, the muscular system, the nervous system, and the reproductive system\; is predicted to encode a protein with the following domains: NOT2\/NOT3\/NOT5 and CCR4-NOT complex subunit 2\/3\/5, N-terminal domain superfamily.
B0334.11	Transmembrane protein	ooc-3 is an ortholog of human CLCC1 (chloride channel CLIC like 1)\; is involved in embryo development, establishment of mitotic spindle orientation, and protein localization\; localizes to the endoplasmic reticulum\; is expressed in the P0.
C14B1.1	Protein modification	pdi-1 is an ortholog of human PDIA2 (protein disulfide isomerase family A member 2) and PDILT (protein disulfide isomerase like, testis expressed)\; exhibits protein disulfide isomerase activity and protein-glutamine gamma-glutamyltransferase activity\; is involved in protein deglutathionylation\; is expressed in the hypodermis.
F46C3.1	Stress response	pek-1 is an ortholog of human EIF2AK3\; exhibits eukaryotic translation initiation factor 2alpha kinase activity\; is involved in several processes, including endoplasmic reticulum unfolded protein response, negative regulation of cell growth, and negative regulation of gene expression\; is expressed in the intestine, the muscle cell, and the nervous system\; human orthologs of this gene are impl…
Y18D10A.20	Muscle function	pfn-1 is predicted to have actin binding activity\; is expressed in the gonadal sheath cell, the nerve ring, the nervous system, the spermatheca, and the vulva.
F45E4.2	Transcription factor	plp-1 is an ortholog of human PURA, PURB, and PURG\; exhibits double-stranded telomeric DNA binding activity\; is involved in germ cell development and regulation of locomotion\; localizes to the P granule and nucleus\; is expressed in several tissues, including MS, the germline blastomere, the nervous system, the reproductive system, and the somatic blastomere\; human orthologs of this gene are …
C54G10.3	Peroxisome	pmp-3 is an ortholog of human ABCD4 (ATP binding cassette subfamily D member 4)\; is predicted to have ATP binding activity and ATPase activity, coupled to transmembrane movement of substances.
F55A12.9	Unassigned	pqn-44 is an ortholog of human TENT5B (terminal nucleotidyltransferase 5B), TENT5C (terminal nucleotidyltransferase 5C), and TENT5D (terminal nucleotidyltransferase 5D)\; is predicted to have RNA adenylyltransferase activity\; is expressed in several tissues, including the alimentary system, the nervous system, the reproductive system, and the seam cell.
F46G10.5	Signaling	ptr-24 is involved in molting cycle.
C26D10.1	Signaling	ran-3 is an ortholog of human Rcc1\; is predicted to have guanyl-nucleotide exchange factor activity\; is involved in embryo development.
F31E3.3	DNA	rfc-4 is an ortholog of human RFC4 (replication factor C subunit 4)\; is predicted to have ATP binding activity\; is involved in DNA replication.
F46F6.1	Trafficking	rme-4 is an ortholog of human DENND1A (DENN domain containing 1A) and DENND1C (DENN domain containing 1C)\; is involved in endocytic recycling\; localizes to the clathrin-coated pit.
C12D8.11	mRNA functions	rop-1 is an ortholog of human TROVE2\; is predicted to have RNA binding activity and metal ion binding activity\; is expressed in several tissues including the intestine.
F53A3.3	Ribosome	rps-22 is an ortholog of human RPS15A (ribosomal protein S15a)\; is predicted to be a structural constituent of ribosome\; is involved in determination of adult lifespan\; is expressed in several tissues, including the alimentary system, the hypodermis, and the nervous system.
F31C3.10	Pseudogene	rrn-3.56 is affected by several genes including daf-16, npr-1, and lin-28 based on RNA-seq studies\; is affected by Rotenone and multi-walled carbon nanotube based on RNA-seq studies.
Y111B2A.18	mRNA functions	rsp-3 is an ortholog of human SRSF1 (serine and arginine rich splicing factor 1) and SRSF9 (serine and arginine rich splicing factor 9)\; is predicted to have RNA binding activity\; is involved in embryo development\; is expressed in several tissues, including the body wall musculature, the gonad, the nervous system, and the pharynx.
F55H2.1	Stress response	sod-4 is an ortholog of human Sod3\; exhibits superoxide dismutase activity\; is involved in superoxide metabolic process\; localizes to the extracellular space and membrane\; is expressed in the intestine, the nervous system, the rectal gland cell, and the somatic gonad.
C50E10.4	Transcription: chromatin	sop-2 exhibits RNA binding activity, protein homodimerization activity, and ubiquitin protein ligase binding activity\; is involved in several processes, including Wnt signaling pathway, neuron differentiation, and regulation of gene expression\; localizes to the nuclear speck\; is expressed widely.
C27B7.1	Protein modification	spr-2 is an ortholog of human TSPY4, TSPY1, and TSPYL2\; is involved in regulation of oviposition\; localizes to the nucleus\; is expressed widely.
C47E12.1	Non-coding RNA	sars-1 is an ortholog of human SARS (seryl-tRNA synthetase)\; is predicted to have ATP binding activity and serine-tRNA ligase activity\; is involved in negative regulation of transcription by RNA polymerase II and translation.
R10E4.2	Development	sup-26 is an ortholog of human RBMS1 (RNA binding motif single stranded interacting protein 1), RBMS2 (RNA binding motif single stranded interacting protein 2), and RBMS3 (RNA binding motif single stranded interacting protein 3)\; exhibits mRNA 3'-UTR binding activity\; is involved in negative regulation of translation\; localizes to the cytoplasm\; is expressed in several tissues including the g…
F09E5.15	Stress response	prdx-2 is an ortholog of human PRDX1 (peroxiredoxin 1) and PRDX2 (peroxiredoxin 2)\; exhibits thioredoxin peroxidase activity\; is involved in several processes, including determination of adult lifespan, heat acclimation, and hydrogen peroxide catabolic process\; localizes to the cytoplasm\; is expressed in several tissues, including the alimentary system, the head, the muscular system, the nerv…
T27E9.1	Transmembrane transport	ant-1.1 is an ortholog of human SLC25A4 (solute carrier family 25 member 4), SLC25A5 (solute carrier family 25 member 5), and SLC25A6 (solute carrier family 25 member 6)\; is predicted to have transmembrane transporter activity\; is involved in determination of adult lifespan, mitochondrion organization, and positive regulation of apoptotic process\; localizes to the mitochondrion\; is expressed …
M01E11.7	Signaling	tns-1 is an ortholog of human TNS1, TNS3, and TNS2\; localizes to the M band, cell junction, and striated muscle dense body\; is expressed in the muscular system and the reproductive system.
C07F11.1	Transmembrane protein	tol-1 is an ortholog of human LRRC32 and NRROS\; is involved in defense response to Gram-negative bacterium and embryo development\; is expressed in the head and the nervous system.
Y39E4B.4	Transmembrane protein	tsp-3 is an ortholog of human CD151 (CD151 molecule (Raph blood group)), TSPAN11, and TSPAN12 (tetraspanin 12)\; human CD151 exhibits integrin binding activity.
C35B1.1	Proteolysis proteasome	ubc-1 is an ortholog of human UBE2A (ubiquitin conjugating enzyme E2 A) and UBE2B (ubiquitin conjugating enzyme E2 B)\; exhibits ubiquitin conjugating enzyme activity and ubiquitin protein ligase binding activity\; is predicted to contribute to single-stranded DNA binding activity\; is involved in DNA repair and protein ubiquitination\; localizes to the ubiquitin conjugating enzyme complex\; is e…
F10G7.3	Transcription: chromatin	unc-85 is an ortholog of human ASF1A and ASF1B\; is predicted to have histone binding activity\; is involved in oviposition and post-embryonic development\; localizes to the nucleus\; is expressed widely.
C42D8.2	Metabolism	vit-2 is an ortholog of human CTD-3088G3.8\; is predicted to have lipid transporter activity and nutrient reservoir activity\; localizes to the cytoplasmic vesicle, vesicle lumen, and yolk granule\; is expressed in the embryonic cell, the gonad, the intestine, the oocyte, and the pseudocoelom.
C04F6.1	Metabolism	vit-5 is an ortholog of human CTD-3088G3.8\; is predicted to have lipid transporter activity and nutrient reservoir activity\; is expressed in the intestine.
K07H8.6	Metabolism	vit-6 is an ortholog of human CTD-3088G3.8\; is predicted to have lipid transporter activity and nutrient reservoir activity\; is involved in negative regulation of protein oxidation, negative regulation of reactive oxygen species biosynthetic process, and positive regulation of cholesterol import\; is expressed in the intestine.
W01A8.1	Metabolism	plin-1 is involved in embryo development\; is expressed in the germ line, the hypodermal cell, and the intestinal cell.
B0250.4	Pseudogene	B0250.4 is enriched in the body wall musculature and the nervous system based on tiling array and RNA-seq studies\; is affected by several genes including pgl-1, isp-1, and sma-2 based on microarray and RNA-seq studies\; is affected by four chemicals including 1-methylnicotinamide, D-glucose, and Atrazine based on RNA-seq and microarray studies.
B0395.3	Metabolism	B0395.3 is an ortholog of human CRAT\; is predicted to have transferase activity, transferring acyl groups\; human orthologs of this gene are implicated in congenital myasthenic syndrome 6.
B0491.6	Unassigned	B0491.6 is enriched in the OLL, the PVD, and the germ line based on microarray and RNA-seq studies\; is affected by several genes including daf-12, sir-2.1, and mab-5 based on microarray, RNA-seq, and tiling array studies\; is affected by five chemicals including stavudine, resveratrol, and Humic Substances based on RNA-seq and microarray studies.
C02C6.2	Unassigned	olrn-1 is involved in olfactory learning\; is expressed in several tissues, including the alimentary system and the nervous system.
C05C10.3	Metabolism	C05C10.3 is an ortholog of human OXCT1 and OXCT2\; is predicted to have 3-oxoacid CoA-transferase activity\; localizes to the mitochondrion\; is expressed in the anal depressor muscle, the body wall musculature, the pharynx, and the reproductive system.
C05C12.4	Transmembrane protein	C05C12.4 is enriched in the AFD and the intestine based on tiling array, RNA-seq, and microarray studies\; is affected by several genes including daf-16, daf-2, and glp-1 based on microarray, tiling array, and RNA-seq studies\; is affected by four chemicals including D-glucose, stavudine, and resveratrol based on RNA-seq and microarray studies.
C06B3.6	Metabolism	C06B3.6 is enriched in the PLM, the coelomocyte, the germline precursor cell, the intestine, and the muscle cell based on tiling array, RNA-seq, and microarray studies\; is affected by several genes including daf-2, clk-1, and sir-2.1 based on microarray and RNA-seq studies\; is affected by sixteen chemicals including diallyl trisulfide, Ethanol, and 1-methylnicotinamide based on microarray and R…
C06B3.7	Unassigned	C06B3.7 is enriched in the Z1, the Z4, the intestine, and the nervous system based on tiling array and RNA-seq studies\; is affected by several genes including daf-2, hsf-1, and clk-1 based on microarray and RNA-seq studies\; is affected by sixteen chemicals including Heme, Nitric Oxide, and methylmercury hydroxide based on microarray and RNA-seq studies.
C07E3.1	Nucleic acid	stip-1 is an ortholog of human TFIP11 (tuftelin interacting protein 11)\; is predicted to have nucleic acid binding activity.
C08F8.1	Chaperone	pfd-1 is an ortholog of human PFDN1 (prefoldin subunit 1)\; is predicted to have unfolded protein binding activity\; is involved in gonad development\; localizes to the cytoplasm\; is expressed in several tissues, including the alimentary system, the excretory cell, and the muscular system.
C18E9.2	Transmembrane transport	C18E9.2 is an ortholog of human SEC62\; is predicted to encode a protein with the following domain: Translocation protein Sec62.
C23H4.6	Cell cycle	C23H4.6 is an ortholog of human SMC6 (structural maintenance of chromosomes 6)\; is expressed in several tissues, including the alimentary system, the muscular system, the nervous system, the reproductive system, and the tail\; human SMC6 exhibits ubiquitin protein ligase binding activity.
C36B1.3	Transcription: general machinery	rpb-3 is an ortholog of human POLR2C (RNA polymerase II subunit C)\; is predicted to have DNA-directed 5'-3' RNA polymerase activity and protein dimerization activity.
C53A5.1	Transmembrane protein	ril-1 is enriched in the germline precursor cell and the intestine based on RNA-seq and microarray studies\; is affected by several genes including let-7, gld-1, and hsf-1 based on RNA-seq, proteomic, and microarray studies\; is affected by five chemicals including Rotenone, resveratrol, and Chlorpyrifos based on RNA-seq and microarray studies.
D1046.5	Transmembrane protein	tpra-1 is an ortholog of human TPRA1 (transmembrane protein adipocyte associated 1)\; is expressed in head neurons and the tail\; is predicted to encode a protein with the following domain: Transmembrane protein adipocyte-associated 1.
F08G2.5	Stress response	F08G2.5 is involved in innate immune response.
F10G8.8	Signaling	F10G8.8 is an ortholog of human MPRIP (myosin phosphatase Rho interacting protein) and TRIOBP (TRIO and F-actin binding protein)\; human MPRIP exhibits identical protein binding activity.
F11A6.2	Metabolism	scrm-4 is an ortholog of human PLSCR5 (phospholipid scramblase 5), PLSCR4 (phospholipid scramblase 4), and PLSCR1 (phospholipid scramblase 1)\; human PLSCR1 exhibits several functions, including SH3 domain binding activity, calcium ion binding activity, and signaling receptor binding activity.
F13A7.11	Stress response	F13A7.11 is involved in innate immune response.
F13B12.1	Transcription: chromatin	F13B12.1 is an ortholog of human IWS1\; localizes to the nucleus\; is expressed in several tissues, including the alimentary system, the excretory cell, the hypodermis, the muscular system, and the nervous system.
F15D3.6	Metabolism	F15D3.6 is an ortholog of human PRELID3A (PRELI domain containing 3A) and PRELID3B (PRELI domain containing 3B)\; human PRELID3A exhibits phosphatidic acid transporter activity.
F17C11.4	Unassigned	F17C11.4 is enriched in the AFD, the ASER, the OLL, the PVD, and the intestine based on microarray and RNA-seq studies\; is affected by several genes including daf-16, daf-12, and eat-2 based on microarray, tiling array, and RNA-seq studies\; is affected by six chemicals including D-glucose, tert-Butylhydroperoxide, and Cry5B based on RNA-seq and microarray studies.
F20D1.2	Stress response	tbc-1 is an ortholog of human TBC1D23\; is expressed in the anterior gonad arm\; is predicted to encode a protein with the following domains: Rab-GTPase-TBC domain, Rhodanese-like domain, Rab-GTPase-TBC domain superfamily, and Rhodanese-like domain superfamily.
F21C3.5	Chaperone	pfd-6 is an ortholog of human PFDN6 (prefoldin subunit 6)\; is predicted to have unfolded protein binding activity\; localizes to the cytoplasm\; is expressed in the body wall musculature, the pharyngeal muscle cell, and the vulval muscle.
F23A7.4	Unassigned	F23A7.4 is enriched in the germline precursor cell, the intestine, and the nervous system based on RNA-seq and microarray studies\; is affected by several genes including daf-16, daf-2, and hsf-1 based on microarray and RNA-seq studies\; is affected by nine chemicals including hydrogen sulfide, Ethanol, and D-glucose based on microarray and RNA-seq studies.
F25H5.5	Cell cycle	clsp-1 is an ortholog of human CLSPN\; localizes to the nucleus.
F28D9.4	Transmembrane protein	F28D9.4 is an ortholog of human TMEM242\; is predicted to encode a protein with the following domain: Transmembrane protein 242.
F29D11.2	Cell cycle	capg-1 is an ortholog of human NCAPG (non-SMC condensin I complex subunit G)\; is involved in meiotic sister chromatid segregation and mitotic sister chromatid segregation\; localizes to the dosage compensation complex.
F35B12.3	mRNA functions	F35B12.3 is enriched in the FLP, the OLL, and the PVD based on microarray studies\; is affected by several genes including daf-16, daf-2, and daf-12 based on microarray, tiling array, and RNA-seq studies\; is affected by sixteen chemicals including Rotenone, bisphenol A, and Cry5B based on RNA-seq and microarray studies.
F40F9.7	Unassigned	drap-1 is an ortholog of human DRAP1\; is predicted to have protein heterodimerization activity.
F53F4.3	Cytoskeleton	tbcb-1 is an ortholog of human TBCB\; is predicted to encode a protein with the following domains: Ubiquitin domain, CAP Gly-rich domain, Ubiquitin-like domain superfamily, and CAP Gly-rich domain superfamily.
F54C8.4	Signaling	F54C8.4 is an ortholog of human DUSP11 (dual specificity phosphatase 11)\; is predicted to have protein tyrosine phosphatase activity and protein tyrosine\/serine\/threonine phosphatase activity\; is expressed in the AB and the pharynx.
F54C9.9	Unassigned	F54C9.9 is an ortholog of human KRI1\; human KRI1 exhibits RNA binding activity.
F56G4.6	Unassigned	F56G4.6 is enriched in the body wall muscle cell and the germ line based on tiling array and RNA-seq studies\; is affected by several genes including clk-1, hsp-6, and fbf-1 based on microarray and RNA-seq studies\; is affected by stavudine, Zidovudine, and allantoin based on RNA-seq and microarray studies.
F56H9.2	Unassigned	F56H9.2 is enriched in several tissues, including the alimentary system, the muscle cell, and the nervous system based on microarray and RNA-seq studies\; is affected by several genes including daf-16, daf-2, and glp-1 based on microarray, tiling array, and RNA-seq studies\; is affected by ten chemicals including Mianserin, D-glucose, and stavudine based on RNA-seq and microarray studies.
F58H1.1	Metabolism	aman-2 is an ortholog of human MAN2A1 (mannosidase alpha class 2A member 1)\; is predicted to have alpha-mannosidase activity, carbohydrate binding activity, and metal ion binding activity\; localizes to the Golgi apparatus\; is expressed in the alimentary system, the digestive tract, the epithelial system, the head, and the nervous system.
H28O16.1	Metabolism	atp-1 is an ortholog of human ATP5F1A (ATP synthase F1 subunit alpha)\; is predicted to have ATP binding activity and proton-transporting ATP synthase activity, rotational mechanism\; localizes to the mitochondrion\; is expressed in the alimentary system, the digestive tract, the hypodermis, the muscular system, and the tail\; human orthologs of this gene are implicated in combined oxidative phos…
K08E7.1	Unassigned	eak-7 is an ortholog of human NCOA7, TLDC1, and oxr1\; localizes to the plasma membrane\; is expressed in several tissues, including the alimentary system, the body wall musculature, the excretory cell, the hypodermis, and the nervous system.
K10C3.2	Unassigned	ensa-1 is an ortholog of human ARPP19 and ENSA\; is predicted to have protein phosphatase inhibitor activity.
M04G12.4	Unassigned	somi-1 localizes to the nucleus\; colocalizes with the nuclear chromosome\; is expressed in several tissues, including the gonad, the hypodermal cell, the intestine, the muscular system, and the nervous system.
R74.8	Unassigned	R74.8 is enriched in the germ line and the nervous system based on microarray and RNA-seq studies\; is affected by several genes including glp-1, gld-1, and hsf-1 based on microarray, RNA-seq, proteomic, and tiling array studies\; is affected by six chemicals including Alovudine, stavudine, and Zidovudine based on RNA-seq and microarray studies\; is predicted to encode a protein with the followin…
T01G1.3	Trafficking	sec-31 is an ortholog of human SEC31A (SEC31 homolog A, COPII coat complex component) and SEC31B (SEC31 homolog B, COPII coat complex component)\; human SEC31A exhibits calcium-dependent protein binding activity.
T05H10.7	Metabolism	gpcp-2 is an ortholog of human GPCPD1\; is predicted to have phosphoric diester hydrolase activity and starch binding activity.
T08G11.4	mRNA functions	T08G11.4 is an ortholog of human TGS1 (trimethylguanosine synthase 1)\; is predicted to have methyltransferase activity.
T26E3.4	Unassigned	T26E3.4 is an ortholog of human RWDD1\; is expressed in several tissues, including tail hypodermis, the body wall musculature, the intestine, and the reproductive system\; is predicted to encode a protein with the following domains: RWD domain and Ubiquitin-conjugating enzyme\/RWD-like.
W03H9.4	Development	cacn-1 is an ortholog of human CACTIN (cactin, spliceosome C complex subunit)\; is predicted to have RNA binding activity\; is involved in several processes, including gonad development, positive regulation of cell migration, and regulation of Wnt signaling pathway\; localizes to the cytoplasm and spliceosomal complex\; is expressed in several tissues, including the alimentary system, the hypoder…
Y37D8A.21	mRNA functions	rbm-7 is an ortholog of human RBM7 (RNA binding motif protein 7)\; is predicted to have RNA binding activity.
Y38H6C.1	Unassigned	dct-16 is enriched in the alimentary system, the digestive tract, and the nervous system based on tiling array, RNA-seq, proteomic, and microarray studies\; is affected by several genes including daf-16, daf-2, and daf-12 based on microarray, tiling array, RNA-seq, and proteomic studies\; is affected by fourteen chemicals including Cyclosporine, dimedone, and Rotenone based on proteomic, RNA-seq,…
Y39B6A.5	Unassigned	Y39B6A.5 is enriched in the ASER, the body wall muscle cell, the coelomocyte, and the intestine based on tiling array, RNA-seq, and microarray studies\; is affected by several genes including daf-2, clk-1, and elt-2 based on RNA-seq, microarray, and tiling array studies\; is affected by eight chemicals including Rotenone, Alovudine, and stavudine based on RNA-seq and microarray studies.
Y39E4A.3	Metabolism	bckd-1A is an ortholog of human BCKDHA\; is predicted to have 3-methyl-2-oxobutanoate dehydrogenase (2-methylpropanoyl-transferring) activity and metal ion binding activity\; human orthologs of this gene are implicated in maple syrup urine disease.
Y46G5A.13	mRNA functions	tiar-2 is an ortholog of human TIA1 (TIA1 cytotoxic granule associated RNA binding protein) and TIAL1 (TIA1 cytotoxic granule associated RNA binding protein like 1)\; is predicted to have RNA binding activity\; is involved in several processes, including determination of adult lifespan, hyperosmotic response, and nematode larval development\; localizes to the cytoplasmic stress granule and nucleu…
Y48C3A.5	Unassigned	Y48C3A.5 is enriched in the intestine and the nervous system based on tiling array, RNA-seq, and microarray studies\; is affected by several genes including daf-16, daf-12, and eat-2 based on microarray, tiling array, and RNA-seq studies\; is affected by six chemicals including Tunicamycin, Zidovudine, and estrogen based on microarray and RNA-seq studies.
Y57A10A.13	DNA	Y57A10A.13 is predicted to have 3'-5' exonuclease activity and nucleic acid binding activity.
Y57A10A.15	Metabolism	polg-1 is an ortholog of human POLG (DNA polymerase gamma, catalytic subunit)\; is predicted to have DNA binding activity and DNA-directed DNA polymerase activity\; is involved in several processes, including defecation, determination of adult lifespan, and gonad development\; human orthologs of this gene are implicated in several diseases, including Alpers syndrome, mitochondrial DNA depletion s…
Y57G11C.9	Metabolism	Y57G11C.9 is an ortholog of human PPHLN1\; is predicted to have RNA binding activity.
Y59A8B.23	Signaling	gck-3 is an ortholog of human OXSR1 and STK39\; exhibits protein kinase binding activity and protein serine\/threonine kinase activity\; is involved in several processes, including cellular protein modification process, epithelial tube morphogenesis, and multicellular organismal water homeostasis\; localizes to the cytoplasm\; is expressed in several tissues, including the body wall musculature, …
Y73F4A.2	Unassigned	Y73F4A.2 is expressed in the pharynx\; is predicted to encode a protein with the following domain: DOMON domain.
Y105E8A.17	Development	ekl-4 is an ortholog of human DMAP1 (DNA methyltransferase 1 associated protein 1)\; is involved in negative regulation of cell fate specification.
ZK512.5	Trafficking	sec-16 is an ortholog of human SEC16A\; is involved in ER to Golgi vesicle-mediated transport and protein localization to endoplasmic reticulum exit site\; localizes to the endoplasmic reticulum exit site.
ZK809.5	Unassigned	ZK809.5 is enriched in the germ line and the nervous system based on tiling array, RNA-seq, and microarray studies\; is affected by several genes including hsf-1, sir-2.1, and pgl-1 based on microarray and RNA-seq studies\; is affected by nine chemicals including manganese chloride, sodium arsenite, and D-glucose based on RNA-seq and microarray studies.
ZK809.8	Development	ZK809.8 is enriched in the PLM, the intestine, and the muscle cell based on tiling array, RNA-seq, and microarray studies\; is affected by several genes including daf-2, glp-1, and hsf-1 based on RNA-seq and microarray studies\; is affected by Cholestanol and paraquat based on microarray studies.
ZK829.4	Metabolism	gdh-1 is an ortholog of human GLUD1 and GLUD2\; is predicted to have oxidoreductase activity, acting on the CH-NH2 group of donors, NAD or NADP as acceptor\; is expressed in the head, the intestine, the pharynx, the rectal gland cell, and the tail\; human orthologs of this gene are implicated in familial hyperinsulinemic hypoglycemia 6.
F07H5.5	Pseudogene	F07H5.5 is enriched in the intestine based on microarray studies\; is affected by several genes including daf-2, clk-1, and eat-2 based on RNA-seq and microarray studies\; is affected by six chemicals including Rotenone, stavudine, and Zidovudine based on RNA-seq and microarray studies.
MTCE.7	mRNA functions	MTCE.7 is affected by several genes including hsf-1, eat-2, and bar-1 based on RNA-seq and microarray studies\; is affected by Alovudine, stavudine, and Zidovudine based on RNA-seq studies.
B0218.1	Metabolism	faah-1 is an ortholog of human FAAH\; is predicted to have amidase activity, anandamide amidohydrolase activity, and oleamide hydrolase activity\; is involved in positive regulation of axon regeneration\; is expressed in the pharynx.
B0496.7	Development	valv-1 is an ortholog of human CRIP1 (cysteine rich protein 1)\; is predicted to have zinc ion binding activity\; is involved in digestive system process and oviposition.
B0546.1	Metabolism	mai-2 is an ortholog of human ATP5IF1 (ATP synthase inhibitory factor subunit 1)\; exhibits ATPase inhibitor activity\; is involved in negative regulation of ATPase activity\; localizes to the mitochondrion\; is expressed in several tissues, including the alimentary system, the epithelial system, the muscular system, the nervous system, and the reproductive system.
C05D11.1	Unassigned	C05D11.1 is predicted to have catalytic activity and metal ion binding activity.
C05D11.13	Unassigned	C05D11.13 is enriched in the OLL, the PVD, and the intestine based on microarray and RNA-seq studies\; is affected by several genes including daf-2, sir-2.1, and pgl-1 based on RNA-seq and microarray studies\; is affected by Rotenone, Alovudine, and Humic Substances based on RNA-seq and microarray studies.
C06E7.1	Metabolism	sams-3 is an ortholog of human MAT1A and MAT2A\; is predicted to have ATP binding activity, metal ion binding activity, and methionine adenosyltransferase activity\; is expressed in several tissues, including the alimentary system, the muscular system, the nervous system, the reproductive system, and the seam cell.
C10G11.7	Unassigned	chdp-1 is expressed in several tissues including the nervous system\; is predicted to encode a protein with the following domains: Calponin homology domain and CH domain superfamily.
C16A3.4	Nucleic acid	C16A3.4 is an ortholog of human ZNF622\; is predicted to have nucleic acid binding activity and zinc ion binding activity\; is expressed in the pharynx and the tail.
C17H12.1	Cilia	dyci-1 is an ortholog of human DYNC1I1 (dynein cytoplasmic 1 intermediate chain 1) and DYNC1I2 (dynein cytoplasmic 1 intermediate chain 2)\; is expressed in ciliated neurons\; human DYNC1I1 exhibits spectrin binding activity.
C33H5.18	Metabolism	cdgs-1 is an ortholog of human CDS2\; is predicted to have phosphatidate cytidylyltransferase activity\; is expressed in several tissues, including the alimentary system, the head, the muscular system, the nervous system, and the reproductive system.
C34D4.4	Trafficking	C34D4.4 is an ortholog of human TVP23A, TVP23B, and TVP23C\; is predicted to encode a protein with the following domain: Golgi apparatus membrane protein TVP23-like.
C37C3.2	Ribosome	C37C3.2 is an ortholog of human eIF5\; is predicted to have GTP binding activity and translation initiation factor activity\; is involved in negative regulation of transcription by RNA polymerase II and translation\; is expressed in several tissues, including the alimentary system, the body wall musculature, the excretory cell, and the nervous system.
C42C1.13	Unassigned	C42C1.13 is an ortholog of human VCPKMT (valosin containing protein lysine methyltransferase)\; is predicted to have methyltransferase activity.
C44B12.5	Development	perm-4 is enriched in the body wall muscle cell, the cephalic sheath cell, the germ line, and the pharyngeal muscle cell based on tiling array, RNA-seq, and microarray studies\; is affected by several genes including daf-16, daf-2, and daf-12 based on microarray, tiling array, proteomic, and RNA-seq studies\; is affected by thirteen chemicals including Ethanol, Rotenone, and manganese chloride ba…
C49G7.3	Unassigned	C49G7.3 is enriched in the germ line, the intestine, and the nervous system based on proteomic, tiling array, and microarray studies\; is affected by several genes including daf-2, glp-1, and dpy-10 based on microarray and RNA-seq studies\; is affected by thirteen chemicals including Ethanol, Rotenone, and D-glucose based on RNA-seq and microarray studies\; is predicted to encode a protein with t…
C53B7.3	Unassigned	C53B7.3 is enriched in the OLL, the PVD, and the intestine based on microarray studies\; is affected by several genes including daf-16, daf-2, and glp-1 based on microarray and RNA-seq studies\; is affected by twelve chemicals including hydrogen sulfide, Rotenone, and Cry5B based on microarray and RNA-seq studies.
F09F7.3	Transcription: general machinery	rpc-2 is an ortholog of human POLR3B (RNA polymerase III subunit B)\; is predicted to have DNA binding activity, DNA-directed 5'-3' RNA polymerase activity, and ribonucleoside binding activity\; human orthologs of this gene are implicated in hypomyelinating leukodystrophy 7 with or without oligodontia and-or hypogonadotropic hypogonadism and hypomyelinating leukodystrophy 8 with or without oligod…
F10G7.9	Unassigned	F10G7.9 is predicted to have metal ion binding activity.
F14H12.4	Signaling	cst-1 is an ortholog of human STK3 and STK4\; exhibits protein serine\/threonine kinase activity\; is involved in determination of adult lifespan and muscle fiber development\; is expressed in several tissues, including the hypodermis, the nervous system, the terminal bulb, and the vulva.
F18E3.7	Metabolism	ddo-2 is an ortholog of human DDO and dao\; exhibits D-aspartate oxidase activity and D-glutamate oxidase activity\; is involved in oxidation-reduction process\; is expressed in the body wall musculature, the intestinal cell, and the pharyngeal muscle cell.
F21H12.1	Transcription: chromatin	rbbp-5 is an ortholog of human RBBP5 (RB binding protein 5, histone lysine methyltransferase complex subunit)\; is involved in several processes, including cellular protein modification process, germ cell development, and oviposition\; localizes to the MLL3\/4 complex.
F22H10.2	Stress response	F22H10.2 is involved in innate immune response.
F25B5.6	Metabolism	F25B5.6 is an ortholog of human FPGS\; is predicted to have ATP binding activity, metal ion binding activity, and tetrahydrofolylpolyglutamate synthase activity\; is expressed in the hypodermis, the intestine, the nervous system, and the pharynx.
F26F12.3	Unassigned	F26F12.3 is enriched in the intestine and the nervous system based on microarray, tiling array, and RNA-seq studies\; is affected by several genes including daf-16, daf-2, and daf-12 based on microarray, tiling array, and RNA-seq studies\; is affected by seventeen chemicals including Ethanol, 1-methylnicotinamide, and methylmercuric chloride based on RNA-seq and microarray studies.
F35F11.1	Transcription: general machinery	cdc-73 is an ortholog of human CDC73 (cell division cycle 73)\; is expressed in several tissues, including the muscular system, the nervous system, the pharynx, and the reproductive system\; human orthologs of this gene are implicated in parathyroid carcinoma\; human CDC73 exhibits RNA polymerase II complex binding activity.
F37A4.2	Unassigned	F37A4.2 is an ortholog of human PRKRIP1 (PRKR interacting protein 1)\; is predicted to encode a protein with the following domain: Protein of unknown function DUF1168.
F38E9.5	Cytoskeleton	twf-2 is an ortholog of human TWF1 and TWF2\; is predicted to have actin binding activity\; is expressed in several tissues, including the alimentary system, the hypodermis, the muscular system, and the nervous system.
F39C12.1	Cell cycle	F39C12.1 is an ortholog of human MIOS (meiosis regulator for oocyte development)\; is predicted to encode a protein with the following domains: WD40\/YVTN repeat-like-containing domain superfamily, WD repeat protein mio, zinc-ribbon like domain, WD40-repeat-containing domain superfamily, and MIOS\/Sea4.
F43C9.2	Signaling	F43C9.2 is an ortholog of human CALML3 (calmodulin like 3), CALML4 (calmodulin like 4), and CALML5 (calmodulin like 5)\; is predicted to have calcium ion binding activity.
F44E2.7	Nucleic acid	F44E2.7 is predicted to have DNA binding activity and metal ion binding activity.
F46E10.11	Stress response	hpo-26 is enriched in the AFD and the PLM based on RNA-seq studies\; is affected by several genes including daf-2, clk-1, and elt-2 based on microarray and RNA-seq studies\; is affected by eleven chemicals including Heme, 1-methylnicotinamide, and Mercuric Chloride based on microarray and RNA-seq studies.
F46H5.3	Metabolism	F46H5.3 is an ortholog of human CKMT1B, CKB, and CKM\; is predicted to have ATP binding activity and arginine kinase activity.
F54A3.6	Unassigned	F54A3.6 is enriched in the germ line based on RNA-seq studies\; is affected by several genes including hsf-1, clk-1, and eat-2 based on RNA-seq and microarray studies\; is affected by six chemicals including Zidovudine, Atrazine, and Humic Substances based on RNA-seq and microarray studies.
F55A4.5	mRNA functions	stau-1 is an ortholog of human STAU1 (staufen double-stranded RNA binding protein 1) and STAU2\; exhibits double-stranded RNA binding activity\; is involved in germ cell development and negative regulation of RNA interference\; is expressed in several tissues, including the alimentary system, the muscular system, and the nervous system.
F55A12.1	Pseudogene	wago-2 is enriched in the NSM, the germ line, the hypodermis, and the muscle cell based on RNA-seq and microarray studies\; is affected by several genes including daf-2, daf-12, and hsf-1 based on microarray, tiling array, and RNA-seq studies\; is affected by eleven chemicals including manganese chloride, D-glucose, and bisphenol S based on RNA-seq, proteomic, and microarray studies.
F55C7.2	Unassigned	F55C7.2 is expressed in the intestinal muscle.
K02F2.2	Metabolism	ahcy-1 is an ortholog of human AHCY\; is predicted to have adenosylhomocysteinase activity\; is expressed in the head, the intestine, and the pharynx.
K02F3.6	Metabolism	ceeh-1 is an ortholog of human EPHX3 (epoxide hydrolase 3) and EPHX4 (epoxide hydrolase 4)\; exhibits epoxide hydrolase activity\; is involved in cellular lipid metabolic process\; human orthologs of this gene are implicated in familial hypercholesterolemia.
K06H7.3	Nucleic acid	vms-1 is an ortholog of human ANKZF1 (ankyrin repeat and zinc finger domain containing 1)\; is predicted to have metal ion binding activity\; localizes to the cytoplasm and dendrite\; is expressed in amphid neurons, head neurons, tail neurons, the intestine, and the ventral nerve cord.
K07C11.9	Trafficking	cogc-6 is an ortholog of human COG6 (component of oligomeric golgi complex 6)\; is involved in gonad morphogenesis and regulation of cell migration\; human orthologs of this gene are implicated in congenital disorder of glycosylation type IIl.
K08D12.3	Unassigned	K08D12.3 is an ortholog of human CNBP (CCHC-type zinc finger nucleic acid binding protein) and ZCCHC13 (zinc finger CCHC-type containing 13)\; is predicted to have nucleic acid binding activity and zinc ion binding activity\; is expressed in the body wall musculature, the intestine, and the pharyngeal muscle cell\; human orthologs of this gene are implicated in myotonic dystrophy type 2.
K09D9.1	Unassigned	K09D9.1 is involved in innate immune response.
R02E12.6	Transmembrane transport	hrg-1 is an ortholog of human SLC48A1 (solute carrier family 48 member 1)\; exhibits heme binding activity and heme transporter activity\; is involved in heme transport\; localizes to the endosome membrane and lysosomal membrane.
R02F2.1	Cell cycle	R02F2.1 is an ortholog of human CCNI2 (cyclin I 2), CCNJ (cyclin J), and CCNG2 (cyclin G2)\; is expressed in the head, the intestine, and the nervous system\; is predicted to encode a protein with the following domains: Cyclin, N-terminal, Cyclin-like, Cyclin-like superfamily, and Cyclin.
T01C8.1	Signaling	aak-2 is an ortholog of human PRKAA1 and PRKAA2\; exhibits AMP-activated protein kinase activity\; is involved in several processes, including determination of adult lifespan, peptidyl-serine phosphorylation, and regulation of establishment of protein localization\; localizes to the axon, cytoplasm, and neuronal cell body\; is expressed in several tissues, including the alimentary system, the epi…
T03F1.11	Signaling	T03F1.11 is predicted to have calcium ion binding activity.
T07A9.12	Transmembrane protein	T07A9.12 is an ortholog of human TMEM203.
T10D4.6	Unassigned	T10D4.6 is enriched in the alimentary system, the digestive tract, the germ line, and the nervous system based on microarray and RNA-seq studies\; is affected by several genes including daf-2, glp-1, and age-1 based on quantitative PCR, microarray, RNA-seq, and tiling array studies\; is affected by nicotinic acid and Sirolimus based on RNA-seq and microarray studies.
T23B12.4	Protein modification	natc-1 is an ortholog of human NAA35 (N(alpha)-acetyltransferase 35, NatC auxiliary subunit)\; is predicted to contribute to peptide alpha-N-acetyltransferase activity\; is involved in several processes, including dauer larval development, determination of adult lifespan, and stress response to metal ion\; localizes to the cytoplasm.
T28B4.4	Cytoskeleton	hic-1 is enriched in the alimentary system, the arcade cell, the digestive tract, and the nervous system based on microarray, tiling array, and RNA-seq studies\; is affected by several genes including elt-2, pgl-1, and dcr-1 based on microarray and RNA-seq studies\; is affected by six chemicals including methylmercuric chloride, Rotenone, and Zidovudine based on microarray and RNA-seq studies\; i…
W10C8.5	Metabolism	W10C8.5 is an ortholog of human CKMT1B, CKB, and CKM\; is predicted to have ATP binding activity and kinase activity.
Y17G9B.8	Transcription: chromatin	Y17G9B.8 is an ortholog of human SGF29 (SAGA complex associated factor 29)\; is predicted to encode a protein with the following domains: SGF29 tudor-like domain and SAGA-associated factor 29.
Y20F4.4	Unassigned	Y20F4.4 is enriched in the NSM, the OLL, the PVD, the RID, and the germ line based on microarray and RNA-seq studies\; is affected by several genes including daf-16, daf-2, and clk-1 based on tiling array, RNA-seq, and microarray studies\; is affected by paraquat and Sirolimus based on microarray studies.
Y32H12A.8	Unassigned	Y32H12A.8 is an ortholog of human PWP1 (PWP1 homolog, endonuclein) and WDR24 (WD repeat domain 24)\; is expressed in several tissues, including the alimentary system, the head, the hypodermis, the nervous system, and the reproductive system\; is predicted to encode a protein with the following domains: WD40 repeat, WD40\/YVTN repeat-like-containing domain superfamily, and WD40-repeat-containing d…
Y37E3.1	Unassigned	Y37E3.1 is an ortholog of human TTC5 (tetratricopeptide repeat domain 5)\; is predicted to encode a protein with the following domains: Tetratricopeptide-like helical domain superfamily, Tetratricopeptide repeat, Tetratricopeptide repeat protein 5, OB fold domain, and TTC5, OB fold domain superfamily.
Y38F2AR.7	Proteolysis general	ppgn-1 is an ortholog of human SPG7 (SPG7, paraplegin matrix AAA peptidase subunit)\; is predicted to have ATP binding activity and metalloendopeptidase activity\; human orthologs of this gene are implicated in hereditary spastic paraplegia 7.
Y39A3A.3	Unassigned	Y39A3A.3 is enriched in the nervous system based on tiling array and microarray studies\; is affected by several genes including daf-2, glp-1, and elt-2 based on microarray, tiling array, and RNA-seq studies\; is affected by five chemicals including methylmercuric chloride, Mercuric Chloride, and Sodium Chloride based on microarray and RNA-seq studies\; is predicted to encode a protein with the f…
Y39A3A.4	Signaling	Y39A3A.4 is an ortholog of human PTPN9 (protein tyrosine phosphatase, non-receptor type 9)\; is predicted to have protein tyrosine phosphatase activity.
Y41D4A.4	Transmembrane protein	Y41D4A.4 is an ortholog of human TM9SF3 (transmembrane 9 superfamily member 3)\; is expressed in several tissues, including the alimentary system, the epithelial system, the head, the muscular system, and the reproductive system\; is predicted to encode a protein with the following domain: Nonaspanin (TM9SF).
Y41D4B.21	Transcription factor	nhr-274 is predicted to have DNA-binding activity transcription factor activity, sequence-specific DNA binding activity, and zinc ion binding activity.
Y47G6A.4	Unassigned	rde-10 is enriched in the germ line and the nervous system based on RNA-seq studies\; is affected by several genes including sir-2.1, pgl-1, and gld-2 based on microarray and RNA-seq studies\; is affected by five chemicals including Atrazine, Humic Substances, and single-walled carbon nanotube based on microarray studies\; is predicted to encode a protein with the following domain: Maelstrom doma…
Y47G6A.6	Transcription: chromatin	pcaf-1 is an ortholog of human KAT2A (lysine acetyltransferase 2A) and KAT2B (lysine acetyltransferase 2B)\; is predicted to have histone acetyltransferase activity.
Y50C1A.1	Proteolysis proteasome	otub-2 is an ortholog of human OTUD7A (OTU deubiquitinase 7A) and OTUD7B (OTU deubiquitinase 7B)\; is predicted to have peptidase activity.
Y50D4A.1	Unassigned	Y50D4A.1 is enriched in the OLL, the PVD, and the germ line based on microarray and RNA-seq studies\; is affected by several genes including daf-16, hsf-1, and fog-2 based on RNA-seq and microarray studies\; is affected by seven chemicals including Mianserin, Alovudine, and stavudine based on RNA-seq and microarray studies.
Y50D4C.5	Unassigned	Y50D4C.5 is enriched in the OLL, the PVD, and the germ line based on microarray and RNA-seq studies\; is affected by several genes including hsf-1, eat-2, and npr-1 based on RNA-seq and microarray studies\; is affected by Rotenone, D-glucose, and Zidovudine based on RNA-seq studies.
Y50D7A.1	Proteolysis proteasome	Y50D7A.1 is an ortholog of human FBXO42 (F-box protein 42)\; is predicted to encode a protein with the following domains: Kelch repeat type 2 and Kelch-type beta propeller.
Y50D7A.3	Metabolism	Y50D7A.3 is an ortholog of human PHKG1 and PHKG2\; is predicted to have ATP binding activity, calmodulin binding activity, and phosphorylase kinase activity\; human orthologs of this gene are implicated in glycogen storage disease IXc.
Y71H2B.2	mRNA functions	Y71H2B.2 is an ortholog of human Phax\; is predicted to encode a protein with the following domains: Phosphorylated adapter RNA export protein, RNA-binding domain, Phosphorylated adapter RNA export protein, RNA-binding domain superfamily, and Phosphorylated adapter RNA export protein.
Y73E7A.1	Unassigned	Y73E7A.1 is an ortholog of human CCDC124\; human CCDC124 exhibits RNA binding activity.
Y75B7AL.2	Transmembrane protein	Y75B7AL.2 is an ortholog of human amn\; human AMN exhibits signaling receptor binding activity.
Y92H12BM.1	Signaling	Y92H12BM.1 is an ortholog of human ARHGAP39 (Rho GTPase activating protein 39)\; is predicted to encode a protein with the following domains: WW domain and WW domain superfamily.
Y92H12BR.7	Metabolism	Y92H12BR.7 is an ortholog of human PHYHIP and PHYHIPL (phytanoyl-CoA 2-hydroxylase interacting protein like).
Y110A2AR.3	Trafficking	ncap-1 is an ortholog of human NECAP1 and NECAP2\; is expressed in the nerve ring\; is predicted to encode a protein with the following domains: PH-like domain superfamily and NECAP, PHear domain.
Y119D3B.15	Proteolysis proteasome	dss-1 is involved in several processes, including embryo development, epithelium development, and intestinal absorption\; localizes to the cytoplasm and nucleus\; is expressed in head neurons.
ZC155.7	Trafficking	syx-16 is an ortholog of human STX16 (syntaxin 16)\; human orthologs of this gene are implicated in pseudohypoparathyroidism type IB\; human STX16 exhibits SNAP receptor activity and syntaxin binding activity.
ZC190.4	Nucleic acid	ZC190.4 is an ortholog of human SAMD4A (sterile alpha motif domain containing 4A) and SAMD4B\; human SAMD4A exhibits translation repressor activity.
ZC477.3	Transmembrane protein	ZC477.3 is an ortholog of human CCDC51\; is predicted to encode a protein with the following domain: Coiled-coil domain-containing protein 51.
D1005.t1	Pseudogene	D1005.t1 is affected by several genes including isp-1, let-418, and ash-2 based on RNA-seq studies.
ZK380.t2	Pseudogene	ZK380.t2 is enriched in the germ line based on RNA-seq studies\; is affected by several genes including daf-2, clk-1, and pgl-1 based on RNA-seq studies\; is affected by four chemicals including Rotenone, manganese chloride, and multi-walled carbon nanotube based on RNA-seq studies.
Y71G12B.31	Signaling	Y71G12B.31 is an ortholog of human PTPN7 (protein tyrosine phosphatase, non-receptor type 7)\; is predicted to have protein tyrosine phosphatase activity.
F23A7.8	Unassigned	F23A7.8 is enriched in the Psub1 and the germ line based on RNA-seq studies\; is affected by several genes including daf-16, daf-2, and skn-1 based on RNA-seq, tiling array, and microarray studies\; is affected by five chemicals including hydrogen sulfide, Rotenone, and manganese chloride based on microarray and RNA-seq studies.
C25A1.4	Unassigned	sup-46 is predicted to have RNA binding activity.
F31C3.14	Non-coding RNA	F31C3.14 is affected by prg-1, tdp-1, and ins-11 based on RNA-seq studies.
T22E6.2	Non-coding RNA	linc-7 is enriched in the AFD and the germ line based on RNA-seq studies\; is affected by several genes including daf-2, clk-1, and npr-1 based on RNA-seq studies.
W09D10.7	Non-coding RNA	linc-109 is affected by sma-2 and sma-4 based on RNA-seq studies.
C05D9.12	Non-coding RNA	C05D9.12 is enriched in the germ line based on RNA-seq studies\; is affected by several genes including hsf-1, prg-1, and sma-2 based on RNA-seq studies.

## Sheet: VulvaClock
Sequence.ID	Category	Automated.Description
C54C6.2	Cytoskeleton	ben-1 is an ortholog of human TUBB8 (tubulin beta 8 class VIII)\; is predicted to have structural molecule activity\; is involved in chemosensory behavior and oviposition\; human orthologs of this gene are implicated in complex cortical dysplasia with other brain malformations (multiple) and congenital fibrosis of the extraocular muscles.
Y39E4B.9	Stress response	bre-2 is an ortholog of human B3GALT1 (beta-1,3-galactosyltransferase 1), B3GALT5 (beta-1,3-galactosyltransferase 5), and B3GALT2 (beta-1,3-galactosyltransferase 2)\; is predicted to have acetylgalactosaminyltransferase activity.
C23H4.1	Neuronal function	cab-1 is an ortholog of human NPDC1\; is involved in chemical synaptic transmission, positive regulation of anterior\/posterior axon guidance, and ventral cord development.
T21B10.7	Chaperone	cct-2 is an ortholog of human CCT2 (chaperonin containing TCP1 subunit 2)\; is predicted to have ATP binding activity and unfolded protein binding activity\; is expressed in several tissues, including the alimentary system, the epithelial system, the head, the muscular system, and the nervous system.
R07G3.1	Signaling	cdc-42 is an ortholog of human CDC42 (cell division cycle 42)\; exhibits GTP binding activity and GTPase activity\; is involved in several processes, including epithelial tube morphogenesis, establishment of mitotic spindle orientation, and positive regulation of clathrin-dependent endocytosis\; localizes to several cellular components, including the cytoplasm, integral component of membrane, and…
F39H11.3	Transcription: general machinery	cdk-8 is an ortholog of human CDK19 (cyclin dependent kinase 19) and CDK8 (cyclin dependent kinase 8)\; is predicted to have ATP binding activity, RNA polymerase II CTD heptapeptide repeat kinase activity, and cyclin-dependent protein serine\/threonine kinase activity\; is expressed in the anchor cell and the nervous system.
C07G2.1	Extracellular material	cpg-1 exhibits chitin binding activity\; is involved in several processes, including eggshell formation, embryo development, and mitotic cytokinesis\; localizes to the external encapsulating structure\; is expressed in the eggshell and the germ line.
M01E11.5	mRNA functions	cey-3 is an ortholog of human YBX1 (Y-box binding protein 1), YBX2 (Y-box binding protein 2), and YBX3 (Y-box binding protein 3)\; exhibits ribonucleoprotein complex binding activity\; localizes to the ribonucleoprotein complex\; is expressed in germ cells, the head muscle, the intestine, the somatic cell, and the somatic nervous system.
W03G11.1	Extracellular material	col-181 is an ortholog of human MARCO (macrophage receptor with collagenous structure)\; is predicted to be a structural constituent of cuticle.
Y57G11C.11	Metabolism	coq-3 is an ortholog of human COQ3 (coenzyme Q3, methyltransferase)\; is predicted to have methyltransferase activity\; is involved in nematode larval development and ubiquinone biosynthetic process\; is expressed in the intestine.
C18A11.7	Muscle function	dim-1 is an ortholog of human TTN, MYBPC2, and MYBPC3\; is expressed in the body wall musculature\; human TTN exhibits several functions, including cellular protein modification process, cytoskeletal protein binding activity, and enzyme binding activity.
C56C10.13	Chaperone	dnj-8 is an ortholog of human DNAJC16 (DnaJ heat shock protein family (Hsp40) member C16)\; is predicted to encode a protein with the following domains: Thioredoxin domain, Thioredoxin-like superfamily, and Chaperone J-domain superfamily.
R03G5.1	Ribosome	eef-1A.2 is an ortholog of human EEF1A1 and EEF1A2\; is predicted to have translation factor activity, RNA binding activity\; human orthologs of this gene are implicated in autosomal dominant non-syndromic intellectual disability 38.
F02A9.3	Metabolism	far-2 is predicted to have fatty acid binding activity and retinol binding activity\; is expressed in the body wall musculature, the male, and the vulval muscle.
W02A2.1	Metabolism	fat-2 exhibits delta12-fatty acid dehydrogenase activity and stearoyl-CoA 9-desaturase activity\; is involved in several processes, including carboxylic acid metabolic process, collagen and cuticulin-based cuticle development, and innate immune response\; is expressed in several tissues, including the alimentary system, the excretory cell, the muscular system, and the nervous system.
ZK783.4	Nucleic acid	baz-2 is an ortholog of human BAZ2A (bromodomain adjacent to zinc finger domain 2A) and BAZ2B (bromodomain adjacent to zinc finger domain 2B)\; is predicted to have DNA binding activity and metal ion binding activity\; is expressed in several tissues, including the AB lineage cell, the epithelial system, the nervous system, the reproductive system, and the ventral cord blast cell.
C51F7.1	Unassigned	frm-7 is an ortholog of human FRMD1 (FERM domain containing 1)\; is predicted to encode a protein with the following domains: PH-like domain superfamily, FERM, C-terminal PH-like domain, FERM central domain, Band 4.1 domain, Ubiquitin-like domain superfamily, and FERM superfamily, second domain.
F56C9.1	Signaling	gsp-2 is an ortholog of human PPP1CA\; exhibits protein serine\/threonine phosphatase activity\; is involved in peptidyl-serine dephosphorylation\; localizes to the chromosome, cytoplasm, and nuclear membrane\; is expressed in several tissues, including the intestine, the muscular system, the nervous system, and the reproductive system.
R107.7	Stress response	gst-1 is an ortholog of human GSTP1 (glutathione S-transferase pi 1)\; exhibits glutathione transferase activity\; is involved in several processes, including defense response to Gram-negative bacterium, innate immune response, and regulation of neuron death\; is expressed in the DA neuron.
R06C1.1	Transcription: chromatin	hda-3 is an ortholog of human HDAC1 (histone deacetylase 1) and HDAC2 (histone deacetylase 2)\; is predicted to have histone deacetylase activity and transcription corepressor activity\; is involved in DNA protection\; localizes to the nucleus\; is expressed widely.
W06D4.1	Metabolism	hgo-1 is an ortholog of human HGD\; is predicted to have homogentisate 1,2-dioxygenase activity and metal ion binding activity\; localizes to the striated muscle dense body\; is expressed in the body wall musculature, the hypodermis, the intestine, the pharynx, and the vulval muscle\; human orthologs of this gene are implicated in alkaptonuria.
C18G1.5	Transcription: chromatin	hil-4 is an ortholog of human H1F0 (H1 histone 0)\; is predicted to have DNA binding activity\; is expressed widely.
F22B3.1	Transcription: chromatin	his-64 is an ortholog of human HIST1H4H (histone cluster 1 H4 h), HIST1H4I (histone cluster 1 H4 i), and HIST1H4K (histone cluster 1 H4 k)\; is predicted to have DNA binding activity and protein heterodimerization activity\; is involved in positive regulation of transcription by RNA polymerase II\; is expressed in several tissues, including the alimentary system, the body wall musculature, the he…
Y49E10.6	Transcription: chromatin	his-72 is an ortholog of human H3F3B (H3 histone 3B) and H3F3C (H3 histone 3C)\; is predicted to have DNA binding activity and protein heterodimerization activity\; localizes to the nucleosome and nucleus\; is expressed in several tissues, including the ABalaaa, the ABalaap, the ABalapa, the ABalapp, and the ABalpaa.
C41G7.2	Cytoskeleton	klp-16 is an ortholog of human KIF12 (kinesin 12), KIFC1 (kinesin C1), and KIFC3 (kinesin C3)\; is predicted to have ATP-dependent microtubule motor activity\; is involved in chromosome segregation\; localizes to the neuronal cell body\; is expressed in several tissues, including the ABa, the ABp, the germ line, the germline blastomere, and the somatic blastomere.
F26D11.11	Cytoskeleton	let-413 is an ortholog of human SCRIB (scribbled planar cell polarity protein)\; is involved in several processes, including actin filament-based process, cell-cell junction assembly, and embryo development\; localizes to the adherens junction and basolateral plasma membrane\; is expressed in several tissues, including the alimentary system, the epithelial system, the nerve ring, and the reproduc…
F57B9.2	Transcription: general machinery	let-711 is an ortholog of human CNOT1 (CCR4-NOT transcription complex subunit 1)\; is involved in several processes, including microtubule cytoskeleton organization, negative regulation of macromolecule metabolic process, and nematode larval development\; localizes to the CCR4-NOT complex and cytoplasm\; is expressed in the germ line, the gonad, and the male.
C05D11.11	Metabolism	mel-32 is an ortholog of human SHMT1\; is predicted to have glycine hydroxymethyltransferase activity and pyridoxal phosphate binding activity\; is involved in embryo development\; localizes to the mitochondrion\; is expressed in the hypodermis and the intestine.
C07A12.4	Protein modification	pdi-2 is an ortholog of human P4HB (prolyl 4-hydroxylase subunit beta)\; exhibits protein disulfide isomerase activity and protein-glutamine gamma-glutamyltransferase activity\; contributes to peptidyl-proline 4-dioxygenase activity\; is involved in oxidation-reduction process, peptidyl-proline hydroxylation to 4-hydroxy-L-proline, and protein deglutathionylation\; localizes to the procollagen-pr…
F14B8.3	Transmembrane transport	pes-23 is an ortholog of human SLC22A15 (solute carrier family 22 member 15)\; is predicted to have transmembrane transporter activity.
C05A9.1	Transmembrane transport	pgp-5 is an ortholog of human ABCB4 (ATP binding cassette subfamily B member 4), ABCB11 (ATP binding cassette subfamily B member 11), and ABCB1\; is predicted to have efflux transmembrane transporter activity\; is involved in several processes, including defense response to bacterium, response to drug, and stress response to metal ion\; is expressed in the intestine.
DH11.3	Transmembrane transport	pgp-11 is an ortholog of human ABCB9 (ATP binding cassette subfamily B member 9) and XXbac-BPG246D15.9\; is predicted to have ATP binding activity and ATPase activity, coupled to transmembrane movement of substances\; is involved in RNA interference\; is expressed in the excretory cell, the intestine, and the rectal gland cell.
C01G5.2	Pseudogene	prg-2 is an ortholog of human PIWIL1 (piwi like RNA-mediated gene silencing 1), PIWIL3 (piwi like RNA-mediated gene silencing 3), and PIWIL4 (piwi like RNA-mediated gene silencing 4)\; is expressed in the germ line\; human PIWIL1 exhibits piRNA binding activity.
C03C10.3	Metabolism	rnr-2 is an ortholog of human RRM2 and RRM2B\; is predicted to have metal ion binding activity and ribonucleoside-diphosphate reductase activity, thioredoxin disulfide as acceptor\; is involved in embryo development\; is expressed in the gonad and the intestine\; human orthologs of this gene are implicated in mitochondrial DNA depletion syndrome 8a.
F53A3.3	Ribosome	rps-22 is an ortholog of human RPS15A (ribosomal protein S15a)\; is predicted to be a structural constituent of ribosome\; is involved in determination of adult lifespan\; is expressed in several tissues, including the alimentary system, the hypodermis, and the nervous system.
F31C3.10	Pseudogene	rrn-3.56 is affected by several genes including daf-16, npr-1, and lin-28 based on RNA-seq studies\; is affected by Rotenone and multi-walled carbon nanotube based on RNA-seq studies.
EEED8.7	mRNA functions	rsp-4 is an ortholog of human SRSF2 (serine and arginine rich splicing factor 2) and SRSF8 (serine and arginine rich splicing factor 8)\; is predicted to have RNA binding activity\; localizes to the nucleus\; is expressed widely.
F21H11.2	Unassigned	sax-2 is an ortholog of human FRY (FRY microtubule binding protein) and FRYL (FRY like transcription coactivator)\; is involved in neuron projection development\; is expressed in head neurons, tail neurons, and the ventral nerve cord.
H20J18.1	Unassigned	scd-1 is expressed in several tissues, including the body wall musculature, the intestine, the nervous system, and the reproductive system.
R31.1	Cytoskeleton	sma-1 is an ortholog of human SPTBN5 (spectrin beta, non-erythrocytic 5)\; is predicted to have actin binding activity and phospholipid binding activity\; is involved in several processes, including embryonic body morphogenesis, epithelial cell development, and positive regulation of developmental growth\; localizes to the apical plasma membrane, cytoplasm, and nucleus\; is expressed in several t…
R119.6	Transcription: general machinery	taf-4 is an ortholog of human TAF4B and Taf4\; is predicted to have DNA-binding activity transcription factor activity\; is involved in embryo development, positive regulation of transcription by RNA polymerase II, and regulation of mitotic cell cycle, embryonic\; localizes to the cytoplasm and nucleus\; human orthologs of this gene are implicated in azoospermia and spermatogenic failure 13.
Y47D3A.6	Development	tra-1 is an ortholog of human GLIS2 (GLIS family zinc finger 2)\; exhibits RNA polymerase II distal enhancer sequence-specific DNA binding activity, RNA polymerase II intronic transcription regulatory region sequence-specific DNA binding activity, and protein C-terminus binding activity\; is involved in several processes, including female somatic sex determination, gonad development, and negative…
C47D12.6	Non-coding RNA	tars-1 is an ortholog of human TARS (threonyl-tRNA synthetase), TARS2 (threonyl-tRNA synthetase 2, mitochondrial), and TARSL2\; is predicted to have ATP binding activity and threonine-tRNA ligase activity\; is involved in determination of adult lifespan\; is expressed in the anal depressor muscle, the body wall musculature, the intestine, and the pharynx\; human orthologs of this gene are implica…
F09E10.11	Non-coding RNA	tts-1 is enriched in the muscle cell based on RNA-seq and microarray studies\; is affected by several genes including daf-16, daf-2, and glp-1 based on microarray and RNA-seq studies\; is affected by fifteen chemicals including Ethanol, Nitric Oxide, and methylmercury hydroxide based on RNA-seq and microarray studies.
F25H2.8	Proteolysis proteasome	ubc-25 is an ortholog of human UBE2Q1 (ubiquitin conjugating enzyme E2 Q1) and UBE2Q2 (ubiquitin conjugating enzyme E2 Q2)\; is predicted to have ATP binding activity and transferase activity\; is involved in locomotion\; localizes to the cytosol, neuronal cell body, and nucleus\; is expressed in the embryonic cell, the muscular system, and the somatic nervous system.
C41C4.6	Protein modification	ulp-4 is predicted to have cysteine-type peptidase activity\; is involved in protein desumoylation\; localizes to the mitochondrial matrix\; is expressed in the HSNL, the HSNR, the body wall musculature, the hypodermis, and the pharynx.
Y37E11C.1	Neuronal function	unc-33 is an ortholog of human CRMP1, DPYSL4, and DPYSL2\; exhibits filamin binding activity\; is involved in axon guidance\; localizes to the neuron projection\; is expressed in several tissues, including the amphid sensillum, the nervous system, the neuroblast, and the pharyngeal cell.
Y38F2AL.4	Lysosome	vha-3 is an ortholog of human ATP6V0C (ATPase H+ transporting V0 subunit c)\; is predicted to have proton transmembrane transporter activity\; is expressed in the excretory cell, the hypodermis, and the intestinal cell.
C42D8.2	Metabolism	vit-2 is an ortholog of human CTD-3088G3.8\; is predicted to have lipid transporter activity and nutrient reservoir activity\; localizes to the cytoplasmic vesicle, vesicle lumen, and yolk granule\; is expressed in the embryonic cell, the gonad, the intestine, the oocyte, and the pseudocoelom.
F59D8.2	Metabolism	vit-4 is an ortholog of human CTD-3088G3.8\; is predicted to have lipid transporter activity and nutrient reservoir activity.
C04F6.1	Metabolism	vit-5 is an ortholog of human CTD-3088G3.8\; is predicted to have lipid transporter activity and nutrient reservoir activity\; is expressed in the intestine.
K07H8.6	Metabolism	vit-6 is an ortholog of human CTD-3088G3.8\; is predicted to have lipid transporter activity and nutrient reservoir activity\; is involved in negative regulation of protein oxidation, negative regulation of reactive oxygen species biosynthetic process, and positive regulation of cholesterol import\; is expressed in the intestine.
B0399.1	Transmembrane transport	kcnl-1 is an ortholog of human KCNN4 (potassium calcium-activated channel subfamily N member 4), KCNN2 (potassium calcium-activated channel subfamily N member 2), and KCNN3 (potassium calcium-activated channel subfamily N member 3)\; is predicted to have calmodulin binding activity and small conductance calcium-activated potassium channel activity.
C06B8.7	Transmembrane protein	C06B8.7 is predicted to have scavenger receptor activity.
C10C5.3	Metabolism	C10C5.3 is an ortholog of human ACY1\; is predicted to have aminoacylase activity.
C10C5.4	Metabolism	C10C5.4 is an ortholog of human ACY1\; is predicted to have aminoacylase activity.
C14H10.3	Unassigned	C14H10.3 is an ortholog of human PDXDC1\; is predicted to have catalytic activity.
C16C10.6	Development	ccdc-55 is an ortholog of human NSRP1\; is predicted to have mRNA binding activity\; is involved in inductive cell migration and nematode larval development\; localizes to the cytoplasm and nucleus\; is expressed in several tissues, including the epithelial system, the intestine, the muscle cell, the nervous system, and the reproductive system.
C18E9.10	Transmembrane transport	sftd-3 is an ortholog of human SFT2D3\; is predicted to encode a protein with the following domains: Vesicle transport protein, Got1\/SFT2-like and Vesicle transport protein SFT2.
C27A7.8	Unassigned	C27A7.8 is enriched in the amphid sheath cell, the excretory cell, and the nervous system based on tiling array and RNA-seq studies\; is affected by several genes including daf-2, clk-1, and npr-1 based on microarray and RNA-seq studies\; is affected by ten chemicals including hydrogen sulfide, 1-methylnicotinamide, and methylmercuric chloride based on microarray and RNA-seq studies\; is predicte…
C39E9.11	Unassigned	C39E9.11 is an ortholog of human PRCC (proline rich mitotic checkpoint control factor)\; is predicted to encode a protein with the following domain: Proline-rich protein PRCC.
D1053.3	Unassigned	D1053.3 is enriched in the ASER, the NSM, and the intestine based on tiling array and RNA-seq studies\; is affected by several genes including daf-2, clk-1, and npr-1 based on microarray and RNA-seq studies\; is affected by nine chemicals including Mercuric Chloride, Rotenone, and Zidovudine based on microarray and RNA-seq studies.
F08G12.1	Signaling	F08G12.1 is an ortholog of human RABL6 (RAB, member RAS oncogene family like 6)\; is predicted to have GTP binding activity and GTPase activity\; is expressed in several tissues, including the alimentary system, the epithelial system, the muscular system, the nervous system, and the reproductive system.
F09E8.2	Transmembrane protein	crld-1 is an ortholog of human CRELD1 and CRELD2\; is predicted to have calcium ion binding activity.
F11A6.2	Metabolism	scrm-4 is an ortholog of human PLSCR5 (phospholipid scramblase 5), PLSCR4 (phospholipid scramblase 4), and PLSCR1 (phospholipid scramblase 1)\; human PLSCR1 exhibits several functions, including SH3 domain binding activity, calcium ion binding activity, and signaling receptor binding activity.
F11C1.1	Metabolism	F11C1.1 is an ortholog of human CHCHD4 (coiled-coil-helix-coiled-coil-helix domain containing 4)\; human CHCHD4 exhibits protein disulfide oxidoreductase activity.
F15G9.1	Muscle function	F15G9.1 localizes to the striated muscle dense body and striated muscle thin filament\; is expressed in the hypodermis and the muscle cell.
F22D6.6	Non-coding RNA	ekl-1 is an ortholog of human TDRD7 (tudor domain containing 7), TDRD15 (tudor domain containing 15), and TDRD10\; is involved in P granule assembly and production of small RNA involved in gene silencing by RNA\; localizes to the condensed nuclear chromosome, cytoplasm, and metaphase plate.
F23A7.4	Unassigned	F23A7.4 is enriched in the germline precursor cell, the intestine, and the nervous system based on RNA-seq and microarray studies\; is affected by several genes including daf-16, daf-2, and hsf-1 based on microarray and RNA-seq studies\; is affected by nine chemicals including hydrogen sulfide, Ethanol, and D-glucose based on microarray and RNA-seq studies.
F25H5.8	Transmembrane protein	F25H5.8 is enriched in GABAergic neurons, the amphid sheath cell, the excretory cell, and the germline precursor cell based on tiling array and RNA-seq studies\; is affected by several genes including daf-2, hsf-1, and clk-1 based on microarray, tiling array, and RNA-seq studies\; is affected by twelve chemicals including Ethanol, Rotenone, and manganese chloride based on RNA-seq and microarray s…
F40F9.7	Unassigned	drap-1 is an ortholog of human DRAP1\; is predicted to have protein heterodimerization activity.
F44G4.8	Signaling	dep-1 is an ortholog of human PTPRB (protein tyrosine phosphatase, receptor type B), PTPRH, and PTPRJ (protein tyrosine phosphatase, receptor type J)\; exhibits phosphatase activity\; is involved in positive regulation of vulval development, protein dephosphorylation, and vulval cell fate specification\; localizes to the intracellular\; is expressed in several tissues, including the P5.pa, the P5…
F55C5.8	Transmembrane protein	srpa-68 is an ortholog of human Srp68\; is predicted to have 7S RNA binding activity, endoplasmic reticulum signal peptide binding activity, and signal recognition particle binding activity\; is expressed in several tissues, including the alimentary system, the muscular system, and the reproductive system.
F55D12.5	Unassigned	F55D12.5 is enriched in the intestine, the nervous system, the reproductive system, and the somatic gonad precursor based on microarray and RNA-seq studies\; is affected by several genes including daf-16, gld-1, and hsf-1 based on microarray and RNA-seq studies\; is affected by six chemicals including Rotenone, manganese chloride, and Alovudine based on RNA-seq and microarray studies.
H28O16.2	mRNA functions	mcrs-1 is an ortholog of human MCRS1\; is predicted to have G-quadruplex RNA binding activity.
K02B12.7	Signaling	K02B12.7 is an ortholog of human ARFGAP1 (ADP ribosylation factor GTPase activating protein 1)\; is predicted to have GTPase activator activity and metal ion binding activity.
K02C4.3	Proteolysis proteasome	K02C4.3 is an ortholog of human USP25 (ubiquitin specific peptidase 25) and USP28 (ubiquitin specific peptidase 28)\; is predicted to have thiol-dependent ubiquitinyl hydrolase activity.
K03H1.3	Unassigned	ttr-3 is expressed in the seam cell and the ventral cord blast cell\; is predicted to encode a protein with the following domains: Transthyretin-like and Transthyretin-like superfamily.
M03B6.4	Transmembrane protein	M03B6.4 is enriched in the germ line and the hypodermis based on tiling array and RNA-seq studies\; is affected by several genes including daf-2, clk-1, and sir-2.1 based on microarray and RNA-seq studies\; is affected by stavudine and paraquat based on RNA-seq and microarray studies.
M28.5	Transcription factor	M28.5 is an ortholog of human SNU13 (small nuclear ribonucleoprotein 13)\; is predicted to have RNA binding activity.
R06C1.4	Nucleic acid	R06C1.4 is predicted to have RNA binding activity.
R08D7.6	Metabolism	pde-2 is an ortholog of human PDE2A (phosphodiesterase 2A)\; is predicted to have 3',5'-cyclic-nucleotide phosphodiesterase activity and metal ion binding activity\; is involved in several processes, including chemosensory behavior, chemotaxis, and regulation of signal transduction\; is expressed in several tissues, including the alimentary system, the muscular system, the nervous system, and the…
R09B3.3	mRNA functions	rbm-3.2 is predicted to have RNA binding activity.
T09E8.1	Cytoskeleton	noca-1 is involved in cytoplasmic microtubule organization, germ cell development, and nematode larval development\; colocalizes with the microtubule\; is expressed in the hyp7 syncytium.
T11A5.6	Proteolysis general	clp-9 is an ortholog of human CAPN15 (calpain 15)\; is predicted to have calcium-dependent cysteine-type endopeptidase activity and metal ion binding activity\; is expressed in several tissues, including the alimentary system, the hypodermis, the nervous system, the reproductive system, and the tail.
T12G3.1	Signaling	sqst-1 is an ortholog of human SQSTM1 (sequestosome 1)\; is predicted to have zinc ion binding activity\; localizes to the cytoplasm\; is expressed in several tissues, including the hypodermal cell, the intestine, the muscular system, the nervous system, and the reproductive system.
T23G7.3	DNA	T23G7.3 is an ortholog of human PINX1\; is predicted to have nucleic acid binding activity.
T28B8.1	Unassigned	T28B8.1 is expressed in the head muscle, the nervous system, the pharyngeal muscle cell, and the vulval muscle.
T28F4.5	Unassigned	T28F4.5 is an ortholog of human DAPL1 and dap\; human DAP exhibits death domain binding activity.
W01D2.1	Metabolism	W01D2.1 is an ortholog of human RPL37 (ribosomal protein L37)\; is predicted to have metal ion binding activity and rRNA binding activity.
W02A11.2	Trafficking	vps-25 is an ortholog of human VPS25 (vacuolar protein sorting 25 homolog)\; is expressed in the body wall musculature, the pharyngeal muscle cell, and the vulval muscle\; is predicted to encode a protein with the following domains: ESCRT-II complex, Vps25 subunit, ESCRT-II complex, Vps25 subunit, N-terminal winged helix, Winged helix-like DNA-binding domain superfamily, and Winged helix DNA-bind…
Y2H9A.4	Transmembrane protein	Y2H9A.4 is enriched in the coelomocyte and the hypodermis based on tiling array studies\; is affected by several genes including daf-16, daf-2, and glp-1 based on microarray and RNA-seq studies\; is affected by five chemicals including D-glucose, resveratrol, and Cadmium based on RNA-seq and microarray studies\; is predicted to encode a protein with the following domain: Protein of unknown functi…
Y6E2A.4	Unassigned	Y6E2A.4 is enriched in several tissues, including dopaminergic neurons, the Z1.p, the Z4.a, the male distal tip cell, and the somatic gonad precursor based on tiling array and RNA-seq studies\; is affected by several genes including daf-16, daf-2, and glp-1 based on microarray and RNA-seq studies\; is affected by nine chemicals including Tunicamycin, levamisole, and Sodium Chloride based on micro…
Y38H6C.1	Unassigned	dct-16 is enriched in the alimentary system, the digestive tract, and the nervous system based on tiling array, RNA-seq, proteomic, and microarray studies\; is affected by several genes including daf-16, daf-2, and daf-12 based on microarray, tiling array, RNA-seq, and proteomic studies\; is affected by fourteen chemicals including Cyclosporine, dimedone, and Rotenone based on proteomic, RNA-seq,…
Y39A1A.5	Trafficking	rabx-5 is an ortholog of human RABGEF1 (RAB guanine nucleotide exchange factor 1)\; is predicted to have DNA binding activity and zinc ion binding activity\; is involved in endosomal vesicle fusion, molting cycle, and positive regulation of GTPase activity\; localizes to the early endosome.
Y41E3.8	mRNA functions	Y41E3.8 is an ortholog of human SELENOK (selenoprotein K)\; is predicted to encode a protein with the following domain: Selenoprotein SelK\/SelG.
Y45F10C.2	Unassigned	Y45F10C.2 is expressed in the uterine epithelial cell\; is predicted to encode a protein with the following domain: Protein of unknown function DUF1505.
Y45F10D.7	Unassigned	Y45F10D.7 is an ortholog of human WDR36 (WD repeat domain 36)\; human orthologs of this gene are implicated in open-angle glaucoma\; human WDR36 exhibits RNA binding activity.
Y48E1B.7	Nucleic acid	lin-38 is involved in negative regulation of vulval development.
Y62E10A.13	Metabolism	Y62E10A.13 is an ortholog of human PSPH (phosphoserine phosphatase)\; is predicted to have phosphoserine phosphatase activity\; is expressed in the head and the intestine\; human orthologs of this gene are implicated in PSPH deficiency.
Y64G10A.7	Extracellular material	Y64G10A.7 is an ortholog of human MEGF6\; is predicted to have calcium ion binding activity.
Y69H2.3	Unassigned	Y69H2.3 is enriched in several tissues, including the AB, the coelomocyte, the excretory cell, the germ line, and the nervous system based on tiling array, RNA-seq, and microarray studies\; is affected by several genes including daf-16, daf-2, and glp-1 based on microarray, proteomic, RNA-seq, and tiling array studies\; is affected by fourteen chemicals including methylmercuric chloride, Mianseri…
Y75B8A.29	Unassigned	zip-12 is enriched in the OLL, the PVD, the hypodermis, the intestine, and the pharyngeal muscle cell based on microarray, tiling array, and RNA-seq studies\; is affected by several genes including daf-2, dpy-10, and hsf-1 based on microarray and RNA-seq studies\; is affected by eight chemicals including 1-methylnicotinamide, levamisole, and Zidovudine based on RNA-seq and microarray studies.
Y75B8A.32	Unassigned	Y75B8A.32 is enriched in the OLL, the PVD, and the intestine based on microarray and RNA-seq studies\; is affected by several genes including daf-2, elt-2, and lin-35 based on microarray and RNA-seq studies\; is affected by stavudine, Sodium Chloride, and fluoranthene based on RNA-seq and microarray studies.
ZK1058.4	Unassigned	ccdc-47 is an ortholog of human CCDC47\; is expressed in several tissues, including the alimentary system, the muscular system, the nervous system, the reproductive system, and the tail\; is predicted to encode a protein with the following domain: Protein of unknown function DUF1682.
C53C7.5	Pseudogene	C53C7.5 is enriched in the Psub1 and the nervous system based on tiling array, RNA-seq, and microarray studies\; is affected by several genes including daf-2, glp-1, and sir-2.1 based on RNA-seq and microarray studies\; is affected by four chemicals including Rotenone, D-glucose, and single-walled carbon nanotube based on RNA-seq and microarray studies.
MTCE.7	mRNA functions	MTCE.7 is affected by several genes including hsf-1, eat-2, and bar-1 based on RNA-seq and microarray studies\; is affected by Alovudine, stavudine, and Zidovudine based on RNA-seq studies.
MTCE.33	Metabolism	MTCE.33 is affected by several genes including hsf-1, npr-1, and lin-28 based on RNA-seq studies\; is affected by Alovudine, stavudine, and Zidovudine based on RNA-seq studies.
T09F5.12	Unassigned	T09F5.12 is enriched in the AFD and the PLM based on RNA-seq studies\; is affected by several genes including dpy-10, hsf-1, and eat-2 based on RNA-seq and microarray studies\; is affected by nine chemicals including methylmercury hydroxide, Rotenone, and 4-bromodiphenyl ether based on RNA-seq and microarray studies.
B0041.8	Unassigned	B0041.8 is enriched in the AFD, the body wall musculature, and the germ line based on RNA-seq and microarray studies\; is affected by several genes including daf-2, daf-12, and npr-1 based on microarray, tiling array, and RNA-seq studies\; is affected by Rotenone, manganese chloride, and Diazinon based on RNA-seq and microarray studies.
B0280.1	Protein modification	ggtb-1 is an ortholog of human RABGGTB\; is predicted to have Rab GTPase binding activity, Rab geranylgeranyltransferase activity, and zinc ion binding activity\; is expressed in the head, the intestine, the nervous system, and the tail.
B0546.3	Unassigned	B0546.3 is an ortholog of human YPEL5 (yippee like 5)\; is predicted to have metal ion binding activity.
C02F12.5	Extracellular material	C02F12.5 is predicted to have serine-type endopeptidase inhibitor activity\; is expressed in the nervous system and the reproductive system.
C06E7.1	Metabolism	sams-3 is an ortholog of human MAT1A and MAT2A\; is predicted to have ATP binding activity, metal ion binding activity, and methionine adenosyltransferase activity\; is expressed in several tissues, including the alimentary system, the muscular system, the nervous system, the reproductive system, and the seam cell.
C16A3.4	Nucleic acid	C16A3.4 is an ortholog of human ZNF622\; is predicted to have nucleic acid binding activity and zinc ion binding activity\; is expressed in the pharynx and the tail.
C16A3.6	mRNA functions	C16A3.6 is an ortholog of human MAK16 (MAK16 homolog)\; human MAK16 exhibits RNA binding activity.
C17F4.7	Unassigned	C17F4.7 is enriched in the alimentary system, the digestive tract, and the nervous system based on tiling array, RNA-seq, and microarray studies\; is affected by several genes including daf-16, daf-2, and age-1 based on microarray, proteomic, and RNA-seq studies\; is affected by twelve chemicals including cholesterol, lathosterol, and Heme based on microarray and RNA-seq studies.
C30F8.2	Lysosome	vha-16 is an ortholog of human ATP6V0D1 (ATPase H+ transporting V0 subunit d1)\; is predicted to have proton transmembrane transporter activity\; is expressed in several tissues, including the alimentary system, the excretory cell, the head, the nervous system, and the reproductive system.
C30G4.6	Unassigned	irld-23 is enriched in the body wall musculature based on microarray studies\; is affected by several genes including clk-1, pgl-1, and glh-1 based on microarray and RNA-seq studies\; is affected by methylmercuric chloride, resveratrol, and fluoranthene based on microarray studies\; is predicted to encode a protein with the following domains: Receptor L-domain and Receptor L-domain superfamily.
C33F10.5	Development	rig-6 is involved in several processes, including embryo development, epithelial tube morphogenesis, and nervous system development\; localizes to the axon, neuronal cell body, and synapse\; is expressed in several tissues, including the alimentary system, the excretory cell, the muscular system, the nervous system, and the reproductive system.
C37C3.1	Unassigned	C37C3.1 is enriched in the body wall muscle cell and the germ line based on tiling array and RNA-seq studies\; is affected by several genes including daf-12, dpy-10, and pgl-1 based on microarray, tiling array, and RNA-seq studies\; is affected by seven chemicals including Rotenone, manganese chloride, and D-glucose based on RNA-seq and microarray studies\; is predicted to encode a protein with t…
C43G2.1	Metabolism	paqr-1 is an ortholog of human ADIPOR1 (adiponectin receptor 1) and ADIPOR2 (adiponectin receptor 2)\; is involved in positive regulation of fatty acid oxidation\; is expressed in several tissues, including the alimentary system, the excretory canal, the muscular system, the nervous system, and the reproductive system.
C44B12.1	Unassigned	perm-2 is enriched in the amphid sheath cell and the germ line based on proteomic and RNA-seq studies\; is affected by several genes including daf-16, daf-2, and daf-12 based on microarray, tiling array, proteomic, and RNA-seq studies\; is affected by fifteen chemicals including Heme, Ethanol, and Rotenone based on microarray, RNA-seq, and proteomic studies.
C44B12.5	Development	perm-4 is enriched in the body wall muscle cell, the cephalic sheath cell, the germ line, and the pharyngeal muscle cell based on tiling array, RNA-seq, and microarray studies\; is affected by several genes including daf-16, daf-2, and daf-12 based on microarray, tiling array, proteomic, and RNA-seq studies\; is affected by thirteen chemicals including Ethanol, Rotenone, and manganese chloride ba…
C46H3.2	Unassigned	C46H3.2 is an ortholog of human CASKIN1 and CASKIN2 (CASK interacting protein 2)\; is predicted to encode a protein with the following domains: Sterile alpha motif domain and Sterile alpha motif\/pointed domain superfamily.
C53B7.7	Proteolysis general	nep-4 is predicted to have metalloendopeptidase activity.
C53D5.2	Proteolysis proteasome	marc-4 is an ortholog of human MARCH1 (membrane associated ring-CH-type finger 1)\; is predicted to have ubiquitin-protein transferase activity.
C53D5.4	Nucleic acid	ztf-3 is an ortholog of human MECOM (MDS1 and EVI1 complex locus), PRDM16 (PR\/SET domain 16), and ZNF580 (zinc finger protein 580)\; is predicted to have nucleic acid binding activity\; is expressed in the nervous system, the pharynx, and the rectum.
C56E6.3	Unassigned	toe-2 is an ortholog of human DEPDC4 and DEPDC7\; is predicted to have kinase activity\; is involved in positive regulation of apoptotic process and regulation of asymmetric cell division\; is expressed in several tissues, including the Q cell, the QL.a, the QL.aa, the QL.p, and the nervous system.
F23H11.2	Transcription: general machinery	F23H11.2 is an ortholog of human TAF1B\; is predicted to have RNA polymerase I CORE element sequence-specific DNA binding activity.
F26F12.3	Unassigned	F26F12.3 is enriched in the intestine and the nervous system based on microarray, tiling array, and RNA-seq studies\; is affected by several genes including daf-16, daf-2, and daf-12 based on microarray, tiling array, and RNA-seq studies\; is affected by seventeen chemicals including Ethanol, 1-methylnicotinamide, and methylmercuric chloride based on RNA-seq and microarray studies.
F28B12.3	Signaling	vrk-1 is an ortholog of human VRK1 and VRK2\; exhibits protein kinase activity\; is involved in several processes, including cell fate specification, establishment or maintenance of cell polarity, and gonad development\; localizes to the chromatin and nuclear envelope\; is expressed in several tissues, including the alimentary system, the hypodermis, the nervous system, the reproductive system, a…
F29G9.2	Unassigned	picc-1 is an ortholog of human CCDC85A, CCDC85B, and CCDC85C\; is predicted to encode a protein with the following domain: CCDC85 family.
F38E9.5	Cytoskeleton	twf-2 is an ortholog of human TWF1 and TWF2\; is predicted to have actin binding activity\; is expressed in several tissues, including the alimentary system, the hypodermis, the muscular system, and the nervous system.
F43C9.2	Signaling	F43C9.2 is an ortholog of human CALML3 (calmodulin like 3), CALML4 (calmodulin like 4), and CALML5 (calmodulin like 5)\; is predicted to have calcium ion binding activity.
F55A12.1	Pseudogene	wago-2 is enriched in the NSM, the germ line, the hypodermis, and the muscle cell based on RNA-seq and microarray studies\; is affected by several genes including daf-2, daf-12, and hsf-1 based on microarray, tiling array, and RNA-seq studies\; is affected by eleven chemicals including manganese chloride, D-glucose, and bisphenol S based on RNA-seq, proteomic, and microarray studies.
H20J04.4	mRNA functions	H20J04.4 is an ortholog of human DDX49 (DEAD-box helicase 49)\; is predicted to have ATP binding activity, helicase activity, and nucleic acid binding activity.
K02F2.2	Metabolism	ahcy-1 is an ortholog of human AHCY\; is predicted to have adenosylhomocysteinase activity\; is expressed in the head, the intestine, and the pharynx.
K10C2.7	Unassigned	K10C2.7 is enriched in the NSM and the germ line based on RNA-seq and tiling array studies\; is affected by several genes including hsf-1, clk-1, and npr-1 based on microarray, tiling array, and RNA-seq studies\; is affected by five chemicals including 1-methylnicotinamide, Tunicamycin, and bisphenol A based on RNA-seq and microarray studies.
K10D2.2	mRNA functions	pup-2 is an ortholog of human TENT2 (terminal nucleotidyltransferase 2), TUT4 (terminal uridylyl transferase 4), and TUT7 (terminal uridylyl transferase 7)\; exhibits RNA uridylyltransferase activity\; is involved in pre-miRNA processing.
M02B7.5	Signaling	bris-1 is an ortholog of human IQSEC1 and IQSEC2 (IQ motif and Sec7 domain 2)\; is predicted to have ARF guanyl-nucleotide exchange factor activity\; is expressed in several tissues, including the hypodermis, the intestine, the nervous system, and the reproductive system\; human orthologs of this gene are implicated in non-syndromic X-linked intellectual disability.
M04G7.3	Transmembrane protein	M04G7.3 is enriched in the muscle cell, the nervous system, and the sensillum based on microarray, tiling array, and RNA-seq studies\; is affected by several genes including daf-2, clk-1, and pgl-1 based on microarray, RNA-seq, and tiling array studies\; is affected by Rotenone and paraquat based on RNA-seq and microarray studies.
M70.5	Unassigned	M70.5 is expressed in the pharynx\; is predicted to encode a protein with the following domain: Six-bladed beta-propeller, TolB-like.
R04E5.9	Unassigned	R04E5.9 is enriched in the nervous system and the sensillum based on microarray and RNA-seq studies\; is affected by several genes including daf-16, daf-2, and daf-12 based on tiling array, RNA-seq, and microarray studies.
R05D3.9	Unassigned	R05D3.9 is enriched in the germ line and the hypodermis based on tiling array and RNA-seq studies\; is affected by several genes including daf-2, glp-1, and daf-12 based on microarray, proteomic, tiling array, and RNA-seq studies\; is affected by six chemicals including resveratrol, Chlorpyrifos, and Diazinon based on microarray studies\; is predicted to encode a protein with the following domain…
R05D3.11	Transcription: chromatin	met-2 is an ortholog of human SETDB2 (SET domain bifurcated 2)\; is predicted to have histone-lysine N-methyltransferase activity\; is involved in several processes, including cellular protein modification process, negative regulation of meiotic nuclear division, and regulation of gene expression\; localizes to the cytoplasm.
R11G1.2	Unassigned	R11G1.2 is enriched in the Z1, the Z4, the germ line, and the intestine based on RNA-seq studies\; is affected by several genes including daf-16, daf-2, and pgl-1 based on microarray, tiling array, and RNA-seq studies\; is affected by eight chemicals including 1-methylnicotinamide, methylmercuric chloride, and stavudine based on RNA-seq and microarray studies.
T05H4.11	Unassigned	T05H4.11 is enriched in the germ line and the nervous system based on RNA-seq and microarray studies\; is affected by several genes including daf-16, gld-1, and sir-2.1 based on microarray and RNA-seq studies\; is affected by ten chemicals including Rotenone, Zidovudine, and bisphenol A based on RNA-seq and microarray studies.
T06F4.1	Transmembrane protein	T06F4.1 is enriched in the body wall musculature and the nervous system based on microarray, tiling array, and RNA-seq studies\; is affected by several genes including skn-1, daf-12, and sir-2.1 based on microarray, RNA-seq, and tiling array studies\; is affected by four chemicals including Rotenone, Zidovudine, and resveratrol based on RNA-seq and microarray studies.
T19H12.2	Unassigned	T19H12.2 is an ortholog of human ANP32E (acidic nuclear phosphoprotein 32 E), ANP32B (acidic nuclear phosphoprotein 32 B), and ANP32D (acidic nuclear phosphoprotein 32 D)\; is expressed in the germ line\; human ANP32B exhibits RNA polymerase binding activity and histone binding activity.
T25B2.2	Unassigned	T25B2.2 is affected by several genes including daf-2, glp-1, and daf-12 based on tiling array, RNA-seq, and microarray studies\; is affected by ten chemicals including aldicarb, Ethanol, and Rotenone based on microarray and RNA-seq studies.
Y20F4.4	Unassigned	Y20F4.4 is enriched in the NSM, the OLL, the PVD, the RID, and the germ line based on microarray and RNA-seq studies\; is affected by several genes including daf-16, daf-2, and clk-1 based on tiling array, RNA-seq, and microarray studies\; is affected by paraquat and Sirolimus based on microarray studies.
Y41D4B.21	Transcription factor	nhr-274 is predicted to have DNA-binding activity transcription factor activity, sequence-specific DNA binding activity, and zinc ion binding activity.
Y47G6A.9	Transcription: general machinery	Y47G6A.9 is an ortholog of human POLR3G (RNA polymerase III subunit G) and POLR3GL\; is predicted to have DNA-directed 5'-3' RNA polymerase activity.
Y54G2A.11	Unassigned	Y54G2A.11 is enriched in the body wall musculature, the hypodermis, the intestine, and the ventral nerve cord based on Chronogram, tiling array, and microarray studies\; is affected by several genes including daf-2, glp-1, and daf-12 based on microarray, tiling array, and RNA-seq studies\; is affected by thirteen chemicals including Heme, 1-methylnicotinamide, and Rotenone based on microarray and…
Y54G2A.21	Pseudogene	Y54G2A.21 is enriched in the germ line based on RNA-seq studies\; is affected by several genes including daf-16, age-1, and hsf-1 based on microarray, tiling array, and RNA-seq studies\; is affected by Alovudine based on RNA-seq studies.
Y54G2A.23	Transmembrane protein	manf-1 is an ortholog of human CDNF\; exhibits lipid binding activity\; is involved in regulation of response to endoplasmic reticulum stress\; is expressed in the hypodermis, the intestine, the nervous system, and the spermatheca.
Y55F3BR.8	Transmembrane protein	lem-4 is an ortholog of human ANKLE2 (ankyrin repeat and LEM domain containing 2)\; exhibits protein phosphatase 2A binding activity\; is involved in mitotic nuclear envelope reassembly, negative regulation of phosphorylation, and positive regulation of protein dephosphorylation\; localizes to the nuclear envelope.
Y58A7A.3	Unassigned	Y58A7A.3 is enriched in several tissues, including the epithelial system, the intestine, the nervous system, and the somatic gonad precursor based on tiling array and RNA-seq studies\; is affected by several genes including daf-16, daf-2, and glp-1 based on microarray, tiling array, and RNA-seq studies\; is affected by sixteen chemicals including Ethanol, 1-methylnicotinamide, and methylmercuric …
Y73B3A.20	Unassigned	Y73B3A.20 is enriched in the NSM, the OLL, the PVD, the germ line, and the intestine based on microarray and RNA-seq studies\; is affected by several genes including pgl-1, glh-1, and smg-2 based on RNA-seq and microarray studies\; is affected by five chemicals including Humic Substances, paraquat, and dafa#1 based on microarray studies.
Y92H12BM.1	Signaling	Y92H12BM.1 is an ortholog of human ARHGAP39 (Rho GTPase activating protein 39)\; is predicted to encode a protein with the following domains: WW domain and WW domain superfamily.
ZC449.3	Signaling	sek-3 is an ortholog of human MAP2K4 (mitogen-activated protein kinase kinase 4)\; is predicted to have ATP binding activity and protein serine\/threonine kinase activity.
ZK154.4	Unassigned	ZK154.4 is an ortholog of human EBAG9\; is predicted to encode a protein with the following domain: Cancer-associated antigen RCAS1.
ZK484.4	DNA	ZK484.4 is an ortholog of human TICRR\; is expressed in the gonad\; human TICRR exhibits chromatin binding activity.
ZK688.5	Unassigned	ZK688.5 is enriched in several tissues, including the C, the Psub2, the alimentary system, the body wall musculature, and the germ line based on RNA-seq and microarray studies\; is affected by several genes including daf-12, gld-1, and hsf-1 based on microarray, tiling array, and RNA-seq studies\; is affected by nine chemicals including Rotenone, D-glucose, and Alovudine based on RNA-seq and micr…
C30E1.9	Non-coding RNA	C30E1.9 is enriched in the nervous system and the retrovesicular ganglion based on microarray studies\; is affected by several genes including daf-2, daf-12, and pgl-1 based on tiling array, RNA-seq, and microarray studies\; is affected by ten chemicals including 1-methylnicotinamide, Rotenone, and Cry5B based on RNA-seq and microarray studies.
ZC513.7	Pseudogene	ZC513.7 is enriched in the germ line and the intestine based on RNA-seq and microarray studies\; is affected by several genes including daf-12, gld-1, and clk-1 based on microarray, tiling array, and RNA-seq studies\; is affected by twelve chemicals including 1-methylnicotinamide, Rotenone, and Alovudine based on RNA-seq and microarray studies.
ZK380.t2	Pseudogene	ZK380.t2 is enriched in the germ line based on RNA-seq studies\; is affected by several genes including daf-2, clk-1, and pgl-1 based on RNA-seq studies\; is affected by four chemicals including Rotenone, manganese chloride, and multi-walled carbon nanotube based on RNA-seq studies.
ZK1320.13	Unassigned	ZK1320.13 is enriched in the intestine, the nervous system, and the ventral nerve cord based on tiling array and RNA-seq studies\; is affected by several genes including elt-2, pgl-1, and sma-2 based on RNA-seq studies\; is affected by Rotenone and stavudine based on RNA-seq studies.
D1086.10	Unassigned	D1086.10 is enriched in the cephalic sheath cell and the hypodermis based on tiling array and RNA-seq studies\; is affected by several genes including daf-16, daf-2, and let-7 based on proteomic, RNA-seq, and microarray studies\; is affected by fourteen chemicals including Ethanol, manganese chloride, and Mianserin based on RNA-seq and microarray studies.
F23A7.8	Unassigned	F23A7.8 is enriched in the Psub1 and the germ line based on RNA-seq studies\; is affected by several genes including daf-16, daf-2, and skn-1 based on RNA-seq, tiling array, and microarray studies\; is affected by five chemicals including hydrogen sulfide, Rotenone, and manganese chloride based on microarray and RNA-seq studies.
D2096.13	Unassigned	D2096.13 is affected by several genes including hpl-2, emb-4, and nhr-114 based on microarray, tiling array, and RNA-seq studies\; is affected by Rotenone, multi-walled carbon nanotube, and Zidovudine based on RNA-seq studies.
K10C2.8	Unassigned	K10C2.8 is enriched in the NSM and the germ line based on RNA-seq and tiling array studies\; is affected by several genes including daf-16, daf-2, and hsf-1 based on RNA-seq and microarray studies\; is affected by five chemicals including Ethanol, Tunicamycin, and D-glucose based on RNA-seq and microarray studies.
Y116F11B.17	Unassigned	N.A.
F31C3.14	Non-coding RNA	F31C3.14 is affected by prg-1, tdp-1, and ins-11 based on RNA-seq studies.
VF15C11L.2	Non-coding RNA	N.A.
K10C2.14	Unassigned	K10C2.14 is affected by several genes including npr-1, sma-2, and sma-4 based on RNA-seq studies\; is affected by stavudine based on RNA-seq studies.
F55H12.7	Unassigned	F55H12.7 is affected by several genes including elt-2, elt-7, and his-3 based on RNA-seq studies\; is affected by stavudine based on RNA-seq studies.
C05D9.12	Non-coding RNA	C05D9.12 is enriched in the germ line based on RNA-seq studies\; is affected by several genes including hsf-1, prg-1, and sma-2 based on RNA-seq studies.

## Sheet: MuscleClock
Sequence.ID	Category	Automated.Description
T04C12.6	Cytoskeleton	act-1 is an ortholog of human ACTB, ACTRT1 (actin related protein T1), and ACTL10 (actin like 10) and members of the human ACT (Actins) gene family including ACTG2, ACTC1, and ACTA1\; is predicted to be a structural constituent of cytoskeleton\; is involved in several processes, including cortical actin cytoskeleton organization, embryo development, and mitotic cytokinesis\; is expressed in the P…
T04C12.4	Cytoskeleton	act-3 is an ortholog of human ACTL10 (actin like 10), ACTRT1 (actin related protein T1), and ACTL8 (actin like 8) and members of the human ACT (Actins) gene family including ACTC1, ACTA2, and ACTA1\; is predicted to have ATP binding activity\; is involved in cortical actin cytoskeleton organization, embryo development, and mitotic cytokinesis\; localizes to the striated muscle thin filament\; is …
F48F7.1	Non-coding RNA	alg-1 is an ortholog of human AGO1 (argonaute 1, RISC catalytic component), AGO4 (argonaute 4, RISC catalytic component), and AGO2 (argonaute 2, RISC catalytic component)\; exhibits RNA binding activity, nuclease activity, and nucleic acid metabolic process\; is involved in several processes, including animal organ development, embryo development, and gene silencing\; localizes to the P-body and …
R11A5.1	Trafficking	apb-3 is an ortholog of human AP3B1 (adaptor related protein complex 3 subunit beta 1) and AP3B2 (adaptor related protein complex 3 subunit beta 2)\; is involved in embryo development and lysosome organization\; is expressed in the hypodermis, the intestine, the nervous system, and the rectal gland cell\; human orthologs of this gene are implicated in Hermansky-Pudlak syndrome 2.
R12H7.2	Proteolysis general	asp-4 is an ortholog of human CTSD (cathepsin D)\; is predicted to have aspartic-type endopeptidase activity\; is involved in necrotic cell death and proteolysis\; localizes to the lysosome.
T04C10.4	Stress response	atf-5 is an ortholog of human ATF4 (activating transcription factor 4) and ATF5 (activating transcription factor 5)\; is predicted to have DNA-binding activity transcription factor activity\; is involved in TOR signaling\; localizes to the nucleus.
C34E10.6	Metabolism	atp-2 is an ortholog of human ATP5F1B (ATP synthase F1 subunit beta)\; exhibits protein domain specific binding activity\; is involved in several processes, including dauer larval development, defecation, and defense response to Gram-negative bacterium\; localizes to the mitochondrion and non-motile cilium\; is expressed in several tissues, including the alimentary system, the excretory cell, the…
F26E4.9	Metabolism	cox-5B is an ortholog of human COX5B (cytochrome c oxidase subunit 5B)\; is predicted to have cytochrome-c oxidase activity\; is involved in determination of adult lifespan, lipid storage, and mitochondrial ATP synthesis coupled proton transport.
F46F11.2	mRNA functions	cey-2 is an ortholog of human YBX1 (Y-box binding protein 1), YBX2 (Y-box binding protein 2), and YBX3 (Y-box binding protein 3)\; is predicted to have DNA binding activity\; localizes to the ribonucleoprotein complex\; is expressed in the germ line, the pharynx, and the somatic cell.
F14H8.6	Transmembrane transport	cng-1 is an ortholog of human CNGA4, CNGA1 (cyclic nucleotide gated channel alpha 1), and CNGA2 (cyclic nucleotide gated channel alpha 2)\; is involved in several processes, including negative regulation of cGMP-mediated signaling, response to oxygen levels, and sensory perception of chemical stimulus\; localizes to the neuronal cell body\; is expressed in the amphid sensillum, the head, and the …
C05D2.1	Signaling	daf-4 is an ortholog of human ACVR2A (activin A receptor type 2A) and ACVR2B (activin A receptor type 2B)\; exhibits BMP binding activity\; is involved in several processes, including dauer entry, defense response to fungus, and regulation of cellular biosynthetic process\; localizes to the plasma membrane\; is expressed in several tissues, including the alimentary system, the body wall musculatu…
F09E10.3	Metabolism	dhs-25 is an ortholog of human HSD17B8 (hydroxysteroid 17-beta dehydrogenase 8)\; human HSD17B8 exhibits NADH binding activity and oxidoreductase activity.
T26A5.9	Cytoskeleton	dlc-1 is an ortholog of human DYNLL2 (dynein light chain LC8-type 2)\; is predicted to have motor activity\; is expressed in several tissues, including the alimentary system, the body wall musculature, the head, the nervous system, and the reproductive system.
F39B2.10	Chaperone	dnj-12 is an ortholog of human DNAJA1 (DnaJ heat shock protein family (Hsp40) member A1) and DNAJA4 (DnaJ heat shock protein family (Hsp40) member A4)\; is predicted to have heat shock protein binding activity, metal ion binding activity, and unfolded protein binding activity\; is expressed in several tissues, including the alimentary system, the excretory cell, the muscular system, and the repro…
R03G5.1	Ribosome	eef-1A.2 is an ortholog of human EEF1A1 and EEF1A2\; is predicted to have translation factor activity, RNA binding activity\; human orthologs of this gene are implicated in autosomal dominant non-syndromic intellectual disability 38.
R11E3.6	Transcription factor	eor-1 is an ortholog of human ZNF341 (zinc finger protein 341), GLI4 (GLI family zinc finger 4), and MYNN\; is predicted to have DNA-binding activity transcription factor activity\; is involved in several processes, including Ras protein signal transduction, Wnt signaling pathway, and cell fate specification\; localizes to the nucleus\; is expressed in several tissues, including the epithelial sy…
W02A2.1	Metabolism	fat-2 exhibits delta12-fatty acid dehydrogenase activity and stearoyl-CoA 9-desaturase activity\; is involved in several processes, including carboxylic acid metabolic process, collagen and cuticulin-based cuticle development, and innate immune response\; is expressed in several tissues, including the alimentary system, the excretory cell, the muscular system, and the nervous system.
K07A3.1	Metabolism	fbp-1 is an ortholog of human FBP1 (fructose-bisphosphatase 1) and FBP2 (fructose-bisphosphatase 2)\; is predicted to have fructose 1,6-bisphosphate 1-phosphatase activity\; is expressed in the anal depressor muscle, the intestine, the pharynx, and the reproductive system\; human orthologs of this gene are implicated in fructose-1,6-bisphosphatase deficiency.
C05C8.3	Chaperone	fkb-3 is an ortholog of human FKBP10 (FKBP prolyl isomerase 10) and FKBP9 (FKBP prolyl isomerase 9)\; is predicted to have peptidyl-prolyl cis-trans isomerase activity\; is expressed in the hypodermis.
C05E4.9	Metabolism	icl-1 is predicted to have isocitrate lyase activity and malate synthase activity\; is involved in determination of adult lifespan\; localizes to the mitochondrion\; is expressed in the hypodermal cell and the pharynx.
K10B3.8	Metabolism	gpd-2 is an ortholog of human GAPDH\; is predicted to have NAD binding activity, NADP binding activity, and glyceraldehyde-3-phosphate dehydrogenase (NAD+) (phosphorylating) activity\; is expressed in several tissues, including the head, the hypodermis, the muscular system, and the nervous system.
F56C9.1	Signaling	gsp-2 is an ortholog of human PPP1CA\; exhibits protein serine\/threonine phosphatase activity\; is involved in peptidyl-serine dephosphorylation\; localizes to the chromosome, cytoplasm, and nuclear membrane\; is expressed in several tissues, including the intestine, the muscular system, the nervous system, and the reproductive system.
M163.3	Transcription: chromatin	his-24 is an ortholog of human H1F0 (H1 histone 0)\; is predicted to have DNA binding activity\; localizes to the cytoplasm and nuclear chromosome, telomeric region\; is expressed in several tissues, including the alimentary system, the head, and the reproductive system.
C50F4.7	Transcription: chromatin	his-37 is an ortholog of human HIST1H4H (histone cluster 1 H4 h), HIST1H4I (histone cluster 1 H4 i), and HIST1H4K (histone cluster 1 H4 k)\; is predicted to have DNA binding activity and protein heterodimerization activity.
Y49E10.6	Transcription: chromatin	his-72 is an ortholog of human H3F3B (H3 histone 3B) and H3F3C (H3 histone 3C)\; is predicted to have DNA binding activity and protein heterodimerization activity\; localizes to the nucleosome and nucleus\; is expressed in several tissues, including the ABalaaa, the ABalaap, the ABalapa, the ABalapp, and the ABalpaa.
B0304.1	Transcription factor	hlh-1 is an ortholog of human MYF5, MYF6, and MyoD1\; exhibits RNA polymerase II regulatory region sequence-specific DNA binding activity, protein homodimerization activity, and transcription factor activity, RNA polymerase II distal enhancer sequence-specific binding activity\; is involved in several processes, including positive regulation of mesodermal cell fate specification, positive regulat…
F29D10.4	Muscle function	hum-1 is an ortholog of human MYO1F (myosin IF)\; is predicted to have ATP binding activity, actin binding activity, and motor activity\; is expressed in several tissues, including the alimentary system, the hypodermis, the muscular system, the nervous system, and the reproductive system\; human orthologs of this gene are implicated in focal segmental glomerulosclerosis 6.
T05G5.10	Ribosome	iff-1 is an ortholog of human EIF5A and EIF5AL1\; is predicted to have ribosome binding activity, translation elongation factor activity, and translation initiation factor activity\; is involved in gamete generation and protein localization\; is expressed in the germ line and the gonad.
C41C4.4	Stress response	ire-1 is an ortholog of human ERN1 and ERN2\; is predicted to have endoribonuclease activity and protein serine\/threonine kinase activity\; is involved in several processes, including nematode larval development, positive regulation of cellular metabolic process, and positive regulation of intrinsic apoptotic signaling pathway by p53 class mediator\; is expressed widely.
C47D12.7	Cytoskeleton	kel-1 is an ortholog of human KLHL2 (kelch like 2)\; is expressed in the g1\; human KLHL2 exhibits actin binding activity and identical protein binding activity.
B0302.1	Non-coding RNA	sid-3 is an ortholog of human TNK1 (tyrosine kinase non receptor 1)\; is predicted to have ATP binding activity and non-membrane spanning protein tyrosine kinase activity\; is involved in RNA interference\; localizes to the cytoplasm\; is expressed in several tissues, including the alimentary system, the body wall musculature, the excretory canal, the hypodermis, and the nervous system.
F52H3.7	Extracellular material	lec-2 is an ortholog of human LGALS2 (galectin 2), LGALS1, and LGALS14 (galectin 14)\; is predicted to have carbohydrate binding activity\; localizes to the membrane raft and plasma membrane.
ZK892.1	Extracellular material	lec-3 is an ortholog of human LGALS9 (galectin 9) and LGALS9B (galectin 9B)\; is predicted to have carbohydrate binding activity\; localizes to the plasma membrane.
C05D11.4	Development	let-756 is an ortholog of human FGF16, FGF20, and FGF9 (fibroblast growth factor 9)\; exhibits growth factor activity, protein kinase binding activity, and transcription factor binding activity\; is involved in several processes, including fibroblast growth factor receptor signaling pathway, nematode larval development, and regulation of cell projection organization\; localizes to the cytoplasm, …
R74.1	Non-coding RNA	lars-1 is an ortholog of human LARS (leucyl-tRNA synthetase)\; is predicted to have ATP binding activity, aminoacyl-tRNA editing activity, and leucine-tRNA ligase activity\; is involved in negative regulation of transcription by RNA polymerase II, positive regulation of protein phosphorylation, and translation.
R03E9.1	Transcription factor	mdl-1 is an ortholog of human MXD1, MXI1, and MXD3\; exhibits protein heterodimerization activity\; contributes to sequence-specific DNA binding activity\; is involved in determination of adult lifespan and regulation of cell differentiation\; localizes to the nucleus and transcription factor complex\; is expressed in several tissues, including the alimentary system, the hypodermis, the muscular …
C36E6.5	Muscle function	mlc-2 is an ortholog of human MYL10, MYLPF, and MYL5\; is predicted to have calcium ion binding activity\; is involved in several processes, including locomotion, nematode larval development, and regulation of muscle contraction\; is expressed in the body wall musculature, the pharynx, and the vulval muscle\; human orthologs of this gene are implicated in hypertrophic cardiomyopathy 10.
F09F7.2	Muscle function	mlc-3 is an ortholog of human MYL6B, MYL6, and MYL3\; is predicted to have calcium ion binding activity\; localizes to the striated muscle myosin thick filament\; is expressed in several tissues, including the muscular system, the nervous system, and the pharynx\; human orthologs of this gene are implicated in hypertrophic cardiomyopathy 8.
F53A2.8	Signaling	mtm-6 is an ortholog of human MTMR6 (myotubularin related protein 6), MTMR7 (myotubularin related protein 7), and MTMR8 (myotubularin related protein 8)\; exhibits phosphatase binding activity\; is involved in several processes, including nematode larval development, phosphatidylinositol metabolic process, and pinocytosis\; localizes to the apical plasma membrane\; is expressed in several tissues…
K12F2.1	Muscle function	myo-3 is an ortholog of human MYH3 (myosin heavy chain 3), MYH15 (myosin heavy chain 15), and MYH7B (myosin heavy chain 7B)\; exhibits motor activity\; is involved in locomotory behavior and positive regulation of ovulation\; localizes to the A band and striated muscle myosin thick filament\; is expressed in several tissues, including the gonad, the male, and the muscular system\; human orthologs…
K08E5.2	Transmembrane transport	nac-3 is an ortholog of human SLC13A2 (solute carrier family 13 member 2), SLC13A4 (solute carrier family 13 member 4), and SLC13A5 (solute carrier family 13 member 5)\; exhibits high-affinity sodium:dicarboxylate symporter activity and succinate transmembrane transporter activity\; is involved in determination of adult lifespan and succinate transport\; is expressed in the alimentary system.
F42A10.2	Signaling	nfm-1 is an ortholog of human NF2 (neurofibromin 2)\; is predicted to have actin binding activity\; is expressed in the epithelial cell, the excretory gland cell, the intestinal cell, the pharyngeal muscle cell, and the rectal gland cell\; human orthologs of this gene are implicated in neurilemmomatosis and neurofibromatosis.
ZK662.3	Transcription factor	nhr-48 is an ortholog of human NR1I2 (nuclear receptor subfamily 1 group I member 2), NR1I3 (nuclear receptor subfamily 1 group I member 3), and VDR (vitamin D receptor)\; is predicted to have DNA-binding activity transcription factor activity, sequence-specific DNA binding activity, and zinc ion binding activity\; is expressed in the anterior gonad arm, the pharyngeal gland cell, and the spermat…
H12C20.6	Transcription factor	nhr-101 is predicted to have DNA-binding activity transcription factor activity, sequence-specific DNA binding activity, and zinc ion binding activity.
F52B10.1	Muscle function	nmy-1 is an ortholog of human MYH10 (myosin heavy chain 10), MYH14 (myosin heavy chain 14), and MYH9 (myosin heavy chain 9)\; is predicted to have ATP binding activity, actin filament binding activity, and motor activity\; is involved in several processes, including locomotion, nematode larval development, and protein localization\; localizes to the cell-cell adherens junction and contractile fib…
F54C1.7	Muscle function	pat-10 exhibits troponin I binding activity\; is involved in embryo development, muscle contraction, and skeletal muscle thin filament assembly\; localizes to the contractile fiber\; is expressed in the body wall musculature, the gonadal sheath cell, the rectal muscle, and the vulval muscle.
C07A12.4	Protein modification	pdi-2 is an ortholog of human P4HB (prolyl 4-hydroxylase subunit beta)\; exhibits protein disulfide isomerase activity and protein-glutamine gamma-glutamyltransferase activity\; contributes to peptidyl-proline 4-dioxygenase activity\; is involved in oxidation-reduction process, peptidyl-proline hydroxylation to 4-hydroxy-L-proline, and protein deglutathionylation\; localizes to the procollagen-pr…
F57F5.5	Signaling	pkc-1 is an ortholog of human PRKCE (protein kinase C epsilon) and PRKCH (protein kinase C eta)\; exhibits protein kinase C activity\; is involved in several processes, including MAPK cascade, associative learning, and secretion by cell\; localizes to the cell\; is expressed in the head, the linker cell, the nervous system, and the sensillum\; human orthologs of this gene are implicated in cerebr…
F45E4.2	Transcription factor	plp-1 is an ortholog of human PURA, PURB, and PURG\; exhibits double-stranded telomeric DNA binding activity\; is involved in germ cell development and regulation of locomotion\; localizes to the P granule and nucleus\; is expressed in several tissues, including MS, the germline blastomere, the nervous system, the reproductive system, and the somatic blastomere\; human orthologs of this gene are …
C18E9.3	mRNA functions	szy-20 is predicted to have RNA binding activity\; is involved in several processes, including cell division, embryo development, and regulation of cell cycle process\; localizes to the centrosome, cytoplasm, and nucleolus.
D1007.14	Unassigned	pqn-24 localizes to the mitochondrion\; is expressed in the head muscle.
Y92C3B.3	Signaling	rab-18 is an ortholog of human RAB18 (RAB18, member RAS oncogene family)\; is predicted to have GTP binding activity and GTPase activity\; human orthologs of this gene are implicated in Warburg micro syndrome 3.
C03C10.3	Metabolism	rnr-2 is an ortholog of human RRM2 and RRM2B\; is predicted to have metal ion binding activity and ribonucleoside-diphosphate reductase activity, thioredoxin disulfide as acceptor\; is involved in embryo development\; is expressed in the gonad and the intestine\; human orthologs of this gene are implicated in mitochondrial DNA depletion syndrome 8a.
C12D8.11	mRNA functions	rop-1 is an ortholog of human TROVE2\; is predicted to have RNA binding activity and metal ion binding activity\; is expressed in several tissues including the intestine.
Y62E10A.1	Ribosome	rla-2 is an ortholog of human RPLP2 (ribosomal protein lateral stalk subunit P2)\; is expressed in the alimentary system, the body wall musculature, the digestive tract, the epithelial system, and the excretory cell\; is predicted to encode a protein with the following domain: Ribosomal protein P1\/P2, N-terminal domain.
C42D4.8	Transcription: general machinery	rpc-1 is an ortholog of human POLR3A (RNA polymerase III subunit A)\; is predicted to have DNA binding activity and DNA-directed 5'-3' RNA polymerase activity\; human orthologs of this gene are implicated in hypomyelinating leukodystrophy 7 with or without oligodontia and-or hypogonadotropic hypogonadism.
C54C6.1	Ribosome	rpl-37 is an ortholog of human RPL37 (ribosomal protein L37)\; is predicted to have metal ion binding activity and rRNA binding activity.
F53A3.3	Ribosome	rps-22 is an ortholog of human RPS15A (ribosomal protein S15a)\; is predicted to be a structural constituent of ribosome\; is involved in determination of adult lifespan\; is expressed in several tissues, including the alimentary system, the hypodermis, and the nervous system.
F35G12.3	Signaling	sel-5 is an ortholog of human BMP2K\; is predicted to have ATP binding activity, metal ion binding activity, and protein serine\/threonine kinase activity\; is expressed in the reproductive system\; is used to study Parkinson's disease\; human orthologs of this gene are implicated in juvenile onset Parkinson's disease 19A.
F43D9.4	Stress response	sip-1 is an ortholog of human CRYAA (crystallin alpha A), CRYAB (crystallin alpha B), and HSPB1 (heat shock protein family B (small) member 1)\; is predicted to have unfolded protein binding activity\; is involved in several processes, including determination of adult lifespan, embryo development, and protein metabolic process\; localizes to the cytosol\; is expressed in the gonad\; human ortholo…
C41G7.1	mRNA functions	smn-1 exhibits protein self-association\; is involved in several processes, including determination of adult lifespan, embryo development, and germ cell development\; localizes to the nucleus\; is expressed in several tissues, including the hypodermis, the intestine, and the muscular system\; is used to study spinal muscular atrophy.
T10H9.4	Neuronal function	snb-1 is an ortholog of human VAMP1 (vesicle associated membrane protein 1) and VAMP2 (vesicle associated membrane protein 2)\; is involved in several processes, including chemical synaptic transmission, defecation, and nematode larval development\; localizes to several cellular components, including the axon, cytoplasmic vesicle, and plasma membrane\; is expressed in several tissues, including t…
Y75B7AL.3	Neuronal function	snt-3 is an ortholog of human SYT5 (synaptotagmin 5), SYT1 (synaptotagmin 1), and SYT8 (synaptotagmin 8)\; human SYT5 exhibits calcium ion binding activity.
C27B7.1	Protein modification	spr-2 is an ortholog of human TSPY4, TSPY1, and TSPYL2\; is involved in regulation of oviposition\; localizes to the nucleus\; is expressed widely.
C47E12.1	Non-coding RNA	sars-1 is an ortholog of human SARS (seryl-tRNA synthetase)\; is predicted to have ATP binding activity and serine-tRNA ligase activity\; is involved in negative regulation of transcription by RNA polymerase II and translation.
R10E4.2	Development	sup-26 is an ortholog of human RBMS1 (RNA binding motif single stranded interacting protein 1), RBMS2 (RNA binding motif single stranded interacting protein 2), and RBMS3 (RNA binding motif single stranded interacting protein 3)\; exhibits mRNA 3'-UTR binding activity\; is involved in negative regulation of translation\; localizes to the cytoplasm\; is expressed in several tissues including the g…
W04A8.7	Transcription: general machinery	taf-1 is an ortholog of human TAF1 (TATA-box binding protein associated factor 1) and TAF1L (TATA-box binding protein associated factor 1 like)\; is predicted to contribute to transcription regulatory region DNA binding activity\; is involved in embryo development and positive regulation of transcription by RNA polymerase II\; localizes to the nucleus\; human orthologs of this gene are implicated…
T21G5.5	mRNA functions	asd-2 is an ortholog of human QKI\; exhibits pre-mRNA intronic binding activity and single-stranded RNA binding activity\; is involved in regulation of alternative mRNA splicing, via spliceosome\; localizes to the P granule and nucleus\; is expressed in the body wall musculature, the hypodermis, and the pharyngeal muscle cell.
T27E9.1	Transmembrane transport	ant-1.1 is an ortholog of human SLC25A4 (solute carrier family 25 member 4), SLC25A5 (solute carrier family 25 member 5), and SLC25A6 (solute carrier family 25 member 6)\; is predicted to have transmembrane transporter activity\; is involved in determination of adult lifespan, mitochondrion organization, and positive regulation of apoptotic process\; localizes to the mitochondrion\; is expressed …
F26E4.8	Cytoskeleton	tba-1 is an ortholog of human TUBA1A (tubulin alpha 1a) and TUBA4A (tubulin alpha 4a)\; is predicted to have GTP binding activity and GTPase activity\; is involved in embryo development, establishment of mitotic spindle orientation, and regulation of cytokinesis\; localizes to several cellular components, including the intracellular organelle, neuron projection, and neuronal cell body\; is expres…
T23G4.1	Transcription: general machinery	tlp-1 is an ortholog of human ZNF503 (zinc finger protein 503) and ZNF703\; is involved in positive regulation of gene expression\; is expressed in several tissues, including the alimentary system, the head, the nervous system, the tail precursor cell, and the tail spike.
C47D12.6	Non-coding RNA	tars-1 is an ortholog of human TARS (threonyl-tRNA synthetase), TARS2 (threonyl-tRNA synthetase 2, mitochondrial), and TARSL2\; is predicted to have ATP binding activity and threonine-tRNA ligase activity\; is involved in determination of adult lifespan\; is expressed in the anal depressor muscle, the body wall musculature, the intestine, and the pharynx\; human orthologs of this gene are implica…
W03F9.5	Transcription: general machinery	ttb-1 is an ortholog of human GTF2B (general transcription factor IIB)\; is predicted to have TBP-class protein binding activity and metal ion binding activity.
C32E8.10	Trafficking	unc-11 is an ortholog of human PICALM and SNAP91\; is predicted to have 1-phosphatidylinositol binding activity and clathrin binding activity\; is involved in several processes, including endocytosis, locomotion, and positive regulation of necrotic cell death\; localizes to the clathrin-coated pit and presynaptic membrane\; is expressed in the coelomocyte, the intestine, the somatic nervous syste…
T21C12.1	Neuronal function	unc-49 is an ortholog of human GABRA2 (gamma-aminobutyric acid type A receptor alpha2 subunit), GABRG3 (gamma-aminobutyric acid type A receptor gamma3 subunit), and GABRA1 (gamma-aminobutyric acid type A receptor alpha1 subunit)\; is predicted to have GABA-A receptor activity and extracellular ligand-gated ion channel activity\; is involved in gamma-aminobutyric acid signaling pathway, locomotory…
F08C6.7	Muscle function	unc-98 exhibits myosin binding activity\; is involved in several processes, including locomotion, locomotory behavior, and myofibril assembly\; localizes to the M band and nucleus\; is expressed in the anal depressor muscle, the body wall musculature, and the vulval muscle.
F56B6.4	Metabolism	gyg-1 is an ortholog of human GYG2 (glycogenin 2)\; is predicted to have UDP-alpha-D-glucose:glucosyl-glycogenin alpha-D-glucosyltransferase activity, glycogenin glucosyltransferase activity, and metal ion binding activity\; localizes to the striated muscle dense body\; is expressed in the body wall musculature, the hypodermis, the pharynx, and the reproductive system\; human orthologs of this ge…
C42D8.2	Metabolism	vit-2 is an ortholog of human CTD-3088G3.8\; is predicted to have lipid transporter activity and nutrient reservoir activity\; localizes to the cytoplasmic vesicle, vesicle lumen, and yolk granule\; is expressed in the embryonic cell, the gonad, the intestine, the oocyte, and the pseudocoelom.
C04F6.1	Metabolism	vit-5 is an ortholog of human CTD-3088G3.8\; is predicted to have lipid transporter activity and nutrient reservoir activity\; is expressed in the intestine.
K07H8.6	Metabolism	vit-6 is an ortholog of human CTD-3088G3.8\; is predicted to have lipid transporter activity and nutrient reservoir activity\; is involved in negative regulation of protein oxidation, negative regulation of reactive oxygen species biosynthetic process, and positive regulation of cholesterol import\; is expressed in the intestine.
T21C9.2	Trafficking	vps-54 is an ortholog of human VPS54 (VPS54, GARP complex subunit)\; exhibits syntaxin binding activity\; is involved in regulation of dense core granule transport and regulation of locomotion involved in locomotory behavior\; localizes to the GARP complex\; is expressed in the body wall musculature, the intestine, and the nervous system.
K07G5.2	DNA	xpa-1 is an ortholog of human XPA (XPA, DNA damage recognition and repair factor)\; is predicted to have damaged DNA binding activity\; is involved in several processes, including DNA repair, determination of adult lifespan, and reproduction\; localizes to the nucleus\; human orthologs of this gene are implicated in xeroderma pigmentosum group A.
W01A8.1	Metabolism	plin-1 is involved in embryo development\; is expressed in the germ line, the hypodermal cell, and the intestinal cell.
C01H6.7	Transcription: chromatin	swsn-9 is an ortholog of human BRD7 (bromodomain containing 7) and BRD9 (bromodomain containing 9)\; is expressed in the muscle cell, the pharynx, and the somatic gonad\; human BRD7 exhibits several functions, including lysine-acetylated histone binding activity, p53 binding activity, and regulation of cellular process.
C14B4.2	Unassigned	C14B4.2 is affected by several genes including glp-1, let-60, and hsf-1 based on RNA-seq and microarray studies\; is affected by six chemicals including Rotenone, stavudine, and Zidovudine based on RNA-seq and microarray studies.
C18B12.4	Proteolysis proteasome	C18B12.4 is an ortholog of human RNF13 (ring finger protein 13), RNF167 (ring finger protein 167), and ZNRF4 (zinc and ring finger 4)\; human RNF167 exhibits ubiquitin-protein transferase activity.
C25A1.8	Stress response	clec-87 is an ortholog of human CLEC17A (C-type lectin domain containing 17A), KLRF2, and KLRF1\; is predicted to have carbohydrate binding activity.
C25G4.10	Transmembrane protein	igdb-2 is expressed in the amphid sheath cell, the amphid socket cell, and the hypodermis\; is predicted to encode a protein with the following domains: Domain of unknown function DB and Immunoglobulin-like domain superfamily.
C34C12.2	Unassigned	C34C12.2 is enriched in the body wall muscle cell and the germ line based on tiling array and RNA-seq studies\; is affected by several genes including daf-16, glp-1, and daf-12 based on tiling array, RNA-seq, proteomic, and microarray studies\; is affected by eight chemicals including D-glucose, Alovudine, and stavudine based on RNA-seq and microarray studies.
NA	NA	NA
C53A5.1	Transmembrane protein	ril-1 is enriched in the germline precursor cell and the intestine based on RNA-seq and microarray studies\; is affected by several genes including let-7, gld-1, and hsf-1 based on RNA-seq, proteomic, and microarray studies\; is affected by five chemicals including Rotenone, resveratrol, and Chlorpyrifos based on RNA-seq and microarray studies.
C56A3.6	Metabolism	C56A3.6 is an ortholog of human MICU3 (mitochondrial calcium uptake 3)\; is predicted to have calcium ion binding activity.
D1046.5	Transmembrane protein	tpra-1 is an ortholog of human TPRA1 (transmembrane protein adipocyte associated 1)\; is expressed in head neurons and the tail\; is predicted to encode a protein with the following domain: Transmembrane protein adipocyte-associated 1.
F01G10.7	Metabolism	lipl-7 is an ortholog of human LIPJ (lipase J), LIPK (lipase K), and LIPF (lipase F, gastric type)\; is predicted to have hydrolase activity, acting on ester bonds\; human orthologs of this gene are implicated in autosomal recessive congenital ichthyosis 8 and lysosomal and lipase deficiency.
F07A11.4	Proteolysis proteasome	F07A11.4 is an ortholog of human USP19 (ubiquitin specific peptidase 19)\; is predicted to have metal ion binding activity and thiol-dependent ubiquitinyl hydrolase activity\; is expressed in the body wall musculature, the pharynx, and the reproductive system.
F08B12.4	Unassigned	F08B12.4 localizes to the nucleus\; is expressed in metacorpus, the body wall musculature, and the tail.
F11C1.5	Unassigned	F11C1.5 is an ortholog of human VWA8\; is predicted to have ATP binding activity and ATPase activity\; is expressed in the intestine and the pharynx.
F13D2.1	Proteolysis general	F13D2.1 is an ortholog of human A2M (alpha-2-macroglobulin), C5, and PZP (PZP, alpha-2-macroglobulin like)\; is predicted to have endopeptidase inhibitor activity.
F16D3.4	Cytoskeleton	tbcd-1 is an ortholog of human TBCD (tubulin folding cofactor D)\; is predicted to have GTPase activator activity and beta-tubulin binding activity\; is involved in microtubule cytoskeleton organization\; is expressed in the intestine, the nervous system, and the pharynx.
F19C6.4	Proteolysis general	F19C6.4 is enriched in several tissues, including the alimentary system, the coelomocyte, the muscle cell, and the nervous system based on microarray, tiling array, and RNA-seq studies\; is affected by several genes including daf-2, sir-2.1, and pgl-1 based on RNA-seq and microarray studies\; is affected by D-glucose and Sirolimus based on RNA-seq and microarray studies.
F23A7.4	Unassigned	F23A7.4 is enriched in the germline precursor cell, the intestine, and the nervous system based on RNA-seq and microarray studies\; is affected by several genes including daf-16, daf-2, and hsf-1 based on microarray and RNA-seq studies\; is affected by nine chemicals including hydrogen sulfide, Ethanol, and D-glucose based on microarray and RNA-seq studies.
F23B12.7	Development	F23B12.7 is an ortholog of human CEBPZ (CCAAT enhancer binding protein zeta)\; human CEBPZ exhibits RNA polymerase II proximal promoter sequence-specific DNA binding activity and transcriptional activator activity, RNA polymerase II proximal promoter sequence-specific DNA binding activity.
F25H2.5	Metabolism	ndk-1 is an ortholog of human NME1 (NME\/NM23 nucleoside diphosphate kinase 1)\; exhibits identical protein binding activity\; is involved in several processes, including positive regulation of MAPK cascade, positive regulation of vulval development, and regulation of cell migration\; is expressed in several tissues, including the alimentary system, the epithelial system, the excretory cell, the …
F36F2.1	Unassigned	F36F2.1 is an ortholog of human ABRA\; localizes to the endoplasmic reticulum\; is expressed in the pharynx.
F38A1.8	Signaling	F38A1.8 is an ortholog of human SRPRA\; is predicted to have GTP binding activity, GTPase activity, and signal recognition particle binding activity\; is expressed in several tissues, including the alimentary system, the muscular system, the nervous system, and the reproductive system.
F45D3.3	Unassigned	F45D3.3 is enriched in the PLM, the germline precursor cell, and the intestine based on tiling array, RNA-seq, and microarray studies\; is affected by several genes including daf-2, hsf-1, and sir-2.1 based on microarray, tiling array, and RNA-seq studies\; is affected by nine chemicals including Ethanol, Rotenone, and bisphenol A based on RNA-seq and microarray studies.
F46F6.2	Signaling	pkn-1 is an ortholog of human PKN1 (protein kinase N1) and PKN2 (protein kinase N2)\; is predicted to have ATP binding activity and protein serine\/threonine kinase activity\; localizes to the M band and striated muscle dense body\; is expressed in the alimentary system, the digestive tract, and the nervous system.
H01G02.3	Transmembrane protein	H01G02.3 is enriched in the nervous system and the ventral nerve cord based on tiling array, RNA-seq, and microarray studies\; is affected by several genes including skn-1, pgl-1, and sod-2 based on RNA-seq and microarray studies\; is affected by stavudine, Zidovudine, and Colistin based on RNA-seq and microarray studies.
K07C5.3	DNA	K07C5.3 is an ortholog of human LIG1 (DNA ligase 1)\; is predicted to have DNA binding activity, DNA ligase (ATP) activity, and zinc ion binding activity.
K07G5.1	Signaling	crml-1 is an ortholog of human LRRC16A, LRRC16B, and RLTPR\; exhibits GTPase activating protein binding activity\; is involved in several processes, including generation of neurons, negative regulation of Rac protein signal transduction, and regulation of cell migration\; localizes to the plasma membrane\; is expressed in several tissues, including the alimentary system, the epithelial cell, the …
K08E4.3	Unassigned	K08E4.3 is enriched in GABAergic neurons, the excretory cell, the germ line, and the muscle cell based on tiling array, RNA-seq, and microarray studies\; is affected by several genes including daf-16, daf-2, and dpy-10 based on microarray, tiling array, and RNA-seq studies\; is affected by eight chemicals including hydrogen sulfide, Rotenone, and stavudine based on microarray and RNA-seq studies.
K09A9.6	Metabolism	K09A9.6 is an ortholog of human Asph\; is predicted to have peptide-aspartate beta-dioxygenase activity\; is expressed in several tissues, including the muscular system, the nervous system, and the reproductive system.
K10C8.3	Trafficking	istr-1 is an ortholog of human IST1 (IST1, ESCRT-III associated factor)\; is expressed in several tissues, including the alimentary system and the nervous system\; human IST1 exhibits MIT domain binding activity and identical protein binding activity.
K11H3.1	Metabolism	gpdh-2 is an ortholog of human GPD1 and GPD1L\; is predicted to have glycerol-3-phosphate dehydrogenase (quinone) activity and glycerol-3-phosphate dehydrogenase [NAD+] activity\; is involved in intracellular accumulation of glycerol\; is expressed in several tissues, including the body wall musculature, the excretory cell, the hypodermis, the nervous system, and the reproductive system\; human o…
M142.6	Proteolysis proteasome	rle-1 is an ortholog of human RC3H1 (ring finger and CCCH-type domains 1) and RC3H2 (ring finger and CCCH-type domains 2)\; exhibits ubiquitin-protein transferase activity\; is involved in determination of adult lifespan, response to heat, and ubiquitin-dependent protein catabolic process\; is expressed in the hypodermis and the reproductive system.
R06C1.4	Nucleic acid	R06C1.4 is predicted to have RNA binding activity.
R09B3.2	mRNA functions	rbm-3.1 is predicted to have RNA binding activity.
R09B3.3	mRNA functions	rbm-3.2 is predicted to have RNA binding activity.
R11A5.4	Metabolism	pck-2 is an ortholog of human PCK1 and PCK2\; is predicted to have GTP binding activity, kinase activity, and phosphoenolpyruvate carboxykinase activity\; is expressed in several tissues, including the intestine, the muscular system, and the reproductive system.
R107.4	Signaling	ikke-1 is an ortholog of human SBK1\; is predicted to have ATP binding activity and protein serine\/threonine kinase activity\; is expressed in the anal sphincter muscle and the intestinal muscle.
R107.5	Unassigned	R107.5 is enriched in several tissues, including the alimentary system, the germ line, the hypodermis, and the nervous system based on tiling array, RNA-seq, and microarray studies\; is affected by several genes including glp-1, daf-12, and gld-1 based on microarray, tiling array, and RNA-seq studies\; is affected by eight chemicals including Rotenone, Zidovudine, and resveratrol based on RNA-seq…
T04B2.3	Unassigned	T04B2.3 is enriched in several tissues, including the muscular system, the nervous system, and the pharynx based on Chronogram, microarray, tiling array, RNA-seq, and proteomic studies\; is affected by several genes including let-60, dpy-10, and sir-2.1 based on RNA-seq and microarray studies\; is affected by eleven chemicals including methylmercury hydroxide, Rotenone, and stavudine based on RNA…
T08A11.1	Unassigned	T08A11.1 is an ortholog of human DEPDC5 (DEP domain containing 5)\; is expressed in the intestine and the nervous system\; is predicted to encode a protein with the following domains: DEP domain and Vacuolar membrane-associated protein Iml1.
T12D8.8	Unassigned	hip-1 is an ortholog of human ST13 (ST13, Hsp70 interacting protein)\; localizes to the endoplasmic reticulum, sarcomere, and striated muscle dense body\; is expressed in the head, the hypodermis, the intestine, and the tail.
T12G3.1	Signaling	sqst-1 is an ortholog of human SQSTM1 (sequestosome 1)\; is predicted to have zinc ion binding activity\; localizes to the cytoplasm\; is expressed in several tissues, including the hypodermal cell, the intestine, the muscular system, the nervous system, and the reproductive system.
T21H8.1	Neuronal function	hlb-1 is an ortholog of human PPFIBP1 (PPFIA binding protein 1) and PPFIBP2 (PPFIA binding protein 2)\; is involved in several processes, including neuromuscular junction development, positive regulation of locomotion, and regulation of pharyngeal pumping.
T23D8.3	Unassigned	T23D8.3 is an ortholog of human LTV1\; is predicted to encode a protein with the following domain: Low temperature viability protein.
T23G7.3	DNA	T23G7.3 is an ortholog of human PINX1\; is predicted to have nucleic acid binding activity.
W07A8.2	Signaling	ipla-3 is an ortholog of human PLA2G6 (phospholipase A2 group VI)\; is predicted to have hydrolase activity\; human orthologs of this gene are implicated in autosomal recessive Parkinson's disease 14, neurodegeneration with brain iron accumulation 2a, and neurodegeneration with brain iron accumulation 2b.
Y5F2A.2	Unassigned	ttr-17 is enriched in the OLL, the PVD, and the muscle cell based on tiling array, RNA-seq, and microarray studies\; is affected by several genes including daf-2, let-7, and dpy-10 based on microarray, proteomic, and RNA-seq studies\; is affected by fourteen chemicals including diallyl trisulfide, Rotenone, and manganese chloride based on microarray and RNA-seq studies\; is predicted to encode a …
Y32F6A.5	Proteolysis general	Y32F6A.5 is an ortholog of human SCPEP1 (serine carboxypeptidase 1)\; is predicted to have serine-type carboxypeptidase activity.
Y47D3A.17	Stress response	obr-1 is an ortholog of human OSBP (oxysterol binding protein) and OSBP2 (oxysterol binding protein 2)\; human OSBP2 exhibits cholesterol binding activity.
Y48B6A.12	Metabolism	men-1 is an ortholog of human ME1, ME2, and ME3\; is predicted to have NAD binding activity, malate dehydrogenase (decarboxylating) (NAD+) activity, and metal ion binding activity.
Y52B11A.3	Stress response	Y52B11A.3 is an ortholog of human CYB5R4\; is predicted to have metal ion binding activity and oxidoreductase activity.
Y57A10A.15	Metabolism	polg-1 is an ortholog of human POLG (DNA polymerase gamma, catalytic subunit)\; is predicted to have DNA binding activity and DNA-directed DNA polymerase activity\; is involved in several processes, including defecation, determination of adult lifespan, and gonad development\; human orthologs of this gene are implicated in several diseases, including Alpers syndrome, mitochondrial DNA depletion s…
Y57G11C.37	Transmembrane transport	anoh-2 is an ortholog of human ANO8 (anoctamin 8)\; is expressed in the nervous system and the spermatheca\; human ANO8 exhibits intracellular calcium activated chloride channel activity.
Y60A3A.13	Non-coding RNA	fars-2 is an ortholog of human FARS2 (phenylalanyl-tRNA synthetase 2, mitochondrial)\; is predicted to have ATP binding activity, phenylalanine-tRNA ligase activity, and tRNA binding activity\; human orthologs of this gene are implicated in combined oxidative phosphorylation deficiency.
Y62E10A.13	Metabolism	Y62E10A.13 is an ortholog of human PSPH (phosphoserine phosphatase)\; is predicted to have phosphoserine phosphatase activity\; is expressed in the head and the intestine\; human orthologs of this gene are implicated in PSPH deficiency.
Y73F8A.26	Extracellular material	Y73F8A.26 is an ortholog of human CRTAP and P3H4\; human orthologs of this gene are implicated in osteogenesis imperfecta type 7 and osteogenesis imperfecta type 8.
Y75B8A.7	Unassigned	Y75B8A.7 is an ortholog of human MPHOSPH10 (M-phase phosphoprotein 10)\; is expressed in several tissues, including the alimentary system, the hypodermis, the muscular system, the nervous system, and the reproductive system\; human MPHOSPH10 exhibits RNA binding activity.
Y116A8C.30	Metabolism	Y116A8C.30 is an ortholog of human NDUFAF2 (NADH:ubiquinone oxidoreductase complex assembly factor 2)\; is predicted to have NADH dehydrogenase (ubiquinone) activity and electron transfer activity.
ZC518.1	Transmembrane transport	best-22 is an ortholog of human BEST2 (bestrophin 2) and BEST4 (bestrophin 4)\; is predicted to have chloride channel activity\; human orthologs of this gene are implicated in bestrophinopathy, retinitis pigmentosa 50, and vitelliform macular dystrophy.
ZK945.3	mRNA functions	puf-12 is an ortholog of human PUM3 (pumilio RNA binding 3)\; is predicted to have RNA binding activity.
F07H5.5	Pseudogene	F07H5.5 is enriched in the intestine based on microarray studies\; is affected by several genes including daf-2, clk-1, and eat-2 based on RNA-seq and microarray studies\; is affected by six chemicals including Rotenone, stavudine, and Zidovudine based on RNA-seq and microarray studies.
MTCE.7	mRNA functions	MTCE.7 is affected by several genes including hsf-1, eat-2, and bar-1 based on RNA-seq and microarray studies\; is affected by Alovudine, stavudine, and Zidovudine based on RNA-seq studies.
MTCE.33	Metabolism	MTCE.33 is affected by several genes including hsf-1, npr-1, and lin-28 based on RNA-seq studies\; is affected by Alovudine, stavudine, and Zidovudine based on RNA-seq studies.
ZK675.3	Transmembrane transport	best-23 is an ortholog of human BEST1 (bestrophin 1) and BEST3 (bestrophin 3)\; is predicted to have chloride channel activity\; human orthologs of this gene are implicated in bestrophinopathy, retinitis pigmentosa 50, and vitelliform macular dystrophy.
B0261.4	Metabolism	mrpl-47 is an ortholog of human MRPL47 (mitochondrial ribosomal protein L47)\; is predicted to be a structural constituent of ribosome.
B0310.3	Unassigned	B0310.3 is enriched in the AFD, the ASER, the body wall muscle cell, and the male based on tiling array and RNA-seq studies\; is affected by several genes including daf-2, clk-1, and eat-2 based on microarray and RNA-seq studies\; is affected by five chemicals including Tunicamycin, levamisole, and tert-Butylhydroperoxide based on microarray and RNA-seq studies.
B0361.8	Metabolism	algn-11 is an ortholog of human ALG11 (ALG11, alpha-1,2-mannosyltransferase)\; is predicted to have GDP-Man:Man3GlcNAc2-PP-Dol alpha-1,2-mannosyltransferase activity\; human orthologs of this gene are implicated in congenital disorder of glycosylation type I.
B0511.6	mRNA functions	B0511.6 is an ortholog of human DDX18 (DEAD-box helicase 18)\; is predicted to have ATP binding activity, RNA binding activity, and helicase activity\; is expressed in the head, the hypodermis, the intestine, the pharynx, and the tail.
C02B10.1	Metabolism	ivd-1 is an ortholog of human IVD (isovaleryl-CoA dehydrogenase)\; is predicted to have flavin adenine dinucleotide binding activity and oxidoreductase activity, acting on the CH-CH group of donors\; is involved in positive regulation of proteasomal ubiquitin-dependent protein catabolic process and regulation of response to oxidative stress\; is expressed in the head, the pharynx, and the reprodu…
C02F12.7	Unassigned	tag-278 is an ortholog of human FAM184A and FAM184B\; is expressed in the body wall musculature\; is predicted to encode a protein with the following domains: FAM184 family and Protein FAM184A.
C04F5.9	Nucleic acid	C04F5.9 is an ortholog of human ZNF316 (zinc finger protein 316)\; is predicted to have nucleic acid binding activity.
C05D11.13	Unassigned	C05D11.13 is enriched in the OLL, the PVD, and the intestine based on microarray and RNA-seq studies\; is affected by several genes including daf-2, sir-2.1, and pgl-1 based on RNA-seq and microarray studies\; is affected by Rotenone, Alovudine, and Humic Substances based on RNA-seq and microarray studies.
C09D4.2	Unassigned	C09D4.2 is enriched in the male and the muscle cell based on tiling array, RNA-seq, and microarray studies\; is affected by several genes including glp-1, clk-1, and sir-2.1 based on microarray and RNA-seq studies\; is affected by four chemicals including Rotenone, Cry5B, and Quercetin based on RNA-seq and microarray studies\; is predicted to encode a protein with the following domain: Domain of …
C17F4.7	Unassigned	C17F4.7 is enriched in the alimentary system, the digestive tract, and the nervous system based on tiling array, RNA-seq, and microarray studies\; is affected by several genes including daf-16, daf-2, and age-1 based on microarray, proteomic, and RNA-seq studies\; is affected by twelve chemicals including cholesterol, lathosterol, and Heme based on microarray and RNA-seq studies.
C17H12.1	Cilia	dyci-1 is an ortholog of human DYNC1I1 (dynein cytoplasmic 1 intermediate chain 1) and DYNC1I2 (dynein cytoplasmic 1 intermediate chain 2)\; is expressed in ciliated neurons\; human DYNC1I1 exhibits spectrin binding activity.
C18E3.3	Unassigned	C18E3.3 is enriched in several tissues, including the Z1.p, the Z4.a, the body wall muscle cell, the nervous system, and the reproductive system based on tiling array and RNA-seq studies\; is affected by several genes including daf-2, sir-2.1, and lin-35 based on microarray and RNA-seq studies\; is affected by five chemicals including D-glucose, Chlorpyrifos, and Diazinon based on RNA-seq and mic…
C46H11.11	Cytoskeleton	fhod-1 is an ortholog of human FHOD3 (formin homology 2 domain containing 3)\; is expressed in several tissues, including the alimentary system, the muscular system, the reproductive system, and the seam cell\; is predicted to encode a protein with the following domains: Armadillo-like helical, Formin, FH2 domain, and Armadillo-type fold.
C50F7.6	Proteolysis proteasome	C50F7.6 is an ortholog of human PDZD4 (PDZ domain containing 4), PDZRN3 (PDZ domain containing ring finger 3), and PDZRN4.
D1044.6	Nucleic acid	D1044.6 is an ortholog of human ZNF318 (zinc finger protein 318).
E04A4.7	Metabolism	cyc-2.1 is an ortholog of human CYCS\; exhibits electron transfer activity\; is involved in electron transport chain\; is expressed in the body wall musculature, the excretory cell, the intestinal cell, the nervous system, and the pharynx\; human orthologs of this gene are implicated in thrombocytopenia.
F01F1.11	Unassigned	F01F1.11 is an ortholog of human CNPY1, CNPY2, and RP11-977G19.10.
F09F7.3	Transcription: general machinery	rpc-2 is an ortholog of human POLR3B (RNA polymerase III subunit B)\; is predicted to have DNA binding activity, DNA-directed 5'-3' RNA polymerase activity, and ribonucleoside binding activity\; human orthologs of this gene are implicated in hypomyelinating leukodystrophy 7 with or without oligodontia and-or hypogonadotropic hypogonadism and hypomyelinating leukodystrophy 8 with or without oligod…
F10G7.10	Proteolysis proteasome	F10G7.10 is an ortholog of human UBR3 (ubiquitin protein ligase E3 component n-recognin 3)\; is predicted to have ubiquitin protein ligase activity and zinc ion binding activity.
F16B4.5	Development	F16B4.5 is affected by several genes including clk-1, sir-2.1, and pgl-1 based on microarray and RNA-seq studies\; is affected by ten chemicals including Rotenone, multi-walled carbon nanotube, and resveratrol based on RNA-seq and microarray studies.
F18E3.7	Metabolism	ddo-2 is an ortholog of human DDO and dao\; exhibits D-aspartate oxidase activity and D-glutamate oxidase activity\; is involved in oxidation-reduction process\; is expressed in the body wall musculature, the intestinal cell, and the pharyngeal muscle cell.
F27C1.2	Transmembrane transport	F27C1.2 is an ortholog of human SLC31A1 (solute carrier family 31 member 1)\; is predicted to have copper ion transmembrane transporter activity.
F28B4.2	Signaling	rgl-1 is an ortholog of human RALGDS, RGL1, and RGL3\; is predicted to have GTPase regulator activity\; is involved in epidermal growth factor receptor signaling pathway and positive regulation of vulval development\; is expressed in several tissues, including the coelomocyte, the epithelial system, the excretory cell, the nervous system, and the reproductive system.
F43C9.2	Signaling	F43C9.2 is an ortholog of human CALML3 (calmodulin like 3), CALML4 (calmodulin like 4), and CALML5 (calmodulin like 5)\; is predicted to have calcium ion binding activity.
F44E2.3	Unassigned	F44E2.3 is enriched in the germ line and the nervous system based on microarray, tiling array, and RNA-seq studies\; is affected by several genes including daf-16, daf-2, and sir-2.1 based on microarray and RNA-seq studies\; is affected by six chemicals including Rotenone, D-glucose, and Atrazine based on RNA-seq and microarray studies\; is predicted to encode a protein with the following domain:…
F46H5.3	Metabolism	F46H5.3 is an ortholog of human CKMT1B, CKB, and CKM\; is predicted to have ATP binding activity and arginine kinase activity.
F48E8.2	Unassigned	F48E8.2 is an ortholog of human EAPP\; is predicted to encode a protein with the following domain: E2F-associated phosphoprotein.
F54D10.2	Proteolysis proteasome	fbxa-24 is enriched in the hypodermis, the intestine, the nervous system, and the sensillum based on microarray, tiling array, and RNA-seq studies\; is affected by several genes including daf-2, age-1, and hsf-1 based on microarray, tiling array, and RNA-seq studies\; is affected by twelve chemicals including nicotinic acid, Mercuric Chloride, and Rotenone based on RNA-seq and microarray studies\…
F57B10.3	Metabolism	ipgm-1 exhibits phosphoglycerate mutase activity\; is involved in cellular carbohydrate metabolic process\; is expressed in the body wall musculature, the intestine, and the nerve ring.
F58F12.1	Metabolism	F58F12.1 is an ortholog of human ATP5F1D (ATP synthase F1 subunit delta)\; is predicted to have proton-transporting ATP synthase activity, rotational mechanism\; localizes to the mitochondrion.
H10D18.5	Unassigned	H10D18.5 is enriched in the muscular system, the nervous system, and the sensillum based on microarray, tiling array, and RNA-seq studies\; is affected by several genes including hsf-1, pgl-1, and isp-1 based on microarray and RNA-seq studies\; is affected by six chemicals including Rotenone, stavudine, and Zidovudine based on RNA-seq and microarray studies.
H24G06.1	Unassigned	H24G06.1 is an ortholog of human WDR62 (WD repeat domain 62)\; human orthologs of this gene are implicated in primary autosomal recessive microcephaly 2 with or without cortical malformations\; is predicted to encode a protein with the following domains: WD40 repeat, WD40\/YVTN repeat-like-containing domain superfamily, and WD40-repeat-containing domain superfamily.
K01A2.8	Transmembrane protein	mps-2 exhibits potassium channel regulator activity\; is involved in regulation of chemotaxis and regulation of potassium ion transport\; is expressed in the ADFL, the ADFR, the anal depressor muscle, the anal sphincter muscle, and the intestinal muscle.
K03A1.2	Transmembrane protein	lron-7 is an ortholog of human OPTC\; is expressed in the head\; is predicted to encode a protein with the following domains: Cysteine-rich flanking region, C-terminal, Leucine-rich repeat, Leucine-rich repeat, typical subtype, and Leucine-rich repeat domain superfamily.
M04G7.3	Transmembrane protein	M04G7.3 is enriched in the muscle cell, the nervous system, and the sensillum based on microarray, tiling array, and RNA-seq studies\; is affected by several genes including daf-2, clk-1, and pgl-1 based on microarray, RNA-seq, and tiling array studies\; is affected by Rotenone and paraquat based on RNA-seq and microarray studies.
M60.7	Signaling	M60.7 is an ortholog of human ASB18 (ankyrin repeat and SOCS box containing 18), ASB4 (ankyrin repeat and SOCS box containing 4), and ASB15 (ankyrin repeat and SOCS box containing 15)\; human orthologs of this gene are implicated in open-angle glaucoma\; is predicted to encode a protein with the following domains: SOCS box domain, Ankyrin repeat, Ankyrin repeat-containing domain, SOCS box-like do…
PAR2.3	Signaling	aak-1 is an ortholog of human PRKAA1 and PRKAA2\; is predicted to have ATP binding activity and protein serine\/threonine kinase activity\; is involved in negative regulation of cell proliferation.
R07G3.7	Unassigned	R07G3.7 is enriched in dopaminergic neurons, the OLL, the PLM, the PVD, and the germ line based on microarray, tiling array, and RNA-seq studies\; is affected by several genes including daf-2, clk-1, and sir-2.1 based on microarray and RNA-seq studies\; is affected by four chemicals including Zidovudine, Diazinon, and Hydrolyzable Tannins based on RNA-seq and microarray studies.
R12C12.7	Unassigned	R12C12.7 is enriched in several tissues, including the alimentary system, the germ line, the muscle cell, and the nervous system based on tiling array, RNA-seq, and microarray studies\; is affected by several genes including daf-2, gld-1, and hsf-1 based on RNA-seq and microarray studies\; is affected by four chemicals including D-glucose, stavudine, and Cry5B based on RNA-seq and microarray stud…
T07A9.9	Signaling	nog-1 is an ortholog of human GTPBP4\; is predicted to have GTP binding activity\; is involved in several processes, including determination of adult lifespan, negative regulation of lipid storage, and regulation of insulin receptor signaling pathway involved in determination of adult lifespan\; localizes to the nucleolus\; is expressed in several tissues, including the alimentary system, the bod…
T22D1.4	Metabolism	ribo-1 is an ortholog of human RPN1 (ribophorin I)\; is predicted to have dolichyl-diphosphooligosaccharide-protein glycotransferase activity.
T22D1.12	Neuronal function	npr-12 is predicted to have neuropeptide Y receptor activity\; is expressed in the FLPL, the FLPR, the PVDL, and the PVDR.
W05H9.3	Unassigned	W05H9.3 is enriched in several tissues, including the body wall muscle cell, the coelomocyte, the excretory cell, the hypodermis, and the nervous system based on tiling array and RNA-seq studies\; is affected by several genes including daf-16, daf-2, and daf-12 based on microarray, tiling array, and RNA-seq studies\; is affected by nine chemicals including 1-methylnicotinamide, D-glucose, and sta…
Y39A3CL.1	Unassigned	Y39A3CL.1 is enriched in the Psub1, the alimentary system, the digestive tract, the nervous system, and the reproductive system based on RNA-seq and microarray studies\; is affected by several genes including dpy-10, hsf-1, and sir-2.1 based on microarray and RNA-seq studies\; is affected by ten chemicals including Alovudine, stavudine, and Zidovudine based on RNA-seq and microarray studies.
Y73B6BL.4	Signaling	ipla-6 is an ortholog of human PNPLA8 (patatin like phospholipase domain containing 8)\; is predicted to have hydrolase activity\; is expressed in several tissues, including the alimentary system, the muscular system, the nervous system, and the reproductive system.
ZK180.1	Neuronal function	gbb-2 is an ortholog of human GABBR2 (gamma-aminobutyric acid type B receptor subunit 2)\; exhibits G protein-coupled GABA receptor activity\; is involved in G protein-coupled receptor signaling pathway, negative regulation of cholinergic synaptic transmission, and response to drug.
C30E1.9	Non-coding RNA	C30E1.9 is enriched in the nervous system and the retrovesicular ganglion based on microarray studies\; is affected by several genes including daf-2, daf-12, and pgl-1 based on tiling array, RNA-seq, and microarray studies\; is affected by ten chemicals including 1-methylnicotinamide, Rotenone, and Cry5B based on RNA-seq and microarray studies.
H37A05.4	Unassigned	H37A05.4 is enriched in the coelomocyte based on tiling array studies\; is affected by several genes including daf-2, eat-2, and lin-35 based on tiling array, RNA-seq, and microarray studies\; is affected by Rotenone and Zidovudine based on RNA-seq studies.
F23A7.8	Unassigned	F23A7.8 is enriched in the Psub1 and the germ line based on RNA-seq studies\; is affected by several genes including daf-16, daf-2, and skn-1 based on RNA-seq, tiling array, and microarray studies\; is affected by five chemicals including hydrogen sulfide, Rotenone, and manganese chloride based on microarray and RNA-seq studies.
F31C3.14	Non-coding RNA	F31C3.14 is affected by prg-1, tdp-1, and ins-11 based on RNA-seq studies.
C42D4.18	Unassigned	C42D4.18 is enriched in the germ line and the intestine based on RNA-seq and microarray studies\; is affected by daf-2 and alg-1 based on RNA-seq studies.
Y54G2A.73	Unassigned	Y54G2A.73 is enriched in GABAergic neurons and the germ line based on RNA-seq studies\; is affected by several genes including hsf-1, clk-1, and isp-1 based on RNA-seq and microarray studies\; is affected by Alovudine, Zidovudine, and adsorbable organic bromine compound based on RNA-seq and microarray studies.
T22E6.2	Non-coding RNA	linc-7 is enriched in the AFD and the germ line based on RNA-seq studies\; is affected by several genes including daf-2, clk-1, and npr-1 based on RNA-seq studies.
C05D9.12	Non-coding RNA	C05D9.12 is enriched in the germ line based on RNA-seq studies\; is affected by several genes including hsf-1, prg-1, and sma-2 based on RNA-seq studies.

## Sheet: HypodermisClock
Sequence.ID	Category	Automated.Description
ZK973.6	Development	anc-1 is an ortholog of human SYNE1 (spectrin repeat containing nuclear envelope protein 1) and SYNE2 (spectrin repeat containing nuclear envelope protein 2)\; is predicted to have actin binding activity\; is involved in cytoskeleton organization, nucleus organization, and pronuclear migration\; localizes to the nuclear envelope and perinuclear region of cytoplasm\; is expressed in several tissue…
C34E10.6	Metabolism	atp-2 is an ortholog of human ATP5F1B (ATP synthase F1 subunit beta)\; exhibits protein domain specific binding activity\; is involved in several processes, including dauer larval development, defecation, and defense response to Gram-negative bacterium\; localizes to the mitochondrion and non-motile cilium\; is expressed in several tissues, including the alimentary system, the excretory cell, the…
F26E4.9	Metabolism	cox-5B is an ortholog of human COX5B (cytochrome c oxidase subunit 5B)\; is predicted to have cytochrome-c oxidase activity\; is involved in determination of adult lifespan, lipid storage, and mitochondrial ATP synthesis coupled proton transport.
B0034.3	Transmembrane protein	casy-1 is an ortholog of human CLSTN1 (calsyntenin 1), CLSTN2 (calsyntenin 2), and CLSTN3 (calsyntenin 3)\; exhibits insulin receptor binding activity\; is involved in cellular protein localization and olfactory learning\; localizes to several cellular components, including the Golgi apparatus, axon, and extracellular space\; is expressed in several tissues, including the gonadal sheath cell, the…
K08B4.6	Proteolysis general	cpi-1 is an ortholog of human CST6 (cystatin E\/M), CSTL1 (cystatin like 1), and CST1 (cystatin SN)\; is predicted to have cysteine-type endopeptidase inhibitor activity.
ZK1193.1	Extracellular material	col-19 is an ortholog of human SFTPD (surfactant protein D)\; is a structural constituent of collagen and cuticulin-based cuticle\; is involved in cuticle development involved in collagen and cuticulin-based cuticle molting cycle\; localizes to the alae of collagen and cuticulin-based cuticle extracellular matrix and annuli extracellular matrix\; is expressed in the epithelial system, the male, t…
C53B4.5	Extracellular material	col-119 is an ortholog of human SFTPD (surfactant protein D)\; is predicted to be a structural constituent of cuticle.
F26F12.1	Extracellular material	col-140 is an ortholog of human SFTPD (surfactant protein D)\; is predicted to be a structural constituent of cuticle.
D2023.7	Extracellular material	col-158 is an ortholog of human COLQ\; is predicted to be a structural constituent of cuticle.
T03E6.7	Proteolysis general	cpl-1 is an ortholog of human CTSL (cathepsin L) and CTSV (cathepsin V)\; is predicted to have cysteine-type peptidase activity\; localizes to the vesicle lumen and yolk granule\; is expressed in several tissues, including the alimentary system, the eggshell, the epithelial system, and the reproductive system\; human orthologs of this gene are implicated in pycnodysostosis.
T21G5.3	mRNA functions	glh-1 is an ortholog of human DDX3X (DEAD-box helicase 3 X-linked), DDX3Y (DEAD-box helicase 3 Y-linked), and DDX4 (DEAD-box helicase 4)\; exhibits RNA helicase activity, enzyme binding activity, and protein self-association\; is involved in germ cell development and post-embryonic development\; localizes to the P granule\; is expressed in the germ line and the gonad.
K06H7.4	Signaling	grp-1 is an ortholog of human CYTH3 (cytohesin 3), CYTH4 (cytohesin 4), and CYTH2 (cytohesin 2)\; is predicted to have ARF guanyl-nucleotide exchange factor activity\; localizes to the midbody and nucleus\; is expressed in the intestine, the nervous system, the rectal gland cell, and the somatic cell.
T07C4.9	Metabolism	nex-2 is an ortholog of human ANXA7 (annexin A7)\; exhibits anion binding activity, heparan sulfate proteoglycan binding activity, and heparin binding activity\; is expressed in the pharynx.
F21D12.1	Transcription factor	nhr-21 is predicted to have DNA-binding activity transcription factor activity, sequence-specific DNA binding activity, and zinc ion binding activity\; is expressed in the spermatheca.
T19C4.7	Stress response	nlp-33 is involved in defense response to fungus and innate immune response.
F56F4.5	Transmembrane transport	pept-3 is an ortholog of human SLC15A1 (solute carrier family 15 member 1) and SLC15A2 (solute carrier family 15 member 2)\; exhibits dipeptide transmembrane transporter activity and proton channel activity\; is involved in dipeptide transport and proton transmembrane transport\; is expressed in the AVAL, the AVAR, the pharynx, and touch receptor neurons.
Y80D3A.7	Signaling	ptr-22 is an ortholog of human PTCHD1 and PTCHD4\; is involved in molting cycle.
C12D8.11	mRNA functions	rop-1 is an ortholog of human TROVE2\; is predicted to have RNA binding activity and metal ion binding activity\; is expressed in several tissues including the intestine.
C26F1.9	Ribosome	rpl-39 is an ortholog of human RPL39 (ribosomal protein L39) and RPL39L (ribosomal protein L39 like)\; is predicted to be a structural constituent of ribosome.
F31C3.10	Pseudogene	rrn-3.56 is affected by several genes including daf-16, npr-1, and lin-28 based on RNA-seq studies\; is affected by Rotenone and multi-walled carbon nanotube based on RNA-seq studies.
Y47D3B.7	Metabolism	sbp-1 is an ortholog of human SREBF1 (sterol regulatory element binding transcription factor 1) and SREBF2 (sterol regulatory element binding transcription factor 2)\; exhibits DNA-binding activity transcription factor activity\; is involved in several processes, including determination of adult lifespan, locomotion, and positive regulation of lipid storage\; localizes to the nucleus\; is express…
F45D3.5	Transmembrane protein	sel-1 is an ortholog of human SEL1L and SEL1L2\; is predicted to contribute to ubiquitin-protein transferase activity\; is involved in negative regulation of Notch signaling pathway\; localizes to the cytoplasmic vesicle\; is expressed in several tissues, including the intestine and the vulval precursor cell.
F43D9.4	Stress response	sip-1 is an ortholog of human CRYAA (crystallin alpha A), CRYAB (crystallin alpha B), and HSPB1 (heat shock protein family B (small) member 1)\; is predicted to have unfolded protein binding activity\; is involved in several processes, including determination of adult lifespan, embryo development, and protein metabolic process\; localizes to the cytosol\; is expressed in the gonad\; human ortholo…
R12B2.1	Signaling	sma-4 is an ortholog of human SMAD4 (SMAD 4)\; is predicted to have DNA binding activity and metal ion binding activity\; is involved in several processes, including dauer larval development, determination of adult lifespan, and positive regulation of developmental growth\; is expressed in head neurons and the pseudocoelom\; human orthologs of this gene are implicated in juvenile polyposis syndro…
Y51A2D.12	Transmembrane protein	srg-34 is predicted to have transmembrane signaling receptor activity.
F42A9.1	Signaling	dgk-4 is an ortholog of human DGKH (diacylglycerol kinase eta)\; is predicted to have ATP binding activity, NAD+ kinase activity, and diacylglycerol kinase activity\; is expressed in several tissues, including the alimentary system, the excretory cell, the muscular system, the nervous system, and the reproductive system.
C23H3.7	Metabolism	tre-5 is an ortholog of human TREH (trehalase)\; is predicted to have alpha,alpha-trehalase activity\; is expressed in the head and the hypodermis.
C42D8.2	Metabolism	vit-2 is an ortholog of human CTD-3088G3.8\; is predicted to have lipid transporter activity and nutrient reservoir activity\; localizes to the cytoplasmic vesicle, vesicle lumen, and yolk granule\; is expressed in the embryonic cell, the gonad, the intestine, the oocyte, and the pseudocoelom.
C04F6.1	Metabolism	vit-5 is an ortholog of human CTD-3088G3.8\; is predicted to have lipid transporter activity and nutrient reservoir activity\; is expressed in the intestine.
K07H8.6	Metabolism	vit-6 is an ortholog of human CTD-3088G3.8\; is predicted to have lipid transporter activity and nutrient reservoir activity\; is involved in negative regulation of protein oxidation, negative regulation of reactive oxygen species biosynthetic process, and positive regulation of cholesterol import\; is expressed in the intestine.
B0513.9	Trafficking	vamp-8 is an ortholog of human VAMP8 (vesicle associated membrane protein 8)\; is expressed in the nervous system and the pharynx\; human VAMP8 exhibits chloride channel inhibitor activity.
C10C5.3	Metabolism	C10C5.3 is an ortholog of human ACY1\; is predicted to have aminoacylase activity.
C14B4.2	Unassigned	C14B4.2 is affected by several genes including glp-1, let-60, and hsf-1 based on RNA-seq and microarray studies\; is affected by six chemicals including Rotenone, stavudine, and Zidovudine based on RNA-seq and microarray studies.
C17G1.4	Unassigned	nra-3 is predicted to have metal ion binding activity.
C18B12.4	Proteolysis proteasome	C18B12.4 is an ortholog of human RNF13 (ring finger protein 13), RNF167 (ring finger protein 167), and ZNRF4 (zinc and ring finger 4)\; human RNF167 exhibits ubiquitin-protein transferase activity.
C25A1.8	Stress response	clec-87 is an ortholog of human CLEC17A (C-type lectin domain containing 17A), KLRF2, and KLRF1\; is predicted to have carbohydrate binding activity.
C50F4.8	Unassigned	C50F4.8 is involved in defense response to Gram-positive bacterium.
C53A5.1	Transmembrane protein	ril-1 is enriched in the germline precursor cell and the intestine based on RNA-seq and microarray studies\; is affected by several genes including let-7, gld-1, and hsf-1 based on RNA-seq, proteomic, and microarray studies\; is affected by five chemicals including Rotenone, resveratrol, and Chlorpyrifos based on RNA-seq and microarray studies.
F17C11.4	Unassigned	F17C11.4 is enriched in the AFD, the ASER, the OLL, the PVD, and the intestine based on microarray and RNA-seq studies\; is affected by several genes including daf-16, daf-12, and eat-2 based on microarray, tiling array, and RNA-seq studies\; is affected by six chemicals including D-glucose, tert-Butylhydroperoxide, and Cry5B based on RNA-seq and microarray studies.
F23A7.4	Unassigned	F23A7.4 is enriched in the germline precursor cell, the intestine, and the nervous system based on RNA-seq and microarray studies\; is affected by several genes including daf-16, daf-2, and hsf-1 based on microarray and RNA-seq studies\; is affected by nine chemicals including hydrogen sulfide, Ethanol, and D-glucose based on microarray and RNA-seq studies.
F46C5.10	Unassigned	F46C5.10 is enriched in the AFD, the PLM, and the hypodermis based on tiling array and RNA-seq studies\; is affected by several genes including daf-16, daf-2, and daf-12 based on microarray and RNA-seq studies\; is affected by five chemicals including Rotenone, Tunicamycin, and stavudine based on RNA-seq and microarray studies\; is predicted to encode a protein with the following domain: Uncharac…
K11D2.4	Nucleic acid	K11D2.4 is an ortholog of human ZKSCAN4, ZSCAN21, and ZKSCAN3\; is predicted to have nucleic acid binding activity.
R09B3.3	mRNA functions	rbm-3.2 is predicted to have RNA binding activity.
T01B7.5	Transcription: chromatin	T01B7.5 is an ortholog of human UTP3\; human UTP3 exhibits RNA binding activity.
T06D8.1	Unassigned	srap-1 is expressed in the cuticle, the nervous system, the seam cell, the syncytium, and the vulva\; is predicted to encode a protein with the following domains: PAN\/Apple domain and Repeat of unknown function DUF1174.
T12G3.1	Signaling	sqst-1 is an ortholog of human SQSTM1 (sequestosome 1)\; is predicted to have zinc ion binding activity\; localizes to the cytoplasm\; is expressed in several tissues, including the hypodermal cell, the intestine, the muscular system, the nervous system, and the reproductive system.
T28F4.5	Unassigned	T28F4.5 is an ortholog of human DAPL1 and dap\; human DAP exhibits death domain binding activity.
W02A11.2	Trafficking	vps-25 is an ortholog of human VPS25 (vacuolar protein sorting 25 homolog)\; is expressed in the body wall musculature, the pharyngeal muscle cell, and the vulval muscle\; is predicted to encode a protein with the following domains: ESCRT-II complex, Vps25 subunit, ESCRT-II complex, Vps25 subunit, N-terminal winged helix, Winged helix-like DNA-binding domain superfamily, and Winged helix DNA-bind…
W07E11.1	Metabolism	W07E11.1 is predicted to have several functions, including 3 iron, 4 sulfur cluster binding activity, anion binding activity, and glutamate synthase (NADH) activity.
Y37D8A.14	Metabolism	cox-5A is an ortholog of human COX5A (cytochrome c oxidase subunit 5A)\; is predicted to have cytochrome-c oxidase activity and metal ion binding activity\; is involved in mitochondrial electron transport, cytochrome c to oxygen.
Y37D8A.21	mRNA functions	rbm-7 is an ortholog of human RBM7 (RNA binding motif protein 7)\; is predicted to have RNA binding activity.
Y38E10A.14	Unassigned	Y38E10A.14 is enriched in the PLM, the germ line, the hypodermis, and the male based on tiling array, RNA-seq, and microarray studies\; is affected by several genes including daf-16, daf-2, and glp-1 based on microarray, RNA-seq, and tiling array studies\; is affected by sixteen chemicals including hydrogen sulfide, Rifampin, and D-glucose based on microarray and RNA-seq studies.
Y43F8C.20	Unassigned	grsp-1 is affected by several genes including daf-16, daf-2, and glp-1 based on RNA-seq and microarray studies\; is affected by D-glucose and bisphenol A based on RNA-seq studies.
Y69H2.14	Extracellular material	col-42 is an ortholog of human MARCO (macrophage receptor with collagenous structure)\; is predicted to be a structural constituent of cuticle.
ZC410.5	Transmembrane protein	msa-1 is enriched in several tissues, including the Psub1, the alimentary system, the epithelial system, the germ line, and the nervous system based on microarray, tiling array, and RNA-seq studies\; is affected by several genes including daf-16, daf-2, and glp-1 based on microarray and RNA-seq studies\; is affected by eight chemicals including Ethanol, Rotenone, and stavudine based on RNA-seq an…
ZK829.4	Metabolism	gdh-1 is an ortholog of human GLUD1 and GLUD2\; is predicted to have oxidoreductase activity, acting on the CH-NH2 group of donors, NAD or NADP as acceptor\; is expressed in the head, the intestine, the pharynx, the rectal gland cell, and the tail\; human orthologs of this gene are implicated in familial hyperinsulinemic hypoglycemia 6.
MTCE.7	mRNA functions	MTCE.7 is affected by several genes including hsf-1, eat-2, and bar-1 based on RNA-seq and microarray studies\; is affected by Alovudine, stavudine, and Zidovudine based on RNA-seq studies.
MTCE.33	Metabolism	MTCE.33 is affected by several genes including hsf-1, npr-1, and lin-28 based on RNA-seq studies\; is affected by Alovudine, stavudine, and Zidovudine based on RNA-seq studies.
Y106G6D.5	DNA	Y106G6D.5 is an ortholog of human IGHMBP2 (immunoglobulin mu DNA binding protein 2)\; is predicted to have ATP binding activity and ATP-dependent helicase activity\; human orthologs of this gene are implicated in Charcot-Marie-Tooth disease axonal type 2S and autosomal recessive distal spinal muscular atrophy 1.
B0495.9	Transmembrane protein	B0495.9 is expressed in the pharyngeal muscle cell.
C30G4.6	Unassigned	irld-23 is enriched in the body wall musculature based on microarray studies\; is affected by several genes including clk-1, pgl-1, and glh-1 based on microarray and RNA-seq studies\; is affected by methylmercuric chloride, resveratrol, and fluoranthene based on microarray studies\; is predicted to encode a protein with the following domains: Receptor L-domain and Receptor L-domain superfamily.
C34D4.11	Unassigned	grsp-3 is enriched in the alimentary system, the digestive tract, the hypodermis, the muscular system, and the nervous system based on Chronogram, tiling array, RNA-seq, and microarray studies\; is affected by several genes including daf-16, daf-2, and daf-12 based on microarray, tiling array, and RNA-seq studies\; is affected by eight chemicals including Rotenone, manganese chloride, and D-gluco…
NA	NA	NA
C44B12.5	Development	perm-4 is enriched in the body wall muscle cell, the cephalic sheath cell, the germ line, and the pharyngeal muscle cell based on tiling array, RNA-seq, and microarray studies\; is affected by several genes including daf-16, daf-2, and daf-12 based on microarray, tiling array, proteomic, and RNA-seq studies\; is affected by thirteen chemicals including Ethanol, Rotenone, and manganese chloride ba…
C55B7.4	Metabolism	acdh-1 is an ortholog of human ACADSB (acyl-CoA dehydrogenase short\/branched chain)\; is predicted to have flavin adenine dinucleotide binding activity and oxidoreductase activity, acting on the CH-CH group of donors\; is involved in defense response to Gram-negative bacterium and innate immune response\; is expressed in the E lineage cell.
D1009.1	Metabolism	acs-22 is an ortholog of human SLC27A1 (solute carrier family 27 member 1) and SLC27A4 (solute carrier family 27 member 4)\; is predicted to have catalytic activity\; localizes to the endoplasmic reticulum\; is expressed in head neurons, the hypodermis, and the pharynx.
F10D2.11	Stress response	ugt-41 is an ortholog of human UGT3A1 (UDP glycosyltransferase family 3 member A1) and UGT3A2 (UDP glycosyltransferase family 3 member A2)\; is predicted to have transferase activity, transferring hexosyl groups.
F10D7.3	Metabolism	F10D7.3 is an ortholog of human GLRX (glutaredoxin)\; is predicted to have several functions, including 2 iron, 2 sulfur cluster binding activity, metal ion binding activity, and oxidoreductase activity.
F10E7.8	Cytoskeleton	farl-11 is an ortholog of human STRIP1 (striatin interacting protein 1) and STRIP2 (striatin interacting protein 2)\; is involved in endoplasmic reticulum organization, epithelial tube morphogenesis, and positive regulation of endocytic recycling\; localizes to the endoplasmic reticulum\; is expressed in the germ line.
F16B4.4	Unassigned	F16B4.4 is expressed in the hypodermis.
F18E3.11	Unassigned	F18E3.11 is enriched in the AFD, the ASER, the PLM, the germline precursor cell, and the hypodermis based on tiling array and RNA-seq studies\; is affected by several genes including daf-16, daf-2, and skn-1 based on microarray and RNA-seq studies\; is affected by sixteen chemicals including hydrogen sulfide, Rotenone, and Tunicamycin based on microarray and RNA-seq studies.
F25B4.9	Stress response	clec-1 is an ortholog of human CLEC4A, CLEC4C, and CD209 and members of the human CLEC (C-type lectin domain containing) gene family including CLEC6A and CLEC4E\; is predicted to have carbohydrate binding activity.
F29G9.2	Unassigned	picc-1 is an ortholog of human CCDC85A, CCDC85B, and CCDC85C\; is predicted to encode a protein with the following domain: CCDC85 family.
F35D11.11	Cilia	che-10 is an ortholog of human CEP250, CROCC, and CROCC2\; is involved in cilium assembly\; localizes to the ciliary basal body and ciliary transition zone.
F43C9.2	Signaling	F43C9.2 is an ortholog of human CALML3 (calmodulin like 3), CALML4 (calmodulin like 4), and CALML5 (calmodulin like 5)\; is predicted to have calcium ion binding activity.
F58F12.1	Metabolism	F58F12.1 is an ortholog of human ATP5F1D (ATP synthase F1 subunit delta)\; is predicted to have proton-transporting ATP synthase activity, rotational mechanism\; localizes to the mitochondrion.
K02F2.2	Metabolism	ahcy-1 is an ortholog of human AHCY\; is predicted to have adenosylhomocysteinase activity\; is expressed in the head, the intestine, and the pharynx.
T12A2.1	Metabolism	T12A2.1 is an ortholog of human AMDHD1\; is predicted to have hydrolase activity, acting on carbon-nitrogen (but not peptide) bonds, in cyclic amides.
Y40C5A.4	Metabolism	Y40C5A.4 is predicted to have glycerophosphodiester phosphodiesterase activity\; is expressed in the AIYL and the AIYR.
Y54G2A.17	Metabolism	nprt-1 is an ortholog of human NAPRT\; is predicted to have nicotinate phosphoribosyltransferase activity\; is expressed in the intestine, the nervous system, and the reproductive system.
Y58A7A.3	Unassigned	Y58A7A.3 is enriched in several tissues, including the epithelial system, the intestine, the nervous system, and the somatic gonad precursor based on tiling array and RNA-seq studies\; is affected by several genes including daf-16, daf-2, and glp-1 based on microarray, tiling array, and RNA-seq studies\; is affected by sixteen chemicals including Ethanol, 1-methylnicotinamide, and methylmercuric …
Y61A9LA.1	Transmembrane transport	Y61A9LA.1 is an ortholog of human SLC2A7 (solute carrier family 2 member 7), SLC2A9 (solute carrier family 2 member 9), and SLC2A5 (solute carrier family 2 member 5)\; is predicted to have transmembrane transporter activity\; is expressed in the hypodermis.
Y65B4BL.5	Metabolism	acs-13 is an ortholog of human ACSL6 (acyl-CoA synthetase long chain 6)\; is predicted to have catalytic activity\; is expressed in the body wall musculature, the head, the hypodermis, the intestine, and the pharynx.
Y71D11A.3	Metabolism	acsd-1 is an ortholog of human ACMSD\; is predicted to have aminocarboxymuconate-semialdehyde decarboxylase activity.
Y71F9B.13	Unassigned	Y71F9B.13 is enriched in the germ line, the hypodermis, and the muscle cell based on tiling array and RNA-seq studies\; is affected by several genes including daf-16, daf-2, and age-1 based on microarray and RNA-seq studies\; is affected by five chemicals including Rotenone, D-glucose, and Sodium Chloride based on RNA-seq and microarray studies.
Y110A7A.6	Metabolism	pfkb-1.1 is an ortholog of human PFKFB2 (6-phosphofructo-2-kinase\/fructose-2,6-biphosphatase 2) and PFKFB3 (6-phosphofructo-2-kinase\/fructose-2,6-biphosphatase 3)\; is predicted to have 6-phosphofructo-2-kinase activity and ATP binding activity.
C30E1.9	Non-coding RNA	C30E1.9 is enriched in the nervous system and the retrovesicular ganglion based on microarray studies\; is affected by several genes including daf-2, daf-12, and pgl-1 based on tiling array, RNA-seq, and microarray studies\; is affected by ten chemicals including 1-methylnicotinamide, Rotenone, and Cry5B based on RNA-seq and microarray studies.
F56D6.10	Unassigned	dct-8 is enriched in the hypodermis based on RNA-seq studies\; is affected by several genes including daf-16, daf-2, and clk-1 based on RNA-seq and microarray studies\; is affected by five chemicals including Rotenone, Tunicamycin, and multi-walled carbon nanotube based on RNA-seq and microarray studies.
F23A7.8	Unassigned	F23A7.8 is enriched in the Psub1 and the germ line based on RNA-seq studies\; is affected by several genes including daf-16, daf-2, and skn-1 based on RNA-seq, tiling array, and microarray studies\; is affected by five chemicals including hydrogen sulfide, Rotenone, and manganese chloride based on microarray and RNA-seq studies.
T23E7.6	Transmembrane protein	T23E7.6 is enriched in the hypodermis and the muscle cell based on tiling array and RNA-seq studies\; is affected by several genes including daf-16, daf-2, and daf-12 based on RNA-seq, tiling array, and microarray studies\; is affected by six chemicals including 1-methylnicotinamide, Rotenone, and Tunicamycin based on RNA-seq and microarray studies.
T28C6.10	Unassigned	T28C6.10 is enriched in dopaminergic neurons, the hypodermis, the intestine, and the pharyngeal muscle cell based on tiling array and microarray studies\; is affected by several genes including daf-16, daf-2, and daf-12 based on RNA-seq and microarray studies\; is affected by multi-walled carbon nanotube, bisphenol S, and resveratrol based on RNA-seq and microarray studies.
F59C12.4	Unassigned	F59C12.4 is enriched in the body wall muscle cell, the germ line, the hypodermis, and the nervous system based on tiling array, RNA-seq, and microarray studies\; is affected by several genes including daf-16, daf-2, and dpy-10 based on RNA-seq and microarray studies\; is affected by eight chemicals including 1-methylnicotinamide, Rotenone, and Rifampin based on RNA-seq and microarray studies.
F18E3.12	Unassigned	F18E3.12 is enriched in the AFD, the ASER, the PLM, and the hypodermis based on tiling array and RNA-seq studies\; is affected by several genes including daf-16, daf-2, and glp-1 based on RNA-seq and microarray studies\; is affected by eight chemicals including Rotenone, Tunicamycin, and D-glucose based on RNA-seq and microarray studies.
F18E3.13	Unassigned	F18E3.13 is enriched in several tissues, including the alimentary system, the germline precursor cell, the hypodermis, and the nervous system based on tiling array and RNA-seq studies\; is affected by several genes including daf-16, daf-2, and glp-1 based on RNA-seq and microarray studies\; is affected by nine chemicals including Rotenone, Tunicamycin, and D-glucose based on RNA-seq and microarra…
F31C3.14	Non-coding RNA	F31C3.14 is affected by prg-1, tdp-1, and ins-11 based on RNA-seq studies.
F55H12.8	Non-coding RNA	linc-84 is affected by several genes including hsf-1, nhr-49, and met-2 based on RNA-seq studies\; is affected by tert-Butylhydroperoxide based on RNA-seq studies.
F29G9.18	Non-coding RNA	anr-32 is affected by cep-1, nhr-49, and nuo-6 based on RNA-seq studies\; is affected by tert-Butylhydroperoxide based on RNA-seq studies.
C05D9.12	Non-coding RNA	C05D9.12 is enriched in the germ line based on RNA-seq studies\; is affected by several genes including hsf-1, prg-1, and sma-2 based on RNA-seq studies.

## Sheet: NeuronClock
Sequence.ID	Category	Automated.Description
T04C12.6	Cytoskeleton	act-1 is an ortholog of human ACTB, ACTRT1 (actin related protein T1), and ACTL10 (actin like 10) and members of the human ACT (Actins) gene family including ACTG2, ACTC1, and ACTA1\; is predicted to be a structural constituent of cytoskeleton\; is involved in several processes, including cortical actin cytoskeleton organization, embryo development, and mitotic cytokinesis\; is expressed in the P…
T04C12.4	Cytoskeleton	act-3 is an ortholog of human ACTL10 (actin like 10), ACTRT1 (actin related protein T1), and ACTL8 (actin like 8) and members of the human ACT (Actins) gene family including ACTC1, ACTA2, and ACTA1\; is predicted to have ATP binding activity\; is involved in cortical actin cytoskeleton organization, embryo development, and mitotic cytokinesis\; localizes to the striated muscle thin filament\; is …
F13D12.4	Metabolism	alh-8 is an ortholog of human ALDH6A1 (aldehyde dehydrogenase 6 A1)\; is predicted to have fatty-acyl-CoA binding activity, malonate-semialdehyde dehydrogenase (acetylating) activity, and methylmalonate-semialdehyde dehydrogenase (acylating) activity\; localizes to the mitochondrion.
F46F3.4	Development	ape-1 is an ortholog of human PPP1R13B (protein phosphatase 1 regulatory subunit 13B) and TP53BP2 (tumor protein p53 binding protein 2)\; exhibits p53 binding activity\; is involved in negative regulation of apoptotic process\; is expressed in several tissues including the ventral nerve cord.
W02B12.6	Non-coding RNA	aars-1 is an ortholog of human AARS2 (alanyl-tRNA synthetase 2, mitochondrial)\; is predicted to have several functions, including ATP binding activity, alanine-tRNA ligase activity, and metal ion binding activity\; human orthologs of this gene are implicated in combined oxidative phosphorylation deficiency.
Y71F9AL.16	Cytoskeleton	arx-1 is an ortholog of human ACTR3 (ARP3 actin related protein 3 homolog) and ACTR3B (ARP3 actin related protein 3 homolog B)\; is predicted to have ATP binding activity and actin binding activity\; is involved in several processes, including Arp2\/3 complex-mediated actin nucleation, embryonic morphogenesis, and epithelial cell migration\; localizes to the cell leading edge and cytoplasm\; is e…
F27C1.7	Metabolism	atp-3 is an ortholog of human ATP5PO (ATP synthase peripheral stalk subunit OSCP)\; is predicted to have proton-transporting ATP synthase activity, rotational mechanism\; is involved in determination of adult lifespan and mitochondrial ATP synthesis coupled proton transport\; is expressed in several tissues, including the alimentary system, the epithelial system, the muscular system, the nervous …
F57B9.5	Development	byn-1 is an ortholog of human BYSL\; human BYSL exhibits RNA binding activity.
F16B4.8	Cell cycle	cdc-25.2 is an ortholog of human CDC25A (cell division cycle 25A), CDC25B (cell division cycle 25B), and CDC25C (cell division cycle 25C)\; is predicted to have protein tyrosine phosphatase activity\; is expressed in several tissues, including the alimentary system, the epithelial system, the male, the nervous system, and the reproductive system.
R07G3.1	Signaling	cdc-42 is an ortholog of human CDC42 (cell division cycle 42)\; exhibits GTP binding activity and GTPase activity\; is involved in several processes, including epithelial tube morphogenesis, establishment of mitotic spindle orientation, and positive regulation of clathrin-dependent endocytosis\; localizes to several cellular components, including the cytoplasm, integral component of membrane, and…
F46F11.2	mRNA functions	cey-2 is an ortholog of human YBX1 (Y-box binding protein 1), YBX2 (Y-box binding protein 2), and YBX3 (Y-box binding protein 3)\; is predicted to have DNA binding activity\; localizes to the ribonucleoprotein complex\; is expressed in the germ line, the pharynx, and the somatic cell.
C14A4.4	Development	crn-3 is an ortholog of human EXOSC10 (exosome component 10)\; is predicted to have 3'-5' exonuclease activity, nucleic acid binding activity, and nucleotide binding activity\; is involved in apoptotic DNA fragmentation, apoptotic cell clearance, and embryo development.
B0025.2	Proteolysis proteasome	csn-2 is an ortholog of human COPS2\; is expressed in the head and the pharynx\; is predicted to encode a protein with the following domains: Proteasome component (PCI) domain, Tetratricopeptide-like helical domain superfamily, Winged helix DNA-binding domain superfamily, and COP9 signalosome complex subunit 2.
MTCE.21	Metabolism	ctb-1 is an ortholog of human MT-CYB (mitochondrially encoded cytochrome b)\; is predicted to have electron transfer activity and metal ion binding activity\; human orthologs of this gene are implicated in Leber hereditary optic neuropathy and MELAS syndrome.
ZK520.4	Proteolysis proteasome	cul-2 is an ortholog of human CUL2 (cullin 2)\; is predicted to have ubiquitin protein ligase binding activity\; is involved in several processes, including cellular macromolecule catabolic process, male sex determination, and meiotic nuclear division\; localizes to the cytoplasm and nucleus\; is expressed in several tissues, including the intestine, the nerve ring, the reproductive system, the s…
Y75B12B.5	Chaperone	cyn-3 is an ortholog of human PPIAL4D, PPIAL4G, and PPIA (peptidylprolyl isomerase A)\; exhibits peptidyl-prolyl cis-trans isomerase activity\; is involved in protein peptidyl-prolyl isomerization\; localizes to the cell\; is expressed in the excretory system.
T05C3.5	Chaperone	dnj-19 is an ortholog of human DNAJA2 (DnaJ heat shock protein family (Hsp40) member A2)\; is predicted to have heat shock protein binding activity, metal ion binding activity, and unfolded protein binding activity\; is involved in response to topologically incorrect protein.
R13G10.1	Transcription: dosage compensation	dpy-27 is an ortholog of human SMC4 (structural maintenance of chromosomes 4)\; exhibits sequence-specific DNA binding activity\; is involved in dosage compensation by hypoactivation of X chromosome\; localizes to the X chromosome, dosage compensation complex, and nuclear chromosome.
R03G5.1	Ribosome	eef-1A.2 is an ortholog of human EEF1A1 and EEF1A2\; is predicted to have translation factor activity, RNA binding activity\; human orthologs of this gene are implicated in autosomal dominant non-syndromic intellectual disability 38.
F32D8.6	Trafficking	emo-1 is an ortholog of human SEC61G\; is predicted to have P-P-bond-hydrolysis-driven protein transmembrane transporter activity\; is involved in oocyte growth and ovulation\; localizes to the cell\; is expressed in the germ line and the head.
T07A9.2	Non-coding RNA	ears-2 is an ortholog of human EARS2 (glutamyl-tRNA synthetase 2, mitochondrial)\; is predicted to have ATP binding activity, glutamate-tRNA ligase activity, and tRNA binding activity.
F02A9.2	Metabolism	far-1 is predicted to have lipid binding activity\; is expressed in the male.
Y37D8A.15	Neuronal function	flp-14 is expressed in the head, the nervous system, and the postdeirid sensillum\; is predicted to encode a protein with the following domain: FMRFamide-related peptide-like.
ZC196.7	Transmembrane transport	glr-5 is an ortholog of members of the human GRID (Glutamate ionotropic receptor delta type subunits) and GRIK (Glutamate ionotropic receptor kainate type subunits) gene families including GRIK3, GRIK4, and GRID1\; is predicted to have ionotropic glutamate receptor activity\; is expressed in the head, the nervous system, and the reproductive system.
C03E10.4	Protein modification	gly-20 is an ortholog of human MGAT2 (mannosyl (alpha-1,6-)-glycoprotein beta-1,2-N-acetylglucosaminyltransferase)\; is predicted to have alpha-1,6-mannosylglycoprotein 2-beta-N-acetylglucosaminyltransferase activity\; is involved in protein N-linked glycosylation\; human orthologs of this gene are implicated in congenital disorder of glycosylation type IIa.
T03F1.9	Cell cycle	hcp-4 is involved in several processes, including attachment of spindle microtubules to kinetochore, establishment of protein localization to chromosome, and kinetochore assembly\; localizes to the condensed chromosome, centromeric region, cytoplasm, and nucleoplasm\; colocalizes with the kinetochore.
Y17G7A.1	Transcription: chromatin	hmg-12 is an ortholog of human HMGA1 (high mobility group AT-hook 1) and HMGA2 (high mobility group AT-hook 2)\; is predicted to have DNA binding activity.
C15H9.6	Chaperone	hsp-3 is an ortholog of human HSPA5 (heat shock protein family A (Hsp70) member 5)\; is predicted to have ATPase activity\; is involved in endoplasmic reticulum unfolded protein response\; is expressed in several tissues, including the ABalaaa, the ABalaap, the ABalapa, the alimentary system, and the nervous system.
R11A8.6	Non-coding RNA	iars-1 is an ortholog of human IARS (isoleucyl-tRNA synthetase)\; is predicted to have ATP binding activity, aminoacyl-tRNA editing activity, and isoleucine-tRNA ligase activity\; is expressed in the body wall musculature, the hypodermis, the pharynx, and the ventral nerve cord.
Y105E8B.1	Cytoskeleton	lev-11 is an ortholog of human TPM4 (tropomyosin 4), TPM3 (tropomyosin 3), and TPM1 (tropomyosin 1)\; exhibits actin filament binding activity\; is involved in several processes, including actin filament organization, embryo development, and regulation of organelle organization\; localizes to the striated muscle thin filament\; is expressed in several tissues, including the alimentary system, the…
C07H6.1	DNA	lig-4 is an ortholog of human LIG4 (DNA ligase 4)\; is predicted to have ATP binding activity, DNA binding activity, and DNA ligase (ATP) activity\; is involved in DNA repair\; is expressed in head neurons, tail neurons, and the ventral nerve cord\; human orthologs of this gene are implicated in DNA ligase IV deficiency and multiple myeloma.
C32F10.2	Cell cycle	lin-35 is an ortholog of human RBL1 and RBL2\; exhibits protein C-terminus binding activity\; is involved in several processes, including animal organ development, embryo development, and negative regulation of cell cycle\; localizes to the nucleus\; is expressed in several tissues, including the head and the tail\; human orthologs of this gene are implicated in several diseases, including lung s…
R74.1	Non-coding RNA	lars-1 is an ortholog of human LARS (leucyl-tRNA synthetase)\; is predicted to have ATP binding activity, aminoacyl-tRNA editing activity, and leucine-tRNA ligase activity\; is involved in negative regulation of transcription by RNA polymerase II, positive regulation of protein phosphorylation, and translation.
Y73B6BL.32	mRNA functions	lsm-8 is an ortholog of human LSM8 (LSM8 homolog, U6 small nuclear RNA associated)\; human LSM8 exhibits RNA binding activity.
Y48C3A.7	Development	mac-1 is an ortholog of human NVL (nuclear VCP-like)\; is predicted to have ATP binding activity\; is involved in lipid storage, negative regulation of apoptotic process, and positive regulation of nematode larval development\; is expressed in the intestine.
C05D11.11	Metabolism	mel-32 is an ortholog of human SHMT1\; is predicted to have glycine hydroxymethyltransferase activity and pyridoxal phosphate binding activity\; is involved in embryo development\; localizes to the mitochondrion\; is expressed in the hypodermis and the intestine.
F53G12.5	mRNA functions	mex-3 is an ortholog of human MEX3C (mex-3 RNA binding C), MEX3D (mex-3 RNA binding D), and MEX3A (mex-3 RNA binding A)\; exhibits single-stranded RNA binding activity\; is involved in several processes, including cell fate specification, embryonic pattern specification, and regulation of gene expression\; localizes to the P granule\; is expressed in several tissues, including the embryonic cell.
F26F4.7	Non-coding RNA	nhl-2 is an ortholog of human TRIM45, TRIM24, and TRIM33\; exhibits DEAD\/H-box RNA helicase binding activity\; is involved in positive regulation of development, heterochronic\; localizes to the P granule and P-body\; is expressed in several tissues, including the body wall musculature, the nervous system, and the pharynx\; human orthologs of this gene are implicated in papillary thyroid carcino…
F58G6.5	Transcription factor	nhr-34 is an ortholog of human HNF4A (hepatocyte nuclear factor 4 alpha) and HNF4G (hepatocyte nuclear factor 4 gamma)\; is predicted to have several functions, including regulation of cellular process, sequence-specific DNA binding activity, and zinc ion binding activity.
F52B10.1	Muscle function	nmy-1 is an ortholog of human MYH10 (myosin heavy chain 10), MYH14 (myosin heavy chain 14), and MYH9 (myosin heavy chain 9)\; is predicted to have ATP binding activity, actin filament binding activity, and motor activity\; is involved in several processes, including locomotion, nematode larval development, and protein localization\; localizes to the cell-cell adherens junction and contractile fib…
F18H3.3	mRNA functions	pab-2 is an ortholog of human PABPC4 (poly(A) binding protein cytoplasmic 4)\; is predicted to have RNA binding activity\; localizes to the polysome.
C07A12.4	Protein modification	pdi-2 is an ortholog of human P4HB (prolyl 4-hydroxylase subunit beta)\; exhibits protein disulfide isomerase activity and protein-glutamine gamma-glutamyltransferase activity\; contributes to peptidyl-proline 4-dioxygenase activity\; is involved in oxidation-reduction process, peptidyl-proline hydroxylation to 4-hydroxy-L-proline, and protein deglutathionylation\; localizes to the procollagen-pr…
F02E9.4	Transcription: chromatin	sin-3 is an ortholog of human SIN3A (SIN3 transcription regulator A) and SIN3B\; contributes to histone deacetylase activity\; is involved in several processes, including animal organ development, cell fate specification, and locomotion\; is expressed in several tissues, including the alimentary system, the excretory cell, the nervous system, and the sensillum.
C50C3.6	mRNA functions	prp-8 is an ortholog of human PRPF8 (pre-mRNA processing factor 8)\; is predicted to have U5 snRNA binding activity and U6 snRNA binding activity\; is expressed in the germ line, the intestine, and the pharynx\; is used to study retinitis pigmentosa\; human orthologs of this gene are implicated in retinitis pigmentosa 13.
Y45F3A.2	Signaling	rab-30 is an ortholog of human RAB30 (RAB30, member RAS oncogene family)\; is predicted to have GTP binding activity and GTPase activity\; is expressed in several tissues, including the nervous system, the pharynx, and the reproductive system.
C29E4.3	Signaling	ran-2 is an ortholog of human RANGAP1\; is predicted to have GTPase activator activity\; is involved in embryo development\; is expressed in the intestinal cell.
ZK863.7	Proteolysis proteasome	rnp-1 is an ortholog of human RBM14 (RNA binding motif protein 14)\; is predicted to have RNA binding activity and metal ion binding activity\; is involved in oocyte fate commitment, positive regulation of oocyte development, and spermatogenesis.
C12D8.11	mRNA functions	rop-1 is an ortholog of human TROVE2\; is predicted to have RNA binding activity and metal ion binding activity\; is expressed in several tissues including the intestine.
Y62E10A.1	Ribosome	rla-2 is an ortholog of human RPLP2 (ribosomal protein lateral stalk subunit P2)\; is expressed in the alimentary system, the body wall musculature, the digestive tract, the epithelial system, and the excretory cell\; is predicted to encode a protein with the following domain: Ribosomal protein P1\/P2, N-terminal domain.
Y24D9A.4	Ribosome	rpl-7A is an ortholog of human RPL7A (ribosomal protein L7a)\; exhibits calmodulin binding activity\; is expressed in several tissues, including the alimentary system, the epithelial system, the muscular system, the nervous system, and the reproductive system.
Y48G8AL.8	Ribosome	rpl-17 is an ortholog of human RPL17 (ribosomal protein L17)\; is predicted to be a structural constituent of ribosome\; is expressed in several tissues, including the alimentary system, the muscular system, the nervous system, and the reproductive system.
C27A2.2	Ribosome	rpl-22 is an ortholog of human RPL22 (ribosomal protein L22) and RPL22L1\; is predicted to be a structural constituent of ribosome.
F28C6.7	Ribosome	rpl-26 is an ortholog of human RPL26 (ribosomal protein L26) and RPL26L1 (ribosomal protein L26 like 1)\; is predicted to be a structural constituent of ribosome.
R11D1.8	Ribosome	rpl-28 is an ortholog of human RpL28\; is predicted to be a structural constituent of ribosome\; is expressed in several tissues, including the alimentary system, the excretory gland cell, the muscular system, the nervous system, and the reproductive system.
B0513.3	Ribosome	rpl-29 is an ortholog of human RPL29 (ribosomal protein L29)\; is predicted to be a structural constituent of ribosome.
C54C6.1	Ribosome	rpl-37 is an ortholog of human RPL37 (ribosomal protein L37)\; is predicted to have metal ion binding activity and rRNA binding activity.
C23G10.3	Ribosome	rps-3 is an ortholog of human RPS3 (ribosomal protein S3)\; is predicted to have RNA binding activity.
C16A3.9	Ribosome	rps-13 is an ortholog of human RPS13 (ribosomal protein S13)\; is predicted to be a structural constituent of ribosome.
T08B2.10	Ribosome	rps-17 is an ortholog of human RPS17 (ribosomal protein S17)\; is predicted to be a structural constituent of ribosome\; is expressed in several tissues, including the alimentary system, the excretory cell, the hypodermis, the muscular system, and the spermatheca\; human orthologs of this gene are implicated in Diamond-Blackfan anemia.
Y105E8A.16	Ribosome	rps-20 is an ortholog of human RPS20 (ribosomal protein S20)\; is predicted to be a structural constituent of ribosome.
F53A3.3	Ribosome	rps-22 is an ortholog of human RPS15A (ribosomal protein S15a)\; is predicted to be a structural constituent of ribosome\; is involved in determination of adult lifespan\; is expressed in several tissues, including the alimentary system, the hypodermis, and the nervous system.
Y41D4B.5	Ribosome	rps-28 is an ortholog of human RPS28\; is predicted to be a structural constituent of ribosome.
T28D9.2	mRNA functions	rsp-5 is an ortholog of human SRSF4 (serine and arginine rich splicing factor 4), SRSF5 (serine and arginine rich splicing factor 5), and SRSF6 (serine and arginine rich splicing factor 6)\; is predicted to have RNA binding activity\; localizes to the nucleus\; is expressed widely.
C33H5.12	mRNA functions	rsp-6 is an ortholog of human SRSF7 (serine and arginine rich splicing factor 7)\; is predicted to have RNA binding activity\; is involved in gonad development and regulation of DNA-templated transcription, termination\; localizes to the nucleus\; is expressed in several tissues including the intestine.
F45D3.5	Transmembrane protein	sel-1 is an ortholog of human SEL1L and SEL1L2\; is predicted to contribute to ubiquitin-protein transferase activity\; is involved in negative regulation of Notch signaling pathway\; localizes to the cytoplasmic vesicle\; is expressed in several tissues, including the intestine and the vulval precursor cell.
T27F2.1	mRNA functions	skp-1 is an ortholog of human SNW1 (SNW domain containing 1)\; is involved in several processes, including animal organ development, embryo development, and germ cell development\; is expressed in several tissues, including the alimentary system, the hypodermis, the muscle cell, and the somatic nervous system.
CC4.3	mRNA functions	smu-1 is an ortholog of human SMU1 (SMU1, DNA replication regulator and spliceosomal factor)\; exhibits protein homodimerization activity\; is involved in several processes, including embryo development, locomotion, and mechanosensory behavior\; localizes to the nucleus\; is expressed widely.
F42G9.7	Neuronal function	snt-2 is an ortholog of human SYT5 (synaptotagmin 5), SYT1 (synaptotagmin 1), and SYT8 (synaptotagmin 8)\; is predicted to have calcium-dependent phospholipid binding activity and metal ion binding activity\; localizes to the dense core granule\; is expressed in head neurons, tail neurons, and the intestine.
C50E10.4	Transcription: chromatin	sop-2 exhibits RNA binding activity, protein homodimerization activity, and ubiquitin protein ligase binding activity\; is involved in several processes, including Wnt signaling pathway, neuron differentiation, and regulation of gene expression\; localizes to the nuclear speck\; is expressed widely.
C47E12.1	Non-coding RNA	sars-1 is an ortholog of human SARS (seryl-tRNA synthetase)\; is predicted to have ATP binding activity and serine-tRNA ligase activity\; is involved in negative regulation of transcription by RNA polymerase II and translation.
R10E4.2	Development	sup-26 is an ortholog of human RBMS1 (RNA binding motif single stranded interacting protein 1), RBMS2 (RNA binding motif single stranded interacting protein 2), and RBMS3 (RNA binding motif single stranded interacting protein 3)\; exhibits mRNA 3'-UTR binding activity\; is involved in negative regulation of translation\; localizes to the cytoplasm\; is expressed in several tissues including the g…
F30F8.8	Transcription: general machinery	taf-5 is an ortholog of human TAF5 (TATA-box binding protein associated factor 5)\; localizes to the nucleus\; is expressed in the nervous system.
T27E9.1	Transmembrane transport	ant-1.1 is an ortholog of human SLC25A4 (solute carrier family 25 member 4), SLC25A5 (solute carrier family 25 member 5), and SLC25A6 (solute carrier family 25 member 6)\; is predicted to have transmembrane transporter activity\; is involved in determination of adult lifespan, mitochondrion organization, and positive regulation of apoptotic process\; localizes to the mitochondrion\; is expressed …
C28C12.10	Signaling	tag-77 is predicted to have phosphatidylinositol phosphate binding activity\; is expressed in several tissues, including the gonad and the somatic gonad precursor.
ZC376.5	Non-coding RNA	trm-1 is an ortholog of human TRMT1 (tRNA methyltransferase 1) and TRMT1L (tRNA methyltransferase 1 like)\; is predicted to have tRNA (guanine-N2-)-methyltransferase activity and tRNA binding activity.
C47D12.6	Non-coding RNA	tars-1 is an ortholog of human TARS (threonyl-tRNA synthetase), TARS2 (threonyl-tRNA synthetase 2, mitochondrial), and TARSL2\; is predicted to have ATP binding activity and threonine-tRNA ligase activity\; is involved in determination of adult lifespan\; is expressed in the anal depressor muscle, the body wall musculature, the intestine, and the pharynx\; human orthologs of this gene are implica…
F09E10.11	Non-coding RNA	tts-1 is enriched in the muscle cell based on RNA-seq and microarray studies\; is affected by several genes including daf-16, daf-2, and glp-1 based on microarray and RNA-seq studies\; is affected by fifteen chemicals including Ethanol, Nitric Oxide, and methylmercury hydroxide based on RNA-seq and microarray studies.
H06I04.4	Proteolysis proteasome	ubl-1 is an ortholog of human RPS27A (ribosomal protein S27a)\; is predicted to have metal ion binding activity.
F45E10.1	Neuronal function	unc-53 is an ortholog of human NAV1, NAV2, and NAV3\; is predicted to have actin filament binding activity\; is involved in several processes, including backward locomotion, determination of muscle attachment site, and generation of neurons\; localizes to the cytoplasm\; is expressed in several tissues, including the coelomocyte, the excretory cell, the muscular system, the nervous system, and th…
R10E11.2	Lysosome	vha-2 is an ortholog of human ATP6V0C (ATPase H+ transporting V0 subunit c)\; is predicted to have proton transmembrane transporter activity\; is involved in positive regulation of necrotic cell death and positive regulation of programmed cell death\; is expressed in the excretory cell and the rectum.
C17H12.14	Lysosome	vha-8 is an ortholog of human ATP6V1E1 (ATPase H+ transporting V1 subunit E1) and ATP6V1E2 (ATPase H+ transporting V1 subunit E2)\; is predicted to have proton-transporting ATPase activity, rotational mechanism\; localizes to the apical plasma membrane and cytoplasm\; is expressed in several tissues, including the excretory cell, the head, the hypodermis, the intestine, and the reproductive syste…
C42D8.2	Metabolism	vit-2 is an ortholog of human CTD-3088G3.8\; is predicted to have lipid transporter activity and nutrient reservoir activity\; localizes to the cytoplasmic vesicle, vesicle lumen, and yolk granule\; is expressed in the embryonic cell, the gonad, the intestine, the oocyte, and the pseudocoelom.
C04F6.1	Metabolism	vit-5 is an ortholog of human CTD-3088G3.8\; is predicted to have lipid transporter activity and nutrient reservoir activity\; is expressed in the intestine.
K07H8.6	Metabolism	vit-6 is an ortholog of human CTD-3088G3.8\; is predicted to have lipid transporter activity and nutrient reservoir activity\; is involved in negative regulation of protein oxidation, negative regulation of reactive oxygen species biosynthetic process, and positive regulation of cholesterol import\; is expressed in the intestine.
Y79H2A.11	Cell cycle	zyg-8 is an ortholog of human DCLK1 (doublecortin like kinase 1), DCLK2 (doublecortin like kinase 2), and DCX (doublecortin)\; exhibits microtubule binding activity\; is involved in establishment of mitotic spindle localization and negative regulation of microtubule depolymerization\; localizes to the centrosome and cytoplasm\; colocalizes with the spindle microtubule and spindle pole\; is expres…
Y71H2AM.23	Metabolism	tufm-1 is an ortholog of human TUFM\; is predicted to have GTP binding activity, GTPase activity, and translation elongation factor activity\; human orthologs of this gene are implicated in combined oxidative phosphorylation deficiency.
B0495.10	Muscle function	cpna-5 is an ortholog of human CPNE5 (copine 5), CPNE8 (copine 8), and CPNE9 (copine 9)\; is expressed in the nervous system\; is predicted to encode a protein with the following domains: Copine and von Willebrand factor A-like domain superfamily.
B0285.3	Unassigned	B0285.3 is expressed in the head, the intestine, and the nervous system.
C01H6.7	Transcription: chromatin	swsn-9 is an ortholog of human BRD7 (bromodomain containing 7) and BRD9 (bromodomain containing 9)\; is expressed in the muscle cell, the pharynx, and the somatic gonad\; human BRD7 exhibits several functions, including lysine-acetylated histone binding activity, p53 binding activity, and regulation of cellular process.
C13G3.3	Signaling	pptr-2 is an ortholog of human PPP2R5C (protein phosphatase 2 regulatory subunit B'gamma) and PPP2R5D (protein phosphatase 2 regulatory subunit B'delta)\; is predicted to have protein phosphatase regulator activity\; is involved in P granule assembly\; is expressed in several tissues, including the alimentary system, the head, the muscular system, the nervous system, and the reproductive system\;…
C17E4.9	Transmembrane transport	nkb-1 is an ortholog of human ATP1B2 (ATPase Na+\/K+ transporting subunit beta 2), ATP1B3, and ATP1B1 (ATPase Na+\/K+ transporting subunit beta 1)\; is expressed in several tissues, including the muscle cell and the nervous system\; human orthologs of this gene are implicated in essential hypertension\; human ATP1B1 exhibits ATPase activator activity and ATPase binding activity.
C34B7.2	Signaling	C34B7.2 is an ortholog of human FIG4 (FIG4 phosphoinositide 5-phosphatase)\; is predicted to have phosphoric ester hydrolase activity\; is expressed in GABAergic neurons, head neurons, tail neurons, the body wall musculature, and the intestine\; human orthologs of this gene are implicated in Charcot-Marie-Tooth disease type 4J, Yunis-Varon syndrome, and amyotrophic lateral sclerosis type 11.
C47E8.8	Transcription: chromatin	set-5 is enriched in the germ line based on RNA-seq studies\; is affected by several genes including glp-1, dpy-10, and hsf-1 based on microarray, tiling array, RNA-seq, and proteomic studies\; is affected by nine chemicals including Rotenone, manganese chloride, and D-glucose based on RNA-seq and microarray studies\; is predicted to encode a protein with the following domains: SET domain and SPK…
C53A5.1	Transmembrane protein	ril-1 is enriched in the germline precursor cell and the intestine based on RNA-seq and microarray studies\; is affected by several genes including let-7, gld-1, and hsf-1 based on RNA-seq, proteomic, and microarray studies\; is affected by five chemicals including Rotenone, resveratrol, and Chlorpyrifos based on RNA-seq and microarray studies.
F12F6.1	Unassigned	F12F6.1 is enriched in the germ line and the nervous system based on microarray and RNA-seq studies\; is affected by several genes including glp-1, daf-12, and sir-2.1 based on microarray, RNA-seq, tiling array, and proteomic studies\; is affected by seven chemicals including Rotenone, D-glucose, and stavudine based on RNA-seq and microarray studies.
F18A11.5	Transmembrane transport	F18A11.5 is an ortholog of human KCTD10 (potassium channel tetramerization domain containing 10), KCTD13, and TNFAIP1 (TNF alpha induced protein 1)\; human KCTD13 exhibits GTP-Rho binding activity and identical protein binding activity.
F23A7.4	Unassigned	F23A7.4 is enriched in the germline precursor cell, the intestine, and the nervous system based on RNA-seq and microarray studies\; is affected by several genes including daf-16, daf-2, and hsf-1 based on microarray and RNA-seq studies\; is affected by nine chemicals including hydrogen sulfide, Ethanol, and D-glucose based on microarray and RNA-seq studies.
F32B6.8	Unassigned	tbc-3 is an ortholog of human TBC1D22A and TBC1D22B\; localizes to the Golgi apparatus\; is expressed in several tissues, including the alimentary system, the gonad, the nervous system, and the seam cell.
F36A2.1	Transcription: general machinery	cids-2 is an ortholog of human RPRD2\; is involved in mRNA 3'-end processing.
F52B11.2	Metabolism	F52B11.2 is an ortholog of human PMM1 (phosphomannomutase 1) and PMM2 (phosphomannomutase 2)\; is predicted to have phosphomannomutase activity\; human orthologs of this gene are implicated in congenital disorder of glycosylation type I.
F53F4.3	Cytoskeleton	tbcb-1 is an ortholog of human TBCB\; is predicted to encode a protein with the following domains: Ubiquitin domain, CAP Gly-rich domain, Ubiquitin-like domain superfamily, and CAP Gly-rich domain superfamily.
F53F4.14	DNA	F53F4.14 is an ortholog of human SDE2 (SDE2 telomere maintenance homolog)\; is predicted to encode a protein with the following domain: Sde2 N-terminal domain.
F56A8.3	Transmembrane protein	F56A8.3 is an ortholog of human LRRC59\; is expressed in several tissues, including the alimentary system and the nervous system\; human LRRC59 exhibits RNA binding activity and cadherin binding activity.
F56H9.2	Unassigned	F56H9.2 is enriched in several tissues, including the alimentary system, the muscle cell, and the nervous system based on microarray and RNA-seq studies\; is affected by several genes including daf-16, daf-2, and glp-1 based on microarray, tiling array, and RNA-seq studies\; is affected by ten chemicals including Mianserin, D-glucose, and stavudine based on RNA-seq and microarray studies.
F57F5.1	Proteolysis general	F57F5.1 is an ortholog of human CTSB (cathepsin B)\; is predicted to have cysteine-type peptidase activity.
F58D5.5	Unassigned	F58D5.5 is enriched in the nervous system based on microarray and RNA-seq studies\; is affected by several genes including daf-12, hsf-1, and eat-2 based on microarray, tiling array, and RNA-seq studies\; is affected by seven chemicals including Rotenone, Alovudine, and stavudine based on RNA-seq and microarray studies.
F58E10.3	mRNA functions	ddx-17 is an ortholog of human DDX5 (DEAD-box helicase 5)\; is predicted to have ATP binding activity, helicase activity, and nucleic acid binding activity\; is involved in pre-miRNA processing\; is expressed in several tissues, including the alimentary system, the epithelial system, the muscular system, the nervous system, and the reproductive system.
K07G5.1	Signaling	crml-1 is an ortholog of human LRRC16A, LRRC16B, and RLTPR\; exhibits GTPase activating protein binding activity\; is involved in several processes, including generation of neurons, negative regulation of Rac protein signal transduction, and regulation of cell migration\; localizes to the plasma membrane\; is expressed in several tissues, including the alimentary system, the epithelial cell, the …
MTCE.23	Metabolism	ctc-3 is an ortholog of human MT-CO3 (mitochondrially encoded cytochrome c oxidase III)\; is predicted to have cytochrome-c oxidase activity\; human orthologs of this gene are implicated in Leber hereditary optic neuropathy and MELAS syndrome.
MTCE.31	Metabolism	ctc-2 is an ortholog of human MT-CO2 (mitochondrially encoded cytochrome c oxidase II)\; is predicted to have copper ion binding activity and cytochrome-c oxidase activity\; human orthologs of this gene are implicated in MELAS syndrome.
R05D11.7	mRNA functions	snrp-27 is an ortholog of human SNRNP27\; is predicted to encode a protein with the following domain: U4\/U6.U5 small nuclear ribonucleoprotein 27kDa protein.
R06C1.4	Nucleic acid	R06C1.4 is predicted to have RNA binding activity.
R06C1.6	Unassigned	R06C1.6 is enriched in the muscle cell and the nervous system based on tiling array, RNA-seq, and microarray studies\; is affected by several genes including daf-2, clk-1, and eat-2 based on microarray, tiling array, and RNA-seq studies\; is affected by four chemicals including Zidovudine, Sodium Chloride, and Sirolimus based on RNA-seq and microarray studies.
R09B3.3	mRNA functions	rbm-3.2 is predicted to have RNA binding activity.
R11D1.1	Unassigned	R11D1.1 is an ortholog of human DCAF5 (DDB1 and CUL4 associated factor 5)\; is predicted to encode a protein with the following domains: WD40 repeat, WD40\/YVTN repeat-like-containing domain superfamily, and WD40-repeat-containing domain superfamily.
R102.2	Unassigned	R102.2 is expressed in the head, the nervous system, and the sensillum\; is predicted to encode a protein with the following domains: Domain of unknown function DUF4440 and NTF2-like domain superfamily.
T01G1.3	Trafficking	sec-31 is an ortholog of human SEC31A (SEC31 homolog A, COPII coat complex component) and SEC31B (SEC31 homolog B, COPII coat complex component)\; human SEC31A exhibits calcium-dependent protein binding activity.
T02E1.2	Unassigned	T02E1.2 is enriched in the germ line based on RNA-seq studies\; is affected by several genes including daf-2, sir-2.1, and pgl-1 based on microarray and RNA-seq studies\; is affected by six chemicals including D-glucose, Zidovudine, and resveratrol based on RNA-seq and microarray studies\; is predicted to encode a protein with the following domain: Regulator protein, PHA-1.
T04B2.5	Signaling	ipla-7 is an ortholog of human PLA2G6 (phospholipase A2 group VI)\; is predicted to have hydrolase activity\; is expressed in the intestine, the pharyngeal-intestinal valve, the pharynx, the virL, and the virR\; human orthologs of this gene are implicated in autosomal recessive Parkinson's disease 14, neurodegeneration with brain iron accumulation 2a, and neurodegeneration with brain iron accumul…
T05F1.2	Unassigned	T05F1.2 is expressed in the germ line.
T07C5.1	Stress response	ugt-50 is an ortholog of human UGT3A1 (UDP glycosyltransferase family 3 member A1) and UGT3A2 (UDP glycosyltransferase family 3 member A2)\; is predicted to have glucuronosyltransferase activity\; is expressed in the amphid sensillum, the head, the intestine, and the nervous system.
T10B10.4	Unassigned	T10B10.4 is an ortholog of human GLYATL3, GLYATL1P3, and GLYATL2\; localizes to the endoplasmic reticulum.
T22C1.1	Proteolysis proteasome	T22C1.1 is an ortholog of human UBR7\; is predicted to have zinc ion binding activity.
T23G7.3	DNA	T23G7.3 is an ortholog of human PINX1\; is predicted to have nucleic acid binding activity.
T26E3.4	Unassigned	T26E3.4 is an ortholog of human RWDD1\; is expressed in several tissues, including tail hypodermis, the body wall musculature, the intestine, and the reproductive system\; is predicted to encode a protein with the following domains: RWD domain and Ubiquitin-conjugating enzyme\/RWD-like.
T28F4.5	Unassigned	T28F4.5 is an ortholog of human DAPL1 and dap\; human DAP exhibits death domain binding activity.
VF13D12L.1	Metabolism	inos-1 is an ortholog of human ISYNA1\; is predicted to have inositol-3-phosphate synthase activity\; is expressed in the germ line.
W02A11.2	Trafficking	vps-25 is an ortholog of human VPS25 (vacuolar protein sorting 25 homolog)\; is expressed in the body wall musculature, the pharyngeal muscle cell, and the vulval muscle\; is predicted to encode a protein with the following domains: ESCRT-II complex, Vps25 subunit, ESCRT-II complex, Vps25 subunit, N-terminal winged helix, Winged helix-like DNA-binding domain superfamily, and Winged helix DNA-bind…
W09C5.7	Signaling	W09C5.7 is an ortholog of human INPP5F (inositol polyphosphate-5-phosphatase F)\; is predicted to have phosphoric ester hydrolase activity.
W09C5.8	Metabolism	cox-4 is an ortholog of human COX4I1 (cytochrome c oxidase subunit 4I1) and COX4I2 (cytochrome c oxidase subunit 4I2)\; is predicted to have cytochrome-c oxidase activity\; is involved in mitochondrial electron transport, cytochrome c to oxygen.
Y18D10A.17	mRNA functions	car-1 is an ortholog of human LSM14B (LSM 14B)\; localizes to the cytoplasm, intracellular organelle, and messenger ribonucleoprotein complex\; colocalizes with the endoplasmic reticulum\; is expressed in the germ line and the gonad.
Y39B6A.12	Nucleic acid	bed-1 is predicted to have DNA binding activity.
Y39E4B.6	Signaling	Y39E4B.6 is predicted to have cyclin-dependent protein serine\/threonine kinase inhibitor activity and snRNA binding activity.
Y43F8B.2	Signaling	Y43F8B.2 is an ortholog of human GSKIP\; is predicted to have protein kinase A binding activity\; is involved in innate immune response\; localizes to the striated muscle dense body\; is expressed in several tissues including tail hypodermis, the nerve ring, and the ventral nerve cord.
Y43F8C.7	Transmembrane protein	Y43F8C.7 is an ortholog of human EMC10\; is predicted to encode a protein with the following domain: ER membrane protein complex subunit 10.
Y47D3A.23	Protein modification	gly-9 is an ortholog of human GALNT6 (polypeptide N-acetylgalactosaminyltransferase 6), GALNT12 (polypeptide N-acetylgalactosaminyltransferase 12), and GALNT15 (polypeptide N-acetylgalactosaminyltransferase 15)\; is predicted to have carbohydrate binding activity, metal ion binding activity, and transferase activity, transferring glycosyl groups.
Y47H9C.8	Signaling	Y47H9C.8 is an ortholog of human CNPY1, CNPY2, and RP11-977G19.10.
Y47H10A.4	Unassigned	Y47H10A.4 is enriched in the muscular system and the nervous system based on tiling array, RNA-seq, and microarray studies\; is affected by several genes including hsf-1, lin-39, and pgl-1 based on microarray, RNA-seq, and tiling array studies\; is affected by Zidovudine and Atrazine based on RNA-seq and microarray studies\; is predicted to encode a protein with the following domain: RAI1-like fa…
Y48B6A.11	Transcription: chromatin	jmjd-2 is an ortholog of human KDM4C (lysine demethylase 4C)\; exhibits histone demethylase activity (H3-K36 specific) and histone demethylase activity (H3-K9 specific)\; is involved in histone H3-K36 demethylation and histone H3-K9 demethylation\; is expressed in the pharynx.
Y49E10.19	Development	ani-1 is an ortholog of human ANLN (anillin actin binding protein)\; exhibits GTP-Rho binding activity and microtubule binding activity\; is involved in several processes, including actin filament bundle assembly, collagen and cuticulin-based cuticle development, and cortical cytoskeleton organization\; localizes to several cellular components, including the cell cortex, cell leading edge, and cl…
Y49E10.21	Unassigned	Y49E10.21 is enriched in the OLL, the PVD, and the intestine based on microarray and tiling array studies\; is affected by several genes including sma-2, sma-4, and mir-34 based on RNA-seq and microarray studies\; is affected by four chemicals including Rotenone, Zidovudine, and Atrazine based on RNA-seq and microarray studies.
Y51H1A.6	Unassigned	mcd-1 is predicted to have metal ion binding activity\; is involved in nematode larval development, positive regulation of growth rate, and programmed cell death.
Y56A3A.21	Transmembrane protein	trap-4 is an ortholog of human SSR4\; is predicted to encode a protein with the following domain: Translocon-associated.
Y56A3A.28	Nucleic acid	Y56A3A.28 is an ortholog of human MECOM (MDS1 and EVI1 complex locus), PRDM16 (PR\/SET domain 16), and ZNF580 (zinc finger protein 580)\; is predicted to have nucleic acid binding activity.
Y57A10A.27	Unassigned	Y57A10A.27 is enriched in the germ line based on proteomic and RNA-seq studies\; is affected by several genes including daf-16, daf-2, and let-7 based on tiling array, proteomic, RNA-seq, and microarray studies\; is affected by Humic Substances based on microarray studies.
Y57G11C.15	Trafficking	sec-61 is an ortholog of human SEC61A1 and SEC61A2\; is predicted to encode a protein with the following domains: SecY\/SEC61-alpha family, Translocon Sec61\/SecY, plug domain, and SecY domain superfamily.
Y59A8B.22	Lysosome	snx-6 is an ortholog of human SNX32 (sorting nexin 32), SNX5 (sorting nexin 5), and SNX6 (sorting nexin 6)\; exhibits protein self-association\; is involved in execution phase of apoptosis and phagosome-lysosome fusion involved in apoptotic cell clearance\; localizes to the early phagosome.
Y62E10A.6	Metabolism	Y62E10A.6 is an ortholog of human FDXR\; is predicted to have NADPH-adrenodoxin reductase activity.
Y75B8A.13	Unassigned	Y75B8A.13 is enriched in the NSM, the arcade cell, the germ line, and the pharyngeal-intestinal valve cell based on RNA-seq studies\; is affected by several genes including daf-2, hsf-1, and sir-2.1 based on microarray and RNA-seq studies.
Y105E8A.3	Transmembrane transport	Y105E8A.3 is an ortholog of human SLC30A5 (solute carrier family 30 member 5)\; is predicted to have cation transmembrane transporter activity\; localizes to the endoplasmic reticulum.
Y105E8A.21	Unassigned	Y105E8A.21 is enriched in the AFD, the ASER, and the germ line based on RNA-seq studies\; is affected by several genes including dpy-10, pgl-1, and dcr-1 based on RNA-seq and microarray studies\; is affected by five chemicals including D-glucose, Zidovudine, and Humic Substances based on RNA-seq and microarray studies\; is predicted to encode a protein with the following domain: WD40-repeat-conta…
Y105E8B.2	Trafficking	exoc-8 is an ortholog of human EXOC8 (exocyst complex component 8)\; is expressed in the PVDL and the PVDR\; human EXOC8 exhibits Ral GTPase binding activity.
Y105E8B.6	Unassigned	Y105E8B.6 is enriched in the body wall muscle cell, the germ line, and the nervous system based on tiling array, RNA-seq, and microarray studies\; is affected by several genes including daf-16, elt-2, and pgl-1 based on tiling array, RNA-seq, and microarray studies\; is affected by stavudine based on RNA-seq studies.
Y106G6A.2	Lysosome	epg-8 is an ortholog of human ATG14 (autophagy related 14)\; is involved in macroautophagy and positive regulation of embryonic development\; localizes to the cytoplasm\; is expressed in the nervous system and the pharyngeal muscle cell.
ZC410.5	Transmembrane protein	msa-1 is enriched in several tissues, including the Psub1, the alimentary system, the epithelial system, the germ line, and the nervous system based on microarray, tiling array, and RNA-seq studies\; is affected by several genes including daf-16, daf-2, and glp-1 based on microarray and RNA-seq studies\; is affected by eight chemicals including Ethanol, Rotenone, and stavudine based on RNA-seq an…
ZK829.4	Metabolism	gdh-1 is an ortholog of human GLUD1 and GLUD2\; is predicted to have oxidoreductase activity, acting on the CH-NH2 group of donors, NAD or NADP as acceptor\; is expressed in the head, the intestine, the pharynx, the rectal gland cell, and the tail\; human orthologs of this gene are implicated in familial hyperinsulinemic hypoglycemia 6.
ZK1251.9	Unassigned	dcaf-1 is an ortholog of human DCAF1 (DDB1 and CUL4 associated factor 1)\; is predicted to encode a protein with the following domains: LIS1 homology motif, Armadillo-like helical, WD40\/YVTN repeat-like-containing domain superfamily, Armadillo-type fold, VPRBP\/DCAF1 family, and WD40-repeat-containing domain superfamily.
MTCE.7	mRNA functions	MTCE.7 is affected by several genes including hsf-1, eat-2, and bar-1 based on RNA-seq and microarray studies\; is affected by Alovudine, stavudine, and Zidovudine based on RNA-seq studies.
MTCE.33	Metabolism	MTCE.33 is affected by several genes including hsf-1, npr-1, and lin-28 based on RNA-seq studies\; is affected by Alovudine, stavudine, and Zidovudine based on RNA-seq studies.
Y111B2A.25	Pseudogene	Y111B2A.25 is enriched in the germ line based on RNA-seq studies\; is affected by several genes including clk-1, dcr-1, and smg-2 based on RNA-seq and microarray studies\; is affected by Sirolimus based on microarray studies.
B0303.4	Proteolysis proteasome	B0303.4 is an ortholog of human TMUB1 and TMUB2\; is predicted to encode a protein with the following domains: Ubiquitin domain and Ubiquitin-like domain superfamily.
B0495.2	Cell cycle	cdk-11.1 is an ortholog of human CDK11A (cyclin dependent kinase 11A)\; is predicted to have ATP binding activity and protein serine\/threonine kinase activity\; is expressed in the somatic cell and the somatic gonad.
B0546.1	Metabolism	mai-2 is an ortholog of human ATP5IF1 (ATP synthase inhibitory factor subunit 1)\; exhibits ATPase inhibitor activity\; is involved in negative regulation of ATPase activity\; localizes to the mitochondrion\; is expressed in several tissues, including the alimentary system, the epithelial system, the muscular system, the nervous system, and the reproductive system.
C14B9.10	Metabolism	C14B9.10 is an ortholog of human UQCR10 (ubiquinol-cytochrome c reductase, complex III subunit X)\; is predicted to encode a protein with the following domains: Cytochrome b-c1 complex subunit 9 and Cytochrome b-c1 complex subunit 9 superfamily.
C16A3.6	mRNA functions	C16A3.6 is an ortholog of human MAK16 (MAK16 homolog)\; human MAK16 exhibits RNA binding activity.
C18H9.8	Cilia	ift-74 is an ortholog of human IFT74 (intraflagellar transport 74)\; is predicted to have beta-tubulin binding activity.
C24B5.1	Transmembrane protein	C24B5.1 is predicted to have G protein-coupled receptor activity.
C24B5.2	Cytoskeleton	spas-1 is an ortholog of human SPAST (spastin)\; exhibits several functions, including ATP binding activity, identical protein binding activity, and microtubule binding activity\; is involved in several processes, including microtubule cytoskeleton organization, nucleus localization, and protein complex oligomerization\; localizes to the perinuclear region of cytoplasm\; colocalizes with the micr…
C28H8.3	mRNA functions	C28H8.3 is an ortholog of human DDX60 (DExD\/H-box helicase 60) and DDX60L (DExD\/H-box 60 like)\; is predicted to have ATP binding activity, helicase activity, and nucleic acid binding activity.
C29H12.2	Transmembrane transport	C29H12.2 is an ortholog of human SLC35F6\; is expressed in several tissues, including the coelomocyte, the intestine, the nervous system, and the reproductive system\; is predicted to encode a protein with the following domains: Sugar phosphate transporter domain and Nucleotide-sugar transporter-related.
C30B5.2	Trafficking	C30B5.2 is an ortholog of human LEPROT and LEPROTL1\; human LEPROT exhibits signaling receptor binding activity.
C30F8.2	Lysosome	vha-16 is an ortholog of human ATP6V0D1 (ATPase H+ transporting V0 subunit d1)\; is predicted to have proton transmembrane transporter activity\; is expressed in several tissues, including the alimentary system, the excretory cell, the head, the nervous system, and the reproductive system.
C32B5.11	Pseudogene	fbxc-41 is enriched in the nervous system and the ventral nerve cord based on tiling array and microarray studies\; is affected by several genes including daf-16, pgl-1, and dpy-21 based on tiling array, microarray, and RNA-seq studies\; is affected by Tunicamycin, multi-walled carbon nanotube, and Colistin based on microarray and RNA-seq studies.
C32E8.3	Cytoskeleton	tppp-1 is an ortholog of human TPPP (tubulin polymerization promoting protein), TPPP2 (tubulin polymerization promoting protein 2), and TPPP3 (tubulin polymerization promoting protein 3)\; human TPPP3 exhibits tubulin binding activity.
C32E8.11	Proteolysis proteasome	ubr-1 is an ortholog of human UBR1 (ubiquitin protein ligase E3 component n-recognin 1) and UBR2 (ubiquitin protein ligase E3 component n-recognin 2)\; exhibits ubiquitin conjugating enzyme binding activity\; is expressed in the body wall musculature, the head, the nervous system, the pharynx, and the seam cell\; human orthologs of this gene are implicated in Johanson-Blizzard syndrome.
C43E11.1	Development	acin-1 is an ortholog of human ACIN1 (apoptotic chromatin condensation inducer 1)\; is predicted to have RNA binding activity\; is involved in gonad morphogenesis and regulation of cell migration.
C44E4.4	mRNA functions	ssb-1 is an ortholog of human SSB (Sjogren syndrome antigen B)\; is predicted to have RNA binding activity\; is expressed in the body wall musculature, the head, the intestine, the pharynx, and the tail.
C48A7.2	Transmembrane transport	pitr-1 is an ortholog of human SLC20A1 (solute carrier family 20 member 1) and SLC20A2 (solute carrier family 20 member 2)\; is predicted to have inorganic phosphate transmembrane transporter activity\; is expressed in several tissues, including the alimentary system, the gonad, the head, the hypodermis, and the muscular system\; human orthologs of this gene are implicated in basal ganglia calcif…
D2007.5	Lysosome	atg-13 is an ortholog of human ATG13 (autophagy related 13)\; is expressed in the muscular system and the nervous system\; is predicted to encode a protein with the following domain: HORMA domain superfamily.
E01A2.1	Metabolism	E01A2.1 is an ortholog of human Gclm\; is predicted to have glutamate-cysteine ligase catalytic subunit binding activity.
EEED8.10	Proteolysis proteasome	EEED8.10 is predicted to have RNA binding activity.
F01F1.1	Unassigned	hpo-10 is an ortholog of human LENG8\; is expressed widely\; is predicted to encode a protein with the following domain: SAC3\/GANP\/THP3.
F10G7.10	Proteolysis proteasome	F10G7.10 is an ortholog of human UBR3 (ubiquitin protein ligase E3 component n-recognin 3)\; is predicted to have ubiquitin protein ligase activity and zinc ion binding activity.
F11H8.2	Transmembrane transport	lgc-38 is an ortholog of human GABRA2 (gamma-aminobutyric acid type A receptor alpha2 subunit), GABRG3 (gamma-aminobutyric acid type A receptor gamma3 subunit), and GABRA1 (gamma-aminobutyric acid type A receptor alpha1 subunit)\; is predicted to have GABA-A receptor activity and extracellular ligand-gated ion channel activity\; is expressed in several tissues, including the alimentary system, th…
F18E3.7	Metabolism	ddo-2 is an ortholog of human DDO and dao\; exhibits D-aspartate oxidase activity and D-glutamate oxidase activity\; is involved in oxidation-reduction process\; is expressed in the body wall musculature, the intestinal cell, and the pharyngeal muscle cell.
F25B5.6	Metabolism	F25B5.6 is an ortholog of human FPGS\; is predicted to have ATP binding activity, metal ion binding activity, and tetrahydrofolylpolyglutamate synthase activity\; is expressed in the hypodermis, the intestine, the nervous system, and the pharynx.
F28B3.4	Unassigned	dip-2 is an ortholog of human DIP2A, DIP2B, and DIP2C\; is predicted to have catalytic activity.
F29C4.7	mRNA functions	grld-1 is an ortholog of human RBM15 (RNA binding motif protein 15) and RBM15B (RNA binding motif protein 15B)\; is predicted to have RNA binding activity\; localizes to the nucleus\; is expressed in the amphid sensillum, the epithelial cell, the head, the muscle cell, and the nervous system.
F37A4.2	Unassigned	F37A4.2 is an ortholog of human PRKRIP1 (PRKR interacting protein 1)\; is predicted to encode a protein with the following domain: Protein of unknown function DUF1168.
F38E9.5	Cytoskeleton	twf-2 is an ortholog of human TWF1 and TWF2\; is predicted to have actin binding activity\; is expressed in several tissues, including the alimentary system, the hypodermis, the muscular system, and the nervous system.
F39C12.1	Cell cycle	F39C12.1 is an ortholog of human MIOS (meiosis regulator for oocyte development)\; is predicted to encode a protein with the following domains: WD40\/YVTN repeat-like-containing domain superfamily, WD repeat protein mio, zinc-ribbon like domain, WD40-repeat-containing domain superfamily, and MIOS\/Sea4.
F41E6.13	Lysosome	atg-18 is an ortholog of human WIPI1 (WD repeat domain, phosphoinositide interacting 1) and WIPI2 (WD repeat domain, phosphoinositide interacting 2)\; exhibits phosphatidylinositol phosphate binding activity\; is involved in several processes, including apoptotic cell clearance, autophagy, and dauer larval development\; localizes to the phagocytic vesicle\; is expressed in several tissues, includ…
F41G3.1	Neuronal function	nlp-50 is enriched in the nervous system and the sensillum based on microarray and RNA-seq studies\; is affected by several genes including daf-2, clk-1, and elt-2 based on microarray, RNA-seq, and tiling array studies\; is affected by five chemicals including Rotenone, D-glucose, and Atrazine based on RNA-seq and microarray studies.
F41G3.12	Unassigned	agr-1 is an ortholog of human Fst, AGRN (agrin), and NTN4 (netrin 4) and members of the human LAM (Laminin subunits) gene family including LAMB2, LAMB1, and LAMB3\; exhibits dystroglycan binding activity\; is expressed in several tissues, including the alimentary system, the epithelial system, the gonad, and the nervous system.
F46E10.10	Metabolism	mdh-1 is an ortholog of human Mdh1\; is predicted to have L-malate dehydrogenase activity.
F46H5.3	Metabolism	F46H5.3 is an ortholog of human CKMT1B, CKB, and CKM\; is predicted to have ATP binding activity and arginine kinase activity.
F54D10.2	Proteolysis proteasome	fbxa-24 is enriched in the hypodermis, the intestine, the nervous system, and the sensillum based on microarray, tiling array, and RNA-seq studies\; is affected by several genes including daf-2, age-1, and hsf-1 based on microarray, tiling array, and RNA-seq studies\; is affected by twelve chemicals including nicotinic acid, Mercuric Chloride, and Rotenone based on RNA-seq and microarray studies\…
F54H12.6	Ribosome	eef-1B.1 is an ortholog of human EEF1D\; is predicted to have translation elongation factor activity.
F58F12.1	Metabolism	F58F12.1 is an ortholog of human ATP5F1D (ATP synthase F1 subunit delta)\; is predicted to have proton-transporting ATP synthase activity, rotational mechanism\; localizes to the mitochondrion.
F59A3.6	DNA	rpa-4 is enriched in the OLL, the PVD, and the germline precursor cell based on microarray and RNA-seq studies\; is affected by several genes including sir-2.1, lin-28, and alg-1 based on RNA-seq, microarray, and tiling array studies\; is affected by four chemicals including D-glucose, levamisole, and single-walled carbon nanotube based on RNA-seq and microarray studies\; is predicted to encode a…
H28G03.2	Unassigned	H28G03.2 is enriched in the germ line and the nervous system based on microarray, RNA-seq, and tiling array studies\; is affected by several genes including clk-1, sir-2.1, and lin-35 based on microarray and RNA-seq studies\; is affected by Quercetin, single-walled carbon nanotube, and Sirolimus based on microarray studies.
K02F2.2	Metabolism	ahcy-1 is an ortholog of human AHCY\; is predicted to have adenosylhomocysteinase activity\; is expressed in the head, the intestine, and the pharynx.
K07C11.9	Trafficking	cogc-6 is an ortholog of human COG6 (component of oligomeric golgi complex 6)\; is involved in gonad morphogenesis and regulation of cell migration\; human orthologs of this gene are implicated in congenital disorder of glycosylation type IIl.
K09F6.9	Unassigned	K09F6.9 is enriched in the ASER, the coelomocyte, the intestine, and the pharynx based on microarray, tiling array, and RNA-seq studies\; is affected by several genes including hsf-1, clk-1, and sir-2.1 based on microarray and RNA-seq studies\; is affected by four chemicals including methylmercuric chloride, D-glucose, and 4-bromodiphenyl ether based on microarray and RNA-seq studies.
K11H12.8	Transmembrane protein	K11H12.8 is an ortholog of human GHITM (growth hormone inducible transmembrane protein)\; is predicted to encode a protein with the following domain: Bax inhibitor 1-related.
M04F3.5	Unassigned	M04F3.5 is an ortholog of human MTSS1 (MTSS1, I-BAR domain containing) and MTSS1L (MTSS1L, I-BAR domain containing)\; is predicted to have actin binding activity\; is involved in cell projection assembly and membrane organization\; localizes to the filopodium and intrinsic component of the cytoplasmic side of the plasma membrane\; is expressed in head neurons, the head ganglion, and the pharynx.
R09E12.3	Stress response	sti-1 is an ortholog of human STIP1 (stress induced phosphoprotein 1)\; exhibits ATPase inhibitor activity, Hsp70 protein binding activity, and Hsp90 protein binding activity\; is involved in several processes, including determination of adult lifespan, negative regulation of ATPase activity, and reproduction\; localizes to the cytoplasm\; is expressed in several tissues, including the alimentary…
T04C4.1	Cytoskeleton	T04C4.1 is an ortholog of human FNIP1 (folliculin interacting protein 1) and FNIP2 (folliculin interacting protein 2)\; human FNIP1 exhibits ATPase inhibitor activity, chaperone binding activity, and guanyl-nucleotide exchange factor activity.
T06A10.4	Unassigned	lsy-13 is an ortholog of human ING4 (inhibitor of growth 4) and ING5 (inhibitor of growth 5)\; is predicted to have metal ion binding activity.
T07A9.9	Signaling	nog-1 is an ortholog of human GTPBP4\; is predicted to have GTP binding activity\; is involved in several processes, including determination of adult lifespan, negative regulation of lipid storage, and regulation of insulin receptor signaling pathway involved in determination of adult lifespan\; localizes to the nucleolus\; is expressed in several tissues, including the alimentary system, the bod…
T07E3.5	DNA	brc-2 exhibits single-stranded DNA binding activity\; is involved in several processes, including DNA metabolic process, embryo development, and oviposition\; localizes to the condensed nuclear chromosome.
T07E3.6	Unassigned	pdf-1 is expressed in several tissues, including the head, the nervous system, and the rectum.
T07F12.4	Signaling	T07F12.4 is predicted to have ATP binding activity and protein serine\/threonine kinase activity.
T14B4.3	Transmembrane transport	T14B4.3 is an ortholog of human ATP6AP2\; is predicted to have signaling receptor activity.
T14E8.1	Signaling	svh-2 is an ortholog of human FGFR4 (fibroblast growth factor receptor 4)\; exhibits mitogen-activated protein kinase kinase kinase binding activity and transmembrane receptor protein tyrosine kinase activity\; is involved in several processes, including generation of neurons, peptidyl-tyrosine autophosphorylation, and positive regulation of MAPK cascade\; is expressed in the DTC, the alimentary …
T22F3.3	Metabolism	pygl-1 is an ortholog of human PYGL (glycogen phosphorylase L) and PYGM (glycogen phosphorylase, muscle associated)\; is predicted to have pyridoxal phosphate binding activity and transferase activity, transferring hexosyl groups\; is expressed in the germ line.
T26A8.4	Transcription: general machinery	T26A8.4 is an ortholog of human ZC3H4\; is predicted to have metal ion binding activity.
W02F12.6	mRNA functions	sna-1 is an ortholog of human MED6 (mediator complex subunit 6)\; is predicted to have transcription coregulator activity.
W08A12.1	Unassigned	unc-132 is enriched in the body wall muscle cell, the germ line, and the nervous system based on proteomic, microarray, tiling array, and RNA-seq studies\; is affected by several genes including daf-2, lin-4, and lin-14 based on microarray, proteomic, and RNA-seq studies\; is affected by seven chemicals including Atrazine, Chlorpyrifos, and Diazinon based on microarray studies\; is predicted to e…
Y32H12A.8	Unassigned	Y32H12A.8 is an ortholog of human PWP1 (PWP1 homolog, endonuclein) and WDR24 (WD repeat domain 24)\; is expressed in several tissues, including the alimentary system, the head, the hypodermis, the nervous system, and the reproductive system\; is predicted to encode a protein with the following domains: WD40 repeat, WD40\/YVTN repeat-like-containing domain superfamily, and WD40-repeat-containing d…
Y38F2AR.9	Trafficking	Y38F2AR.9 is an ortholog of human SEC61B\; human SEC61B exhibits epidermal growth factor binding activity.
Y39G10AR.8	Ribosome	eif-2gamma is an ortholog of human EIF2S3 and EIF2S3L\; is predicted to have GTP binding activity, GTPase activity, and translation initiation factor activity\; is expressed in several tissues, including the alimentary system, the muscular system, the nervous system, the reproductive system, and the tail.
Y46E12BL.2	Ribosome	Y46E12BL.2 is an ortholog of human RRP12 (ribosomal RNA processing 12 homolog)\; human RRP12 exhibits RNA binding activity.
Y47G6A.4	Unassigned	rde-10 is enriched in the germ line and the nervous system based on RNA-seq studies\; is affected by several genes including sir-2.1, pgl-1, and gld-2 based on microarray and RNA-seq studies\; is affected by five chemicals including Atrazine, Humic Substances, and single-walled carbon nanotube based on microarray studies\; is predicted to encode a protein with the following domain: Maelstrom doma…
Y54E10BR.1	Extracellular material	pign-1 is an ortholog of human PIGN (phosphatidylinositol glycan anchor biosynthesis class N)\; is predicted to have mannose-ethanolamine phosphotransferase activity\; localizes to the integral component of endoplasmic reticulum membrane\; is expressed in the body wall musculature, the hypodermis, the intestine, and the pharynx.
Y55F3C.3	Transmembrane transport	kvs-5 is an ortholog of human KCNA3 (potassium voltage-gated channel subfamily A member 3), KCNA4 (potassium voltage-gated channel subfamily A member 4), and KCNA2 (potassium voltage-gated channel subfamily A member 2)\; is predicted to have voltage-gated potassium channel activity\; localizes to the plasma membrane.
Y59C2A.3	Unassigned	Y59C2A.3 is enriched in the AVE, the OLL, the PVD, and the germ line based on microarray, tiling array, and RNA-seq studies\; is affected by several genes including daf-2, daf-12, and hsf-1 based on microarray, tiling array, and RNA-seq studies\; is affected by six chemicals including aldicarb, 1-methylnicotinamide, and D-glucose based on microarray and RNA-seq studies.
Y65B4A.3	Trafficking	vps-20 is an ortholog of human CHMP6 (charged multivesicular body protein 6)\; human CHMP6 exhibits protein N-terminus binding activity.
Y67D2.2	Proteolysis proteasome	Y67D2.2 is an ortholog of human USP30 (ubiquitin specific peptidase 30)\; is predicted to have thiol-dependent ubiquitinyl hydrolase activity.
Y71G12B.13	Unassigned	Y71G12B.13 is enriched in the PLM and the intestine based on RNA-seq studies\; is affected by several genes including daf-12, clk-1, and eat-2 based on RNA-seq, tiling array, and microarray studies\; is affected by Rotenone, Alovudine, and Zidovudine based on RNA-seq studies.
Y77E11A.1	Metabolism	hxk-3 is an ortholog of human HK3, GCK, and HK1\; is predicted to have ATP binding activity, glucose binding activity, and hexokinase activity\; human orthologs of this gene are implicated in diabetes mellitus (multiple), familial hyperinsulinemic hypoglycemia 3, and maturity-onset diabetes of the young type 2.
Y102A11A.9	Unassigned	Y102A11A.9 is enriched in the coelomocyte, the intestine, and the nervous system based on tiling array and RNA-seq studies\; is affected by several genes including hsf-1, lin-35, and pgl-1 based on microarray and RNA-seq studies\; is affected by six chemicals including methylmercuric chloride, D-glucopyranose, and Cadmium Chloride based on microarray and RNA-seq studies.
ZC155.7	Trafficking	syx-16 is an ortholog of human STX16 (syntaxin 16)\; human orthologs of this gene are implicated in pseudohypoparathyroidism type IB\; human STX16 exhibits SNAP receptor activity and syntaxin binding activity.
ZK688.5	Unassigned	ZK688.5 is enriched in several tissues, including the C, the Psub2, the alimentary system, the body wall musculature, and the germ line based on RNA-seq and microarray studies\; is affected by several genes including daf-12, gld-1, and hsf-1 based on microarray, tiling array, and RNA-seq studies\; is affected by nine chemicals including Rotenone, D-glucose, and Alovudine based on RNA-seq and micr…
C30E1.9	Non-coding RNA	C30E1.9 is enriched in the nervous system and the retrovesicular ganglion based on microarray studies\; is affected by several genes including daf-2, daf-12, and pgl-1 based on tiling array, RNA-seq, and microarray studies\; is affected by ten chemicals including 1-methylnicotinamide, Rotenone, and Cry5B based on RNA-seq and microarray studies.
F54D7.7	Ribosome	rpl-41.2 is predicted to be a structural constituent of ribosome.
ZK380.t2	Pseudogene	ZK380.t2 is enriched in the germ line based on RNA-seq studies\; is affected by several genes including daf-2, clk-1, and pgl-1 based on RNA-seq studies\; is affected by four chemicals including Rotenone, manganese chloride, and multi-walled carbon nanotube based on RNA-seq studies.
ZK1236.3	Unassigned	sor-1 exhibits RNA binding activity\; is involved in multicellular organism development and regulation of gene expression, epigenetic\; localizes to the nuclear speck.
F23A7.8	Unassigned	F23A7.8 is enriched in the Psub1 and the germ line based on RNA-seq studies\; is affected by several genes including daf-16, daf-2, and skn-1 based on RNA-seq, tiling array, and microarray studies\; is affected by five chemicals including hydrogen sulfide, Rotenone, and manganese chloride based on microarray and RNA-seq studies.
Y53F4B.45	Non-coding RNA	Y53F4B.45 is enriched in the amphid sensillum, the muscle cell, and the nervous system based on RNA-seq and microarray studies\; is affected by several genes including daf-16, glp-1, and rrf-3 based on microarray, tiling array, and RNA-seq studies\; is affected by nine chemicals including 4-bromodiphenyl ether, tert-Butylhydroperoxide, and Cry5B based on microarray and RNA-seq studies.
Y17D7C.3	Pseudogene	Y17D7C.3 is enriched in the germ line based on RNA-seq studies\; is affected by several genes including hsf-1, fog-2, and pgl-1 based on RNA-seq and tiling array studies\; is affected by Rotenone, stavudine, and Zidovudine based on RNA-seq studies.
ZC334.12	Unassigned	ZC334.12 is enriched in the AVE, the DA neuron, and the VA neuron based on tiling array studies\; is affected by several genes including clk-1, pgl-1, and dpy-21 based on tiling array, microarray, and RNA-seq studies.
C42D4.18	Unassigned	C42D4.18 is enriched in the germ line and the intestine based on RNA-seq and microarray studies\; is affected by daf-2 and alg-1 based on RNA-seq studies.
T22E6.2	Non-coding RNA	linc-7 is enriched in the AFD and the germ line based on RNA-seq studies\; is affected by several genes including daf-2, clk-1, and npr-1 based on RNA-seq studies.
C05D9.12	Non-coding RNA	C05D9.12 is enriched in the germ line based on RNA-seq studies\; is affected by several genes including hsf-1, prg-1, and sma-2 based on RNA-seq studies.
K09F6.13	Unassigned	K09F6.13 is enriched in the ASER, the PLM, and the RID based on RNA-seq studies\; is affected by several genes including sma-2, sma-4, and smg-2 based on RNA-seq studies\; is affected by Sodium Chloride based on RNA-seq studies.
F59E12.15	Signaling	F59E12.15 is an ortholog of human GSG2\; is predicted to have ATP binding activity and protein kinase activity.

## Sheet: IntestineClock
Sequence.ID	Category	Automated.Description
F57H12.1	Trafficking	arf-3 is an ortholog of human ARF4 (ADP ribosylation factor 4) and ARF5 (ADP ribosylation factor 5)\; is predicted to have GTP binding activity\; is involved in embryo development and germ cell development\; is expressed in several tissues, including the alimentary system, the muscular system, the seam cell, the ventral nerve cord, and the vulva.
H22K11.1	Proteolysis general	asp-3 is an ortholog of human PGA4, NAPSA, and PGA5\; is predicted to have aspartic-type endopeptidase activity\; is involved in necrotic cell death\; localizes to the lysosome\; is expressed in the intestine and uterus.
C34E10.6	Metabolism	atp-2 is an ortholog of human ATP5F1B (ATP synthase F1 subunit beta)\; exhibits protein domain specific binding activity\; is involved in several processes, including dauer larval development, defecation, and defense response to Gram-negative bacterium\; localizes to the mitochondrion and non-motile cilium\; is expressed in several tissues, including the alimentary system, the excretory cell, the…
C09F12.1	Cytoskeleton	clc-1 is an ortholog of human EMP1, CLDND2, and NKG7\; is involved in defense response to Gram-positive bacterium, epithelial cell-cell adhesion, and innate immune response\; localizes to the cell-cell junction\; is expressed in the pharynx.
C52E4.1	Proteolysis general	cpr-1 is an ortholog of human CTSB (cathepsin B)\; is predicted to have cysteine-type peptidase activity\; is expressed in the intestine and the male.
Y87G2A.6	Chaperone	cyn-15 is an ortholog of human PPWD1 (peptidylprolyl isomerase domain and WD repeat containing 1)\; is predicted to have peptidyl-prolyl cis-trans isomerase activity.
F25E2.5	Stress response	daf-3 exhibits enhancer sequence-specific DNA binding activity\; is involved in several processes, including cellular response to pheromone, dauer larval development, and defense response to Gram-negative bacterium\; localizes to the condensed chromosome, cytoplasm, and nucleus\; is expressed in several tissues, including the alimentary system, the gonad, the hypodermis, the nervous system, and t…
T26A5.9	Cytoskeleton	dlc-1 is an ortholog of human DYNLL2 (dynein light chain LC8-type 2)\; is predicted to have motor activity\; is expressed in several tissues, including the alimentary system, the body wall musculature, the head, the nervous system, and the reproductive system.
F02A9.3	Metabolism	far-2 is predicted to have fatty acid binding activity and retinol binding activity\; is expressed in the body wall musculature, the male, and the vulval muscle.
Y105C5B.28	Metabolism	gln-3 is an ortholog of human GLUL\; is predicted to have ATP binding activity and glutamate-ammonia ligase activity.
K10B3.8	Metabolism	gpd-2 is an ortholog of human GAPDH\; is predicted to have NAD binding activity, NADP binding activity, and glyceraldehyde-3-phosphate dehydrogenase (NAD+) (phosphorylating) activity\; is expressed in several tissues, including the head, the hypodermis, the muscular system, and the nervous system.
C18G1.5	Transcription: chromatin	hil-4 is an ortholog of human H1F0 (H1 histone 0)\; is predicted to have DNA binding activity\; is expressed widely.
R12E2.5	Cytoskeleton	inx-16 is predicted to have gap junction hemi-channel activity\; is involved in calcium-mediated signaling, regulation of defecation rhythm, and regulation of neuromuscular synaptic transmission\; localizes to the gap junction\; is expressed in the intestine.
K08H10.1	Unassigned	lea-1 is an ortholog of human PLIN4 (perilipin 4)\; is predicted to have lipid binding activity\; is involved in hyperosmotic response, response to desiccation, and response to heat\; is expressed in several tissues including the body wall musculature and the gonad.
F52H3.7	Extracellular material	lec-2 is an ortholog of human LGALS2 (galectin 2), LGALS1, and LGALS14 (galectin 14)\; is predicted to have carbohydrate binding activity\; localizes to the membrane raft and plasma membrane.
F42H11.2	DNA	lem-3 is an ortholog of human ANKLE1 (ankyrin repeat and LEM domain containing 1)\; exhibits endodeoxyribonuclease activity\; is involved in several processes, including DNA catabolic process, endonucleolytic, cellular response to DNA damage stimulus, and embryo development\; localizes to the cytoplasm\; is expressed in the embryonic cell.
C05D11.11	Metabolism	mel-32 is an ortholog of human SHMT1\; is predicted to have glycine hydroxymethyltransferase activity and pyridoxal phosphate binding activity\; is involved in embryo development\; localizes to the mitochondrion\; is expressed in the hypodermis and the intestine.
F14F4.3	Transmembrane transport	mrp-5 is an ortholog of human ABCC11 (ATP binding cassette subfamily C member 11), ABCC12 (ATP binding cassette subfamily C member 12), and ABCC5 (ATP binding cassette subfamily C member 5)\; is predicted to have ATP binding activity and ATPase activity, coupled to transmembrane movement of substances\; is expressed in several tissues, including the alimentary system, the hypodermis, and the musc…
T03G6.2	Transcription factor	nhr-40 is predicted to have DNA-binding activity transcription factor activity, sequence-specific DNA binding activity, and zinc ion binding activity\; is expressed in several tissues, including the alimentary system, the muscular system, the nervous system, the reproductive system, and the ventral cord blast cell.
W06H8.1	Trafficking	rme-1 is an ortholog of human EHD1 (EH domain containing 1), EHD3 (EH domain containing 3), and EHD4 (EH domain containing 4)\; exhibits ATPase activity and protein domain specific binding activity\; is involved in several processes, including endocytic recycling, lipid tube assembly involved in organelle fission, and negative regulation of establishment of protein localization\; localizes to the…
C03C10.3	Metabolism	rnr-2 is an ortholog of human RRM2 and RRM2B\; is predicted to have metal ion binding activity and ribonucleoside-diphosphate reductase activity, thioredoxin disulfide as acceptor\; is involved in embryo development\; is expressed in the gonad and the intestine\; human orthologs of this gene are implicated in mitochondrial DNA depletion syndrome 8a.
F43D9.4	Stress response	sip-1 is an ortholog of human CRYAA (crystallin alpha A), CRYAB (crystallin alpha B), and HSPB1 (heat shock protein family B (small) member 1)\; is predicted to have unfolded protein binding activity\; is involved in several processes, including determination of adult lifespan, embryo development, and protein metabolic process\; localizes to the cytosol\; is expressed in the gonad\; human ortholo…
F32D8.9	Unassigned	spp-16 is enriched in the intestine based on tiling array and RNA-seq studies\; is affected by several genes including daf-12, dpy-10, and hsf-1 based on microarray, tiling array, and RNA-seq studies\; is affected by nine chemicals including methylmercuric chloride, Rotenone, and Mianserin based on microarray and RNA-seq studies\; is predicted to encode a protein with the following domains: Sapos…
F08C6.4	Proteolysis general	sto-1 is an ortholog of human STOM and STOML3\; is expressed in the nervous system and the pharynx\; human STOM exhibits RNA polymerase binding activity.
B0545.1	Neuronal function	tpa-1 is an ortholog of human PRKCD (protein kinase C delta) and PRKCQ (protein kinase C theta)\; exhibits mitogen-activated protein kinase kinase kinase binding activity and protein serine\/threonine kinase activity\; is involved in several processes, including peptidyl-serine phosphorylation, positive regulation of antimicrobial peptide production, and positive regulation of cellular metabolic …
B0350.2	Neuronal function	unc-44 is an ortholog of human ANK1 (ankyrin 1), ANK2 (ankyrin 2), and ANK3 (ankyrin 3)\; exhibits cell adhesion molecule binding activity\; is involved in body morphogenesis, dorsal\/ventral axon guidance, and positive regulation of growth\; localizes to the lateral plasma membrane\; is expressed in several tissues, including the alimentary system, the epithelial system, the muscular system, the…
K11C4.3	Cytoskeleton	unc-70 is an ortholog of human SPTB (spectrin beta, erythrocytic), SPTBN1 (spectrin beta, non-erythrocytic 1), and SPTBN2 (spectrin beta, non-erythrocytic 2)\; is predicted to have actin binding activity and phospholipid binding activity\; is involved in several processes, including dendrite development, embryonic body morphogenesis, and muscle cell cellular homeostasis\; localizes to several cel…
F46F11.5	Lysosome	vha-10 is an ortholog of human ATP6V1G1 (ATPase H+ transporting V1 subunit G1)\; is predicted to have ATPase activity, coupled to transmembrane movement of substances\; is involved in positive regulation of programmed cell death and programmed cell death.
[truncated: 95 more rows]
