# Supplementary material for: Aging atlas reveals cell-type-specific effects of pro-longevity strategies
Source: Nat Aging. 2024 May 30;4(7):998–1013. doi: 10.1038/s43587-024-00631-1 (PMC11257944; doi:10.1038/s43587-024-00631-1)
Supplement: Supplementary file 5 — IIntegrative analysis of genes with tissue-specific and age-related APA variations and age-related APA changes suppressed by longevity mechanisms. [file 43587_2024_631_MOESM5_ESM.xlsx]

## Sheet: Table S3 Notes
Supplementary Table 3. Integrative analysis of genes with tissue-specific and age-related APA variations and age-related APA changes suppressed by longevity mechanisms
Notes
1.The table for tissue-specific APA presents the genes that demonstrated a preference for tissue-specific utilization of alternative polyadenylation (APA) sites.The APA index mean values for each tissue, as well as the proportion of cells expressing the given gene, are both presented in the respective columns.Within the specified tissue, the maximum proportion of cellular expression for a given g…
2.The sheets for genes showing age-related APA changes in different tissues(xxx-age) provides genes that demonstrated age-associated alterations in alternative polyadenylation (APA) events in each tissue.The mean of APA usage index of each time stage is shown in column.In the given tissue, the expression proportion of a gene is bounded by a maximum value of 100, indicating its expression across a…
3.The sheets showing Age-related APA changes suppressed by pro-longevity in various tissues(xxx-suppression) summrized the capability of three long-lived strains to suppress age-related alterations in alternative polyadenylation (APA) events across diverse tissues occurring between day 1 and day 6. P values by Mann-Whitney-Wilcoxon test. No adjustment for mutiple tests were made.

## Sheet: Tissue-specific APA
Gene	Coelomocyte	Coelomocyte-percent of expression	Embroynic_cells	Embroynic_cells-percent of expression	Excretory_gland_cell_and_DTC	Excretory_gland_cell_and_DTC-percent of expression	Germline	Germline-percent of expression	Glia	Glia-percent of expression	Gonadal_sheath_cell	Gonadal_sheath_cell-percent of expression	Hypodermis	Hypodermis-percent of expression	Intestine	Intestine-percent of expression	Muscle	Muscle-percent of expression	Neuron	Neuron-percent of expression	Pharyrnx	Pharynx-percent of expression	Spermatheca	Spermatheca-percent of expression	Sperms	Sperms-percent of expression	Uterine_seam_cell	Uterine_seam_cell-percent of expression	Vulva_uterus	Vulva_uterus-percent of expression		max	min	range
ZC443.3	0.135879	4.90388	0.215877	4.86196	-0.0336657	27.4949	0.286811	1.8269	0.120481	4.16667	-0.0491067	45.6912	-0.00911255	16.7907	0.104556	6.91536	0.00354789	33.1498	0.0807762	12.0751	0.0799971	15.392	0.0773736	8.1095	0.102821	1.7532	0.0946406	8.08709	0.0593042	6.61626		0.286811	-0.0491067	0.335918
tat-3	-0.011551	16.4378	-0.0150379	8.72321	0.120153	8.55397	0.00393817	32.1125	0.113806	9.375	-0.0215151	16.0787	-0.0599533	19.0615	0.035356	7.47567	0.00927698	6.77152	0.0158091	9.10555	-0.0553142	27.904	0.00515503	15.2376	-0.10431	51.0789	0.0550077	11.8196	0.0112953	10.9371		0.120153	-0.10431	0.224463
pab-1	0.0250074	45.9004	-0.0071657	34.4971	0.0621565	34.8269	-0.00795862	51.4686	0.0169466	39.2361	0.0499429	46.6744	0.0287598	35.534	0.0458252	43.0257	0.0428582	35.9284	0.0333465	37.585	0.0383643	34.432	0.0428592	48.2438	0.0669409	60.0472	0.0250243	31.7263	0.0336949	32.4602		0.0669409	-0.00795862	0.0748996
pgl-1	0.00532889	20.4786	-0.00170822	9.38606	0.0511653	11.609	0.00260348	38.7094	0.0423082	11.4583	0.0682153	14.3436	0.0445841	10.6958	0.0473781	12.0024	0.0458555	9.61992	0.0182467	11.5921	0.0508815	11.584	0.0656114	19.2149	0.0225382	27.4107	0.012743	11.9751	0.0518753	10.748		0.0682153	-0.00170822	0.0699235
viln-1	0.0673244	10.5139	-0.055343	11.4518	-0.0774719	14.4603	0.0387346	24.6043	-0.199602	8.33333	-0.129505	17.1197	-0.113074	10.863	-0.0455451	14.4058	0.066051	5.64439	-0.0796447	11.4132	-0.0744906	10.848	-0.227237	43.9566	0.0753408	13.7559	-0.0497306	12.4417	-0.144683	20.0918		0.0753408	-0.227237	0.302578
uig-1	0.175029	1.7654	-0.0224446	6.75397	-0.228739	28.9206	0.136755	2.3741	0.0567157	28.4722	0.0309654	9.02256	0.0995221	10.8306	0.0491913	5.36715	-0.163452	24.6308	0.0184482	6.44007	-0.0146918	18.688	0.032772	13.0165	0.071811	1.98921	-0.0332324	11.042	0.10385	11.5852		0.175029	-0.228739	0.403768
acl-14	0.0700857	10.4355	0.00831953	11.0593	0.0337717	16.2933	0.0598834	15.7329	0.163053	8.68056	-0.138031	25.9688	-0.0748966	16.4941	-0.157468	32.8812	-0.125362	29.6549	0.0159102	9.22182	-0.0684284	20.416	-0.00806375	16.5289	0.0887145	7.8557	0.00160774	13.6858	-0.082993	20.1728		0.163053	-0.157468	0.320522
act-2	0.00711267	24.0094	-0.0369878	16.2269	0.0237571	17.3116	-0.00563348	35.1842	-0.0346768	20.4861	0.0266689	21.8045	-0.0514374	20.2589	0.0224539	16.6175	0.0306778	16.5749	0.00108402	18.6225	0.0026602	17.888	0.0313416	27.2727	0.0202761	29.7707	0.0472726	16.1742	0.000669484	17.4453		0.0472726	-0.0514374	0.0987101
pqn-87	0.030153	33.3464	-0.0327519	47.4258	-0.0587412	46.4358	0.0484868	53.4496	-0.0799205	65.9722	-0.0404916	65.1243	-0.0433024	49.0129	-0.0424179	43.0404	-0.0293012	41.2407	-0.00578104	35.161	-0.0211192	41.792	0.0214686	41.8388	0.0234954	28.2535	-0.0433423	43.8569	-0.0376552	44.7745		0.0484868	-0.0799205	0.128407
pat-12	0.148011	2.78541	-0.0938154	6.55769	-0.072662	14.2566	0.0820629	5.89201	0.0490775	30.9028	-0.018846	7.0561	-0.0701451	33.5167	0.0416616	3.95164	0.0962719	3.72215	0.0663568	3.26476	0.046802	38.368	0.0812755	5.42355	0.185997	3.33783	0.0518471	16.1742	-0.0316856	66.1626		0.185997	-0.0938154	0.279812
rab-30	0.022849	10.9062	-0.0231865	7.29455	-0.00208433	10.1833	-0.00570668	20.8364	-0.264923	24.6528	-0.0646527	8.09717	-0.0508482	11.8878	0.0247092	5.13123	-0.0483828	5.81913	0.00907478	6.18962	-0.060919	5.888	-0.0918406	7.54132	-0.0327652	9.6089	-0.0415925	21.6174	0.00953554	7.9125		0.0247092	-0.264923	0.289632
mca-3	-0.0417089	29.541	-0.00120666	34.333	-0.00041447	60.6925	-0.0177693	43.6444	0.0894897	88.5417	0.0472982	78.9474	0.0409402	63.452	0.0133867	42.3179	0.0373038	65.889	0.0268615	65.4919	0.0415339	51.232	0.0126473	58.6777	-0.00769335	27.9501	0.0413584	51.3219	0.0577241	65.8385		0.0894897	-0.0417089	0.131199
rsbp-1	0.0355487	4.86465	0.014077	15.0042	-0.0498357	21.7923	0.0557335	3.94448	-0.104181	10.4167	-0.0654905	24.0602	0.0328308	3.33873	-0.084548	15.3789	-0.0195027	22.0358	-0.0354422	22.2004	0.0291219	22.496	-0.033821	16.1674	0.0612261	2.29265	-0.018534	8.55365	-0.0537031	12.9895		0.0612261	-0.104181	0.165408
riok-2	-0.00995638	15.1824	-0.0495237	14.7242	0.00164579	15.2749	0.00601725	29.6047	-0.108596	12.1528	-0.13169	24.5228	-0.0385423	11.37	-0.0698958	18.4311	-0.0477741	12.7217	-0.0376424	11.5027	-0.00517474	12.608	-0.0580436	15.8058	0.014256	13.6885	-0.0371072	13.0638	-0.0449047	13.9076		0.014256	-0.13169	0.145946
ptp-1	-0.0688331	2.2754	-0.0293802	10.1165	0.0472269	38.6965	0.0833345	1.62634	0.0280585	20.4861	0.0370276	16.31	0.0234193	23.835	0.0711965	3.12592	-0.132596	25.7405	-0.100496	14.2218	0.0267125	21.984	0.04247	10.7955	0.00847289	1.85435	0.0658532	23.1726	0.116127	9.04672		0.116127	-0.132596	0.248723
pezo-1	0.0189735	19.3017	0.0228232	23.766	0.0695486	20.1629	0.00960629	37.4253	0.00455458	19.4444	-0.0336556	37.594	-0.0597027	34.8921	-0.0427329	30.7137	-0.00888123	17.571	0.00689877	16.8336	-0.0144808	30.016	-0.120129	39.6178	0.0285214	18.5435	-0.00137679	19.2846	-0.0855885	41.2098		0.0695486	-0.120129	0.189678
unc-73	0.0761955	10.7885	-0.139318	39.3333	0.108966	57.0265	-0.0653214	8.4972	-0.141699	40.625	0.0741075	55.2921	0.030879	28.3765	-0.11466	23.5771	0.137809	67.0686	0.130097	36.5206	0.183577	55.424	0.0969589	32.1798	0.0810318	19.4201	-0.0311057	19.4401	0.136889	31.515		0.183577	-0.141699	0.325276
T15B12.1	0.120178	1.53001	0.100711	1.88236	-0.0891898	4.68432	0.144609	1.05661	-0.0332692	27.4306	-0.00539452	20.937	0.0291526	32.1143	0.140826	5.88322	0.389512	6.50066	-0.036233	8.05903	0.0808686	6.24	-0.070453	59.9174	0.0959792	2.52866	-0.117305	2.02177	-0.163397	43.6673		0.389512	-0.163397	0.552909
thoc-2	-0.0151692	18.2817	-0.0674084	27.7656	-0.00741707	17.7189	0.00461206	37.9391	-0.0795707	15.2778	-0.0630197	24.2337	-0.031822	15.329	-0.0516389	19.3011	-0.0338689	14.3731	-0.0178884	15.975	-0.0339405	15.808	-0.00492096	18.75	-0.00221384	23.8031	-0.0311131	15.2411	-0.0149894	15.906		0.00461206	-0.0795707	0.0841827
top-2	0.0807811	21.7732	-0.00877742	24.4868	-0.0136897	12.4236	0.0436421	43.8972	0.0204527	14.9306	0.0808573	19.0862	0.112115	12.0496	0.111726	13.5211	0.0901216	11.9441	0.0829224	13.9088	0.0765394	13.12	0.101758	17.6136	0.10935	18.5435	0.0612432	13.2193	0.106466	12.0713		0.112115	-0.0136897	0.125804
aagr-2	0.411236	2.94233	0.113839	2.99569	0.451069	4.68432	0.435839	2.62844	0.627765	5.90278	-0.118733	35.8589	0.0474353	6.14887	-0.139606	33.5742	-0.0639924	31.1402	0.441255	3.05009	0.364301	3.616	0.439455	7.43802	0.0838225	12.0701	0.44574	3.11042	0.207711	4.67189		0.627765	-0.139606	0.767372
M03C11.3	0.00807396	18.2817	0.0256142	26.2436	0.0593556	18.3299	0.0239942	25.7343	0.030941	22.9167	-0.088115	33.7189	-0.0203607	18.479	-0.00963911	23.4149	-0.000482714	15.6051	0.0336701	15.8229	0.00862057	16.768	-0.0338925	19.5764	-0.0427152	13.9245	0.0356244	16.7963	0.00533017	17.6884		0.0593556	-0.088115	0.147471
pqn-80	0.0122725	21.3809	0.105471	30.3012	0.0821295	29.7352	-0.0633831	34.4706	0.144971	36.1111	0.129152	46.0382	0.140407	29.1586	0.143706	36.0513	0.159625	25.3298	0.125809	21.0823	0.155791	25.408	0.0769908	23.9669	-0.0847856	16.1497	0.191814	24.1058	0.164371	31.1639		0.191814	-0.0847856	0.2766
spd-5	-0.0201103	27.0694	0.00683496	18.7335	0.0387092	13.442	-0.00322246	50.1606	-0.0450344	19.4444	0.0505041	17.3511	0.0773969	14.1532	0.0433932	15.8065	0.0628322	12.6081	0.0338416	15.0984	0.00290912	14.08	0.0808846	20.6612	-0.0340045	47.1342	0.041217	15.8631	0.0772891	14.6098		0.0808846	-0.0450344	0.125919
dpy-28	-0.0930945	12.397	-0.135473	23.3252	-0.151922	21.1813	-0.0705859	21.7034	-0.144366	23.2639	-0.146905	31.1163	-0.178176	22.2869	-0.156883	25.2875	-0.176392	25.4522	-0.118455	13.8462	-0.134032	21.024	-0.161525	17.4587	-0.0764102	10.7215	-0.159156	18.3515	-0.153682	22.1442		-0.0705859	-0.178176	0.10759
ogdh-1	0.0670502	9.45469	-0.0356811	10.2484	-0.0428695	10.1833	0.064047	17.1281	-0.0772459	17.0139	-0.0816906	21.1683	-0.211517	30.1888	-0.0503047	19.3306	-0.106044	28.2394	0.0396821	10.5009	0.0296755	14.08	0.0914322	15.4959	0.0726708	19.9933	-0.0217675	14.1524	-0.0930068	16.8512		0.0914322	-0.211517	0.302949
tir-1	-0.0181771	3.33464	0.0778097	23.8529	-0.249528	23.8289	0.0490522	3.26648	-0.466663	83.6806	-0.202924	25.8531	-0.225619	29.2557	-0.254854	29.2097	-0.0306458	4.9017	-0.197709	23.3184	-0.249298	43.104	-0.116973	17.4587	0.0143178	2.59609	-0.0638133	11.6641	-0.238506	36.592		0.0778097	-0.466663	0.544473
nhr-97	0.0947693	3.06002	0.0127966	5.7404	-0.00744257	19.3483	0.0061521	4.50694	0.0414241	52.0833	-0.0506013	63.0422	-0.000436381	38.4466	-0.00684544	19.8467	0.0384503	20.3233	0.0288454	6.39535	0.10426	29.888	0.0633371	17.3037	0.0713458	3.94471	-0.0170462	29.549	0.00875523	35.8088		0.10426	-0.0506013	0.154861
eel-1	0.00377213	32.7187	-0.0393402	33.1489	-0.0408013	33.6049	0.039204	55.7125	-0.0507124	31.25	-0.0419519	46.096	-0.0305168	28.9536	-0.0223434	37.2457	-0.00397002	29.2704	0.0201275	25.3131	0.0058597	28.64	0.0468492	30.2169	0.0641854	33.176	0.0339442	25.661	-0.00569658	29.1115		0.0641854	-0.0507124	0.114898
frl-1	0.0732178	14.3978	-0.0494959	32.2447	0.00604997	31.1609	0.066089	25.1195	0.0286615	32.9861	-0.0415417	50.1446	-0.033326	41.9471	-0.0167006	33.6184	-0.00998628	30.2141	0.00493518	16.8426	-0.0472438	38.4	-0.012105	17.3037	0.0899964	11.8004	-0.0717754	19.9067	0.0110163	30.5428		0.0899964	-0.0717754	0.161772
nono-1	0.0037974	13.4955	-0.0711308	30.4878	-0.00916907	24.6436	0.0428975	25.3877	0.0160125	34.7222	-0.0690985	35.107	-0.0728572	14.8921	-0.0566821	18.8293	-0.0379857	26.1075	-0.0424795	21.9946	0.00523777	18.784	0.0187085	22.6756	0.0326654	12.1038	0.0495966	21.7729	-0.057099	24.4126		0.0495966	-0.0728572	0.122454
ntl-3	-0.0530407	18.2424	-0.0432354	22.1282	0.117226	30.7536	-0.0157752	32.3378	-0.0358803	24.3056	0.0676094	46.6744	0.00429531	23.1176	-0.0143626	25.8331	0.108402	30.3626	0.0123051	21.6458	-0.00318257	19.584	0.0239547	21.1777	-0.011469	18.0378	0.0617444	21.1509	-0.0203332	25.9249		0.117226	-0.0530407	0.170266
T22C1.6	-0.00741483	11.0239	-0.0165243	13.5337	0.0291493	10.1833	-0.00550205	21.489	-0.0618021	11.1111	-0.0236898	15.7895	-0.00904892	5.96009	-0.0172495	7.72633	-0.0170414	12.3897	-0.00696361	7.47764	-0.0184032	10.72	-0.0104077	10.124	-0.00618882	9.57519	-0.0197125	7.93157	-0.0105304	25.6279		0.0291493	-0.0618021	0.0909514
dys-1	0.132807	4.00157	-0.056591	27.6916	0.0746591	15.0713	0.1183	8.5161	-0.170207	28.125	0.137585	33.5454	0.031412	31.9471	0.194657	9.33353	-0.114294	44.5435	0.0708354	7.56708	-0.0167235	25.44	0.102351	10.2789	0.183939	6.67566	0.309065	9.17574	0.35734	14.4748		0.35734	-0.170207	0.527547
T28B8.1	0.0344522	3.21695	0.0179273	16.5133	0.0261686	19.3483	0.0349458	3.28101	0.022537	26.0417	0.0144227	16.0787	0.00479459	26.3646	0.00407826	16.5733	0.012167	27.5928	0.02522	6.73524	0.0133005	14.368	0.0164695	7.74793	0.0420031	3.10182	0.0321047	11.5086	-0.00114627	12.2333		0.0420031	-0.00114627	0.0431493
jun-1	0.065741	11.1024	-0.00747879	11.6803	-0.124384	51.3238	-0.227407	5.48943	0.0166587	57.2917	-0.13448	53.2678	-0.0401498	54.3096	-0.0619975	63.4326	-0.193063	46.2997	-0.0919367	43.9714	-0.0541877	54.272	-0.00173947	34.4525	-0.0679337	4.55158	-0.0709899	54.2768	0.145148	50.9317		0.145148	-0.227407	0.372556
Y53F4B.21	-0.0689359	16.4378	0.042218	19.0006	-0.0089759	23.4216	-0.0305164	32.4838	0.00623132	18.0556	0.0744037	39.1556	-0.0311492	27.8587	-0.0307221	22.7072	-0.026528	17.3962	-0.0324808	12.5313	0.0408918	20	0.0390668	21.6942	-0.0942805	17.9366	-0.0188588	20.8398	0.00895536	22.0902		0.0744037	-0.0942805	0.168684
F57A8.1	-0.00599293	6.39466	-0.0251767	13.1122	-0.0741173	23.6253	0.122651	3.13858	-0.00373528	24.3056	-0.0664092	19.2019	-0.041969	13.8242	-0.0205712	19.8909	-0.0207624	9.68982	-0.0514895	18.0054	0.00217632	17.984	-0.0191732	13.5847	0.0952907	2.29265	-0.286692	53.1882	-0.0767845	13.2055		0.122651	-0.286692	0.409343
tftc-1	0.0361658	24.4017	0.00904205	30.8868	0.0221193	27.2912	0.0238568	41.8778	0.17032	28.125	0.0688166	50.1446	0.0760674	28.5113	0.065021	33.3825	0.0536305	22.9445	0.0483559	21.2433	0.0759334	25.056	0.0353761	27.7376	0.00311611	23.6682	0.020753	27.2162	0.0476709	30.6778		0.17032	0.00311611	0.167204
smg-6	-0.0457353	13.4955	-0.17417	15.2938	-0.0180652	15.8859	-0.054396	25.7801	0.0176625	23.2639	-0.0440776	31.2319	-0.02637	21.1057	-0.0496075	30.7874	-0.0350998	14.1809	-0.0998878	9.56172	-0.00718463	21.92	-0.0594206	18.5434	0.0455403	13.1153	-0.0262421	15.0855	-0.07181	14.6638		0.0455403	-0.17417	0.219711
dab-1	0.0277479	17.7717	-0.0204714	15.1232	-0.0236526	11.8126	0.023436	21.4657	-0.0613291	14.5833	-0.0340534	12.9555	-0.112127	22.0388	-0.0470431	11.9286	-0.0225929	9.92573	0.0123389	9.52594	-0.0275328	12.448	-0.0208253	12.9132	0.011074	7.75455	-0.000581388	10.2644	6.14e-06	10.397		0.0277479	-0.112127	0.139875
glp-4	0.0624694	16.2024	-0.0147832	14.0196	0.0660814	15.2749	0.0158824	29.9673	-0.0297634	22.2222	0.0300554	18.1029	0.0655979	11.0248	0.0693326	26.6883	0.0321623	9.4976	0.0416262	11.449	0.0393911	12.544	0.0583096	15.6508	0.0469219	17.9029	0.004284	11.9751	0.164821	16.2841		0.164821	-0.0297634	0.194584
hrpf-1	-0.00464499	9.25853	-0.0414029	13.7171	-0.0539746	7.53564	0.0227014	23.1386	0.0357698	9.02778	-0.0765972	20.7056	0.0264841	6.99029	-0.00680256	10.2477	0.0257965	6.17737	0.0302378	7.72809	0.0471833	8.192	0.081321	11.8285	0.0917376	8.90088	0.015191	9.17574	-0.021908	9.20875		0.0917376	-0.0765972	0.168335
immt-2	0.0056439	12.7893	0.0647303	5.42184	0.0872258	6.72098	0.0291166	23.2665	0.0104668	7.63889	0.0756504	8.09717	0.0893523	5.80906	0.0710903	6.03067	0.12308	4.62211	0.0811952	5.42934	0.0933239	4.704	0.0410656	9.40083	-0.0189662	28.085	0.0925448	6.37636	0.0824425	6.15717		0.12308	-0.0189662	0.142046
bre-3	0.169977	5.84543	-0.0903789	7.76433	-0.239144	14.053	0.267642	8.94993	-0.420901	55.5556	-0.154574	35.3962	-0.0433909	24.4391	0.00889504	15.7623	-0.176639	15.9983	-0.161166	13.4705	-0.154289	18.976	-0.265196	33.626	-0.222628	33.4794	-0.373798	49.6112	-0.245723	27.1132		0.267642	-0.420901	0.688543
spat-2	-0.016221	36.4457	0.00595155	31.4724	-0.00358909	44.1955	-0.0274706	55.7786	0.058331	46.875	0.0615464	75.6507	0.141945	45.9547	0.10184	45.1194	0.0386817	28.5015	-0.0299389	34.9374	0.0412605	36.032	0.0352866	47.4174	-0.062039	29.973	0.0274863	44.479	0.0810876	46.0978		0.141945	-0.062039	0.203984
nhr-21	0.179755	2.04002	0.0400972	3.9964	-0.0731165	19.3483	0.180856	1.6881	0.199038	36.1111	-0.0628707	7.5188	-0.0492628	24.9515	-0.130513	14.1551	-0.158952	10.4412	-0.0520463	15.3936	0.00279584	8.736	0.58485	20.7128	0.384667	1.58463	0.312298	11.9751	0.0678316	14.5288		0.58485	-0.158952	0.743802
F28C1.1	-0.129506	14.3978	-0.0819338	12.3657	-0.0197903	15.6823	-0.0746623	30.981	-0.0663675	13.8889	0.00281857	20.1272	-0.0609371	11.1273	-0.0310793	15.3642	-0.0229244	10.3626	-0.00613242	9.36494	-0.0502695	12.352	-0.0353384	14.876	-0.091088	14.8348	-0.0663864	11.6641	-0.0657031	13.5836		0.00281857	-0.129506	0.132324
cgef-1	0.213416	2.9031	0.0270114	13.4951	-0.0527861	20.5703	0.226197	4.44299	0.0876003	3.47222	-0.109744	33.4876	-0.0978802	12.5297	-0.152209	12.5627	-0.176833	26.8589	-0.197721	23.9803	-0.111388	14.336	-0.0605253	8.1095	-0.0191809	1.92178	-0.0384849	4.66563	-0.0903651	14.6908		0.226197	-0.197721	0.423918
ric-7	0.0186308	10.867	-0.0151665	10.1358	-0.0429532	37.4745	0.0556834	20.848	0.0688043	11.4583	-0.12381	41.2377	-0.0915905	15.9763	-0.103736	22.9136	-0.110245	23.5299	-0.0771893	17.6565	-0.0378488	13.632	-0.0135921	18.5434	0.0549209	11.3621	0.0273608	16.7963	-0.137221	20.821		0.0688043	-0.137221	0.206026
gei-4	0.114784	13.0639	0.0464357	36.0705	-0.0482793	27.0876	0.143663	20.4811	-0.0448428	31.25	-0.0914484	34.0081	-0.0302394	21.0194	-0.0683192	33.5594	-0.141003	25.5745	-0.0151746	21.8247	-0.0572335	20.512	-0.00846437	20.3512	0.155907	10.2832	0.0026224	14.7745	-0.0536074	18.6065		0.155907	-0.141003	0.29691
R10E4.7	0.0893363	1.21616	0.0589804	1.21629	0.374831	0.814664	0.0660606	1.37853	-0.00337648	0.347222	-0.127198	38.9242	0.0616244	0.906149	-0.0152548	1.76939	0.157219	1.07471	0.144071	0.867621	0.0378038	0.896	-0.016902	1.70455	0.227318	21.1059	0.0434681	1.08865	0.0523546	1.18823		0.374831	-0.127198	0.502029
egl-44	0.247911	1.80463	0.169284	6.65101	-0.0901095	4.88798	0.247516	1.70264	0.0134374	4.16667	0.06722	33.7767	-0.0540298	35.7066	-0.0399898	34.2524	-0.0331198	26.8414	0.155809	3.17531	-0.105609	19.36	-0.0256341	29.8037	0.184731	2.89953	-0.147685	8.70918	0.0202412	24.0076		0.247911	-0.147685	0.395597
unc-62	0.306199	3.02079	0.023313	14.4314	0.234609	6.31365	0.151627	5.07885	0.248447	4.86111	0.171356	5.26316	0.00222912	23.603	-0.0365025	38.2778	-0.0134353	31.4198	0.0685822	14.195	0.107378	8.224	0.101126	5.47521	0.208354	3.16925	0.150794	4.51011	0.189865	3.56468		0.306199	-0.0365025	0.342702
C27A7.5	0.213879	2.98156	0.141015	2.47764	0.047633	10.5906	0.26411	3.02594	0.242618	3.47222	0.150835	24.5807	-0.220514	26.2082	0.0703194	3.43556	-0.103912	18.9166	0.0449681	4.92844	0.146477	3.776	0.24064	11.6736	0.101673	22.9602	-0.0243531	7.93157	0.0493281	7.66946		0.26411	-0.220514	0.484624
nep-26	-0.0203495	1.05924	0.221894	2.56452	0.194462	2.85132	0.233865	0.909091	0.257879	29.8611	0.0649614	42.4523	0.206871	7.79935	0.181279	1.35653	-0.113827	41.3281	0.0837578	8.42576	0.128214	6.176	0.0673483	2.78926	0.0353559	1.82063	-0.0492945	1.71073	0.0771027	1.45828		0.257879	-0.113827	0.371706
dao-5	0.053456	17.7324	-0.0348524	16.6549	0.0383598	14.053	0.0232612	32.1743	0.0927498	14.5833	0.0267775	19.2019	0.0113276	14.5793	0.0129905	21.8815	0.0093616	15.0896	0.0458664	13.0769	0.0796974	14.432	0.132502	18.9566	0.14387	21.7802	0.0544227	14.4635	0.0185684	13.7186		0.14387	-0.0348524	0.178723
smk-1	0.0405945	22.6756	-0.0429377	35.4817	-0.115789	32.7902	0.0258709	44.2642	0.00098028	29.1667	-0.0759677	44.3609	-0.0876977	35.1187	-0.0741113	33.928	-0.110315	36.7671	-0.0326795	28.0143	-0.0343117	29.504	-0.0146361	29.2872	-0.037597	24.5111	-0.0634478	27.9938	-0.0623167	26.114		0.0405945	-0.115789	0.156384
gpi-1	0.0490424	20.1648	0.0765272	17.4496	0.135534	19.5519	0.0315531	31.7179	-0.0502001	22.9167	0.0524184	26.4893	-0.031934	23.3387	-0.0120967	22.5597	0.0911798	19.5631	0.134713	15.644	0.126789	15.2	0.112762	18.3368	0.108948	19.7235	0.161949	13.3748	0.0777882	17.2563		0.161949	-0.0502001	0.212149
eme-1	-0.0430078	17.2617	-0.0523283	11.9441	0.0706373	7.33198	0.00356944	31.0661	-0.147343	12.5	-0.0547957	13.7073	-0.0213905	7.79935	-0.167349	20.9378	0.02699	6.54434	0.0201717	8.17531	-0.088908	12.096	0.00638741	10.8471	-0.0830629	23.2974	0.0341847	10.7309	-0.0368954	12.7734		0.0706373	-0.167349	0.237986
F57G12.1	-0.0411377	2.3931	0.0469458	20.6899	-0.241615	22.6069	0.0545165	2.65606	-0.0665345	9.72222	-0.186704	32.62	-0.154563	20.1618	-0.0901727	12.9165	-0.0888413	19.2835	0.0168223	9.64222	-0.0505842	10.976	-0.0889277	4.64876	0.0527407	1.68577	0.00640619	11.6641	-0.0504357	7.3454		0.0545165	-0.241615	0.296132
him-4	0.103216	2.11848	-0.000701646	2.35858	-0.0653603	23.4216	0.10135	1.41995	0.160339	4.16667	-0.0179389	20.8791	0.101885	3.1014	0.194861	2.91949	-0.0001968	43.7746	0.00395781	8.96243	0.0936121	3.04	0.0753855	4.28719	0.156366	3.37154	-0.0798876	16.0187	-0.0647804	14.0697		0.194861	-0.0798876	0.274748
glp-1	-0.0147129	13.4955	-0.0350625	8.29847	0.0609599	6.10998	-0.0100401	29.144	0.0886702	8.33333	0.0556422	9.36958	0.0660728	6.55879	0.0965192	6.51725	0.0943989	5.88903	0.0382803	7.03936	0.0446742	7.584	-0.0985054	26.4979	-0.0164748	13.8233	-0.170517	23.7947	0.05118	6.07615		0.0965192	-0.170517	0.267036
pck-2	0.370907	28.2856	0.161602	24.992	0.16841	38.4929	0.351539	25.1486	0.0356277	62.5	0.030143	70.4453	-0.0926601	71.8501	0.0356577	66.5585	0.0403309	58.9428	0.315717	27.6923	0.162363	38.528	0.216565	52.2211	0.4378	27.2758	0.286822	27.0607	0.0239455	61.8958		0.4378	-0.0926601	0.53046
mrp-7	0.00671015	17.2224	0.0070682	8.71356	0.0829607	9.16497	-0.00751501	34.895	-0.025252	9.72222	0.0133213	12.9555	0.0719358	7.35167	-0.113789	20.3922	-0.100297	17.3788	0.0189488	10.7603	0.0819925	7.744	0.058483	11.6219	0.0172248	14.5651	0.029823	9.48678	0.0857122	7.69646		0.0857122	-0.113789	0.199502
pyc-1	0.0582597	9.06238	0.011805	6.4322	0.0774274	9.16497	0.042813	15.8644	-0.0378762	11.4583	0.0701609	13.7652	-0.144311	26.5965	-0.102091	30.6104	-0.11704	23.5911	0.0542683	7.66547	-0.0542345	15.424	0.00728374	11.8802	0.0623053	21.6453	0.00281728	6.37636	0.00906085	7.66946		0.0774274	-0.144311	0.221738
pdi-2	0.14876	16.7124	-0.0764695	28.7342	-0.0519473	26.4766	0.0961884	13.0078	-0.109976	29.8611	-0.158812	53.8462	-0.0528875	22.5512	-0.0158117	29.5488	0.0412754	22.1145	0.0876134	14.5438	0.108254	17.664	-0.00360972	46.0744	0.212031	22.7242	-0.148489	30.0156	-0.138641	29.7326		0.212031	-0.158812	0.370844
let-363	0.00640941	18.4778	-0.0356563	23.7467	-0.0565118	20.7739	-0.00725173	34.2984	-0.0307626	16.3194	-0.0571006	31.6368	-0.0253041	16.6451	-0.0548646	28.8116	-0.0292662	18.0603	-0.00221117	15.5456	0.014353	18.688	-0.0342161	21.7459	0.0578401	19.9933	0.0454763	18.9736	-0.0398382	20.0918		0.0578401	-0.0571006	0.114941
F07C6.4	-0.178961	17.654	-0.0911831	20.4582	-0.0584414	30.7536	-0.110614	30.4404	-0.058964	31.25	0.0275878	62.4639	-0.0303879	23.7594	-0.0374887	16.1309	0.075587	45.1201	-0.0438992	20.5188	0.0381099	43.552	-0.0687736	51.9628	-0.120168	20.8024	-0.111467	46.5008	-0.0722473	50.9047		0.075587	-0.178961	0.254548
chdp-1	0.0272735	11.9655	-0.0774168	28.7921	-0.0311413	16.4969	0.0244449	24.2323	-0.013809	12.1528	-0.0818865	25.6796	-0.00521341	12.233	0.0214074	11.619	-0.0183286	12.4246	0.00451225	19.0161	0.00979047	15.936	0.0849083	14.6178	0.0139302	10.9238	-0.0777082	29.7045	-0.00360556	14.7988		0.0849083	-0.0818865	0.166795
zfp-3	0.106479	4.74696	-0.0109803	17.5526	-0.127362	26.0692	0.108133	5.88911	-0.0971435	32.2917	-0.331897	43.956	-0.12661	21.3862	-0.178561	26.1722	-0.0214866	20.4631	-0.00119827	13.1306	-0.0442494	16.576	0.0481011	28.0992	0.060326	2.02293	-0.0813666	25.8165	-0.166398	34.4585		0.108133	-0.331897	0.44003
nhr-76	-0.0453584	1.02001	-0.146057	1.00714	-0.119064	10.1833	-0.0435803	0.772473	-0.142197	4.16667	-0.195604	30.48	-0.205143	8.67853	-0.201948	10.2182	-0.19518	5.78419	-0.125506	1.25224	-0.122057	2.72	-0.173948	8.78099	-0.0148942	0.708024	-0.0753705	31.8818	-0.023949	17.7154		-0.0148942	-0.205143	0.190249
gck-1	-0.072864	9.02315	-0.0695285	9.27666	-0.188837	7.94297	-0.00488286	20.9374	-0.0643462	15.9722	-0.153265	12.7241	-0.0285113	5.74973	-0.143038	27.2044	0.0138384	5.31236	-0.0306694	5.88551	-0.0809468	13.536	-0.143873	16.064	0.0117519	18.2738	-0.0912575	14.3079	-0.152279	15.987		0.0138384	-0.188837	0.202676
gcy-12	-0.434044	2.9031	-0.374318	1.41579	-0.398672	5.09165	-0.367857	1.3858	-0.117062	4.16667	-0.455181	27.5304	-0.376451	3.86731	-0.257915	3.0522	-0.397165	3.23285	-0.425643	8.38998	-0.383183	4.928	-0.344434	5.2686	-0.527506	22.8254	-0.32706	2.64386	-0.409924	10.667		-0.117062	-0.527506	0.410444
H06I04.3	0.0362357	33.9349	-0.010751	37.2128	0.040426	27.2912	0.0358464	57.7553	-0.114218	27.7778	-0.0169712	42.6258	0.0347603	25.8468	0.00697082	37.4078	0.0142213	28.3879	0.00531381	26.1986	0.0793884	26.4	0.0490858	30.8884	0.0202814	33.176	-0.038621	25.972	0.00430247	31.1639		0.0793884	-0.114218	0.193606
T28B11.1	-0.0335999	13.8486	0.0293532	23.2512	-0.0709574	17.9226	-0.0372495	27.32	0.0378008	12.1528	0.0159721	25.7374	-0.0250187	22.7077	0.0151594	20.9083	0.0194305	20.8213	0.0572888	19.1592	0.0812946	23.808	0.0204021	14.7727	-0.181385	27.1072	-0.248906	31.7263	-0.341301	34.7556		0.0812946	-0.341301	0.422595
kcnl-1	-0.453423	2.3931	-0.161235	1.72147	0.00379687	34.0122	-0.504498	3.24904	-0.154093	3.81944	0.367947	15.963	0.0289501	2.04423	-0.0620115	2.19699	0.11165	31.6033	0.240246	33.2469	-0.0206852	2.176	0.0578653	3.35744	-0.33779	2.96696	-0.105552	2.17729	0.0257773	6.88631		0.367947	-0.504498	0.872445
pxf-1	0.0407247	14.7509	-0.0766245	22.0671	-0.0132226	14.4603	0.0312357	29.5662	-0.038954	17.7083	-0.106762	51.9954	-0.0415685	15.5232	-0.0876617	19.2421	-0.0589094	15.4041	-0.0353767	15.6351	-0.0633552	19.68	-0.00709118	18.3368	0.00693313	16.0148	-0.0236401	19.7512	-0.05619	23.0624		0.0407247	-0.106762	0.147487
chd-1	0.00848621	15.5747	-0.000501412	18.7142	0.00198032	16.2933	0.0160049	31.5842	0.019671	15.9722	0.026094	21.8045	0.0334632	11.5264	0.0184398	17.9593	-0.0254188	25.1726	0.0265676	12.6565	-0.00580132	20	0.0532848	16.1157	0.0492339	16.5206	-0.0192242	15.0855	0.0148213	14.2317		0.0532848	-0.0254188	0.0787036
pmt-1	0.138361	4.27619	0.0216724	3.39147	0.0379045	4.48065	0.119719	4.07238	0.0899378	7.98611	-0.180152	27.2412	-0.0427864	24.288	-0.175353	24.4028	0.102481	5.8803	0.114341	4.87478	0.0981908	5.504	0.0801837	8.9876	0.104531	7.04653	0.134055	6.99844	0.059867	4.83392		0.138361	-0.180152	0.318513
teg-4	-0.0221525	21.8909	-0.0630483	31.2247	-0.000357665	22.8106	-0.00927922	39.3932	0.119384	20.1389	-0.0629773	24.0023	-0.00400817	13.9105	-0.0199088	20.8493	0.0483536	17.2914	0.0444188	19.7496	-0.027954	15.584	-0.0208586	23.0888	0.00810501	22.3871	0.0331513	24.5723	0.146786	39.6165		0.146786	-0.0630483	0.209834
T14G8.3	0.0209964	10.3962	-0.0511134	17.9033	-0.0502007	20.7739	0.017746	9.10472	0.0422283	26.0417	-0.0424205	28.5714	0.0369014	13.8835	-0.050774	27.2781	-0.0238401	14.7575	-0.0700362	12.2898	-0.00397569	15.456	0.0141923	31.5083	0.0165323	6.5408	-0.0503878	30.9487	-0.0586896	27.0051		0.0422283	-0.0700362	0.112265
lec-1	0.162074	6.04158	0.0166045	4.85231	-0.0116183	13.0346	0.136263	9.40775	0.0779511	10.4167	-0.0369174	20.2429	0.0322976	8.6192	-0.0275556	12.3415	0.0289345	8.47532	0.107187	6.61896	0.0171374	16.608	-0.025906	35.0207	0.205164	8.15914	-0.0378281	19.1291	-0.0697463	23.3324		0.205164	-0.0697463	0.27491
fcho-1	-0.042364	12.5539	-0.0330394	15.2648	-0.0522199	8.14664	-0.00327907	25.4647	0.0372772	17.3611	-0.0642132	22.3829	-0.00482552	18.9914	-0.0767286	21.041	-0.0257949	9.99563	-0.0272991	10.7424	-0.00677825	11.552	0.011625	14.0496	-0.0115819	15.1719	-0.00432571	11.6641	-0.0191724	11.8282		0.0372772	-0.0767286	0.114006
jhdm-1	-0.0223165	20.7925	0.0178131	18.2766	0.0940116	14.664	0.00183599	39.8663	-0.0377585	17.3611	0.0159687	20.6478	0.00916645	13.0205	0.0352283	17.4875	-0.0118832	12.0227	0.0176993	12.8533	0.0741732	14.88	0.0186506	19.1632	0.0341161	20.1618	0.00457215	15.8631	-0.0116294	14.0157		0.0940116	-0.0377585	0.13177
pqn-53	-0.00375139	20.204	-0.0360743	22.3406	-0.00296898	40.7332	0.00931443	38.2182	-0.0123583	37.1528	-0.00527454	48.4673	0.00636642	31.0518	0.0002842	48.2159	0.00175415	25.758	-0.00482572	30.0089	0.0109115	39.712	0.00255938	31.405	0.0314134	17.1949	0.00414314	38.1026	0.00605961	40.9398		0.0314134	-0.0360743	0.0674877
fkh-7	0.189226	10.5924	0.139976	14.8497	0.176088	41.3442	0.334472	5.67982	0.0936902	64.2361	-0.00105619	27.7617	-0.0996486	60.9763	-0.0162142	53.0964	0.203398	44.36	-0.0221688	26.4311	0.194627	46.688	0.178276	30.1653	0.419443	14.5651	0.0731406	15.0855	-0.00911607	31.758		0.419443	-0.0996486	0.519092
dgk-4	-0.0370116	11.887	0.0125291	12.6359	0.017851	21.3849	0.0247142	24.6523	-0.0451767	10.4167	-0.082298	23.6553	-0.0546236	23.6354	-0.00403037	11.3536	-0.0111807	13.2285	-0.0404897	17.9159	-0.00909723	12.64	-0.0318268	13.2748	0.00797492	12.8119	0.0108216	13.3748	0.0406965	10.586		0.0406965	-0.082298	0.122994
B0511.12	-0.0253524	22.3225	-0.0397952	29.9022	-0.152669	23.0143	-0.00858653	37.2255	-0.0221575	22.9167	-0.129774	39.0399	-0.0459785	16.8501	-0.101119	27.9564	-0.04685	19.7903	-0.00642942	18.8909	-0.0647957	22.56	-0.0514225	22.2624	0.0106413	20.0944	-0.0318602	20.2177	-0.0815254	24.6287		0.0106413	-0.152669	0.16331
tat-1	0.0459947	21.8125	-0.0166112	25.5293	-0.00380392	30.5499	0.0360403	34.8579	-0.0355956	48.9583	-0.0733095	50.2603	-0.0505046	50.0755	-0.0357687	40.7254	-0.0187792	20.4194	0.021582	19.0072	-0.0380242	45.504	-0.0187911	45.093	0.0369087	26.0283	-0.0185716	36.5474	-0.031157	45.4496		0.0459947	-0.0733095	0.119304
pptr-1	0.0220827	18.0071	0.0042776	26.2855	-0.0858435	30.9572	0.00955364	28.62	0.00933118	30.5556	-0.0786089	40.428	-0.0487582	27.5189	-0.034783	30.8906	-0.018691	27.8637	-0.017083	23.1485	-0.0288839	27.392	-0.0128148	26.8079	-0.0342248	14.7336	-0.0517817	27.8383	-0.0299747	30.8399		0.0220827	-0.0858435	0.107926
tag-273	0.0440058	6.74774	0.0870199	6.25845	-0.0607101	19.7556	0.118249	1.86687	-0.0509705	3.81944	-0.187344	33.6032	0.0820541	3.73247	0.0257184	2.94898	-0.141202	29.9607	-0.00044037	4.57961	-0.106775	32	-0.00434718	6.40496	0.0299697	1.88806	-0.216823	4.19907	0.0824727	9.85687		0.118249	-0.216823	0.335072
Y45G5AM.9	0.0144755	11.9262	-0.0751622	17.8647	-0.0549535	13.2383	0.0210116	22.1561	-0.0354522	19.7917	-0.118705	29.0341	-0.139715	23.2416	-0.0890181	22.2648	-0.0760021	10.4325	-0.0245632	11.9589	-0.0387407	13.28	-0.0348784	15.3409	-0.0864507	23.7694	-0.0391689	13.9969	-0.0601329	14.8528		0.0210116	-0.139715	0.160726
his-72	0.0307255	15.4963	-0.0577419	26.5751	-0.0351349	14.664	0.0147892	26.5911	-0.0250588	15.9722	-0.0111504	18.9705	-0.0124361	11.5426	-0.0875326	20.3185	0.0108007	11.9004	-0.0066905	16.3775	-0.00246277	14.08	0.000193178	17.5103	0.0253328	13.5873	-0.0375279	10.5754	-0.0209935	14.9068		0.0307255	-0.0875326	0.118258
ddx-17	-0.0307758	20.0078	-0.0849695	26.0828	0.0147421	21.9959	-0.0258084	37.2567	-0.085621	31.25	0.0391338	28.5136	-0.0400519	21.7422	-0.0105347	26.8357	-0.0519551	20.1922	-0.0361843	21.3327	-0.0161629	20.896	-0.00518321	26.6012	-0.0165357	20.2967	-0.0287286	23.6392	-0.0180977	22.9004		0.0391338	-0.085621	0.124755
Y50D7A.1	-0.0506909	10.4355	-0.0565223	24.4514	-0.057902	18.3299	-0.0319027	21.449	-0.0398747	25.6944	-0.0558757	28.9184	-0.0704762	16.3862	-0.163213	31.8343	-0.0414878	13.6566	-0.0647082	10.8318	-0.124143	18.592	-0.00145376	17.3554	-0.0240905	8.93459	-0.0454187	13.6858	-0.0627176	21.8472		-0.00145376	-0.163213	0.16176
psd-1	0.0181204	5.21773	0.0166512	9.60487	-0.0766833	16.4969	-0.00734518	10.5167	-0.0538269	37.8472	-0.127531	42.2209	-0.0027414	25.5502	-0.00811115	23.8868	0.0106661	7.61905	-0.00462533	7.2093	-0.0949826	17.952	-0.0403814	12.5	0.0279788	5.69791	0.0468997	8.39813	-0.0346767	31.0289		0.0468997	-0.127531	0.17443
tbc-17	-0.0368354	13.2601	-0.0419586	21.8483	-0.00238465	36.0489	0.0562916	23.2272	0.00144327	66.6667	0.00591349	49.277	-0.0331024	42.8209	0.0333467	29.2392	-0.00572663	36.0245	0.0578183	29.0608	0.00770886	25.984	-0.037721	30.7851	-0.102456	35.8058	0.0523347	24.2613	0.0121577	38.2663		0.0578183	-0.102456	0.160274
nhl-1	0.0844819	0.980777	0.124468	1.01358	0.0592245	4.27699	0.1677	0.697624	0.135111	0.694444	0.0386498	18.9705	0.157143	1.39159	0.141971	1.38602	0.00381348	44.4124	0.234135	1.27907	0.180344	26.432	0.0633085	1.39463	0.0791674	0.842886	0.273453	8.24261	-0.0413291	1.21523		0.273453	-0.0413291	0.314782
npp-8	-0.014627	27.8933	-0.0617198	31.0284	-0.0203069	20.7739	0.0062559	50.7492	0.0128932	21.875	-0.0112671	32.5622	0.0159149	20.4315	0.00754645	23.297	0.0221261	16.872	0.0129693	17.4776	0.00575178	24.192	0.0165601	26.7045	-0.0162335	27.8152	-0.0310316	19.5956	-0.0162311	22.7383		0.0221261	-0.0617198	0.083846
mdt-15	0.0228129	10.9847	-0.0105004	13.627	-0.0337684	25.0509	0.0459078	21.2252	-0.113582	30.2083	-0.0609204	31.8103	-0.0929496	27.4649	-0.0963218	34.046	-0.0362362	16.6011	-0.0440187	21.1896	-0.0507238	19.936	-0.00356896	19.5248	0.0284918	11.3958	-0.079382	19.1291	-0.0577853	21.9552		0.0459078	-0.113582	0.15949
mel-26	0.00961309	12.7109	-0.0307381	14.8143	-0.0336309	15.2749	0.0142664	25.4793	-0.0694542	20.8333	-0.00996596	16.2522	-0.0666693	20.5609	-0.0656789	19.0947	-0.0287346	10.3451	-0.0172542	11.9589	-0.0354788	18.208	-0.0156999	11.6736	0.0139035	10.3169	0.0354601	13.0638	-0.0272162	14.0157		0.0354601	-0.0694542	0.104914
ipla-3	0.0325552	14.6724	-0.0271427	16.7417	-0.049353	14.2566	0.0411907	26.1965	-0.122679	20.1389	-0.0577577	18.797	-0.0678448	14.8058	-0.129965	30.8169	0.000339896	9.41022	0.0141761	10.3131	0.0186489	13.216	0.0640873	13.9979	-0.00759647	27.8827	-0.10946	15.0855	-0.0529251	16.4191		0.0640873	-0.129965	0.194052
pkg-2	-0.0640973	3.84464	-0.0549784	2.51947	-0.254866	13.2383	0.0144592	2.23094	0.142781	4.51389	-0.144069	46.6165	-0.170571	42.5297	-0.119344	15.3052	-0.13103	16.2342	-0.220575	13.2916	-0.224604	14.08	-0.0963158	10.7438	-0.104393	6.5408	-0.118624	4.97667	-0.122925	24.0346		0.142781	-0.254866	0.397647
unc-15	0.229214	9.57238	0.114089	4.40183	0.0617381	15.4786	0.189828	6.67757	0.231615	13.8889	-0.0179225	49.6819	0.169292	11.068	0.176081	12.1646	-0.0946938	62.9358	0.179871	8.90877	0.0101764	24.832	0.204288	16.3223	0.210284	18.1389	0.112513	8.55365	0.188457	9.10073		0.231615	-0.0946938	0.326309
pqe-1	-0.00817089	20.0078	-0.00538301	29.0913	0.0192614	23.4216	0.00374376	37.0874	-0.065823	33.3333	-0.0202673	52.6894	0.0464334	33.4574	0.0411596	39.4721	-0.0325124	29.7947	-0.0227882	25.0447	0.0406912	25.92	0.042165	28.0475	0.0782126	18.7121	0.0638035	27.3717	0.0215148	31.542		0.0782126	-0.065823	0.144036
hlb-1	0.0650074	1.60847	-0.0663754	17.0925	-0.0421039	14.2566	0.0747815	2.69821	-0.133049	6.59722	-0.097438	44.3031	-0.0690397	10.4153	-0.034068	21.4833	0.205045	17.0817	0.0276974	7.36136	0.00624328	16.288	-0.0192095	11.4669	0.226425	2.56237	-0.101324	17.7294	-0.0939854	19.9568		0.226425	-0.133049	0.359474
lst-4	-0.0777206	23.5386	-0.0292914	17.5108	-0.0247874	20.7739	0.0495589	27.0293	-0.208886	27.0833	-0.13554	39.0977	-0.064213	14.6602	-0.191383	38.6612	0.0114305	9.19179	0.016233	12.8801	-0.108041	34.016	-0.0443453	18.9566	-0.034024	14.1268	-0.103169	34.8367	-0.162281	37.3481		0.0495589	-0.208886	0.258445
cdc-25.2	0.178656	4.23696	-0.0777619	33.2743	-0.0800016	14.2566	0.221401	5.87312	0.168709	5.20833	-0.0406985	7.34529	0.345543	10.302	-0.046747	5.48511	-0.0529845	13.2023	-0.0236086	9.08766	0.04326	7.168	-0.105602	14.6694	0.120714	1.48348	0.0729492	5.59876	-0.174683	25.3578		0.345543	-0.174683	0.520226
jac-1	0.120382	3.49157	-0.0203764	23.3574	-0.0604038	42.5662	0.0962637	5.03742	-0.157829	32.9861	0.028634	32.3887	0.0683968	32.5081	0.0161492	12.9903	-0.0683622	14.7488	-0.143479	20.8408	-0.081075	18.624	0.0279719	36.2087	0.0879376	2.56237	-0.151326	20.0622	-0.0636183	27.4642		0.120382	-0.157829	0.278212
nog-1	-0.0183741	22.5579	-0.0011169	21.3109	-0.0493251	19.9593	-0.0110399	31.7673	0.106935	18.75	-0.00944882	24.2337	0.0112362	17.9018	0.0409982	23.9457	0.0386353	19.0476	0.0208356	17.3882	0.0331027	19.232	0.045446	19.7831	0.0676164	20.1281	-0.0172352	20.3733	0.0217694	19.1196		0.106935	-0.0493251	0.15626
zip-2	-0.0137396	10.357	0.0318534	30.1081	-0.043652	23.8289	-0.00138706	8.15493	-0.0497802	54.1667	-0.076836	36.3794	-0.0600335	42.4649	-0.0660816	40.519	-0.00187937	23.2765	0.00285771	22.7818	-0.0345787	44.736	-0.0341904	21.3326	-0.0299847	7.58597	-0.0646671	31.4152	-0.0428846	34.4315		0.0318534	-0.076836	0.108689
ced-5	-0.0264682	16.2024	-0.0243272	15.4	-0.000722923	13.442	0.0202471	34.4902	-0.0277656	25.6944	-0.0735112	31.5211	-0.0235963	14.9515	-0.0435402	19.7877	0.0273636	10.9742	-0.0089253	11.2791	0.000125682	17.248	0.0249801	15.2376	0.0404457	19.555	-0.0135213	18.3515	-0.0423037	15.5009		0.0404457	-0.0735112	0.113957
set-9	-0.0576531	18.2032	-0.00453098	8.58163	0.0441415	8.75764	-0.00782147	37.3948	0.109936	7.98611	0.0376088	8.96472	0.0646594	6.24056	0.0344496	7.03332	0.0574392	5.17256	0.0588169	8.02326	0.087901	7.328	-0.0119904	10.124	0.0597962	20.1955	-0.0177534	9.48678	0.0183838	6.10316		0.109936	-0.0576531	0.167589
atf-7	0.153178	12.1224	-0.0116783	21.0889	-0.121976	24.0326	0.194473	19.4092	-0.0542991	36.4583	-0.100103	35.801	-0.181174	47.0119	-0.112515	38.5727	-0.0709537	31.2451	-0.0238547	22.576	-0.0326372	22.848	-0.0442995	27.4277	0.132561	11.5644	-0.0184982	18.196	-0.116282	26.357		0.194473	-0.181174	0.375647
klp-12	-0.0363808	37.7795	-0.0680091	44.6039	-0.100048	48.4725	-0.0177587	59.6781	-0.103472	60.7639	-0.0851586	72.5853	-0.0908497	47.1575	-0.0804563	55.2639	-0.0487125	34.4779	-0.0303865	36.2343	-0.0627809	39.744	0.18206	59.4008	-0.00399333	37.9973	-0.025956	45.2566	-0.024334	69.5922		0.18206	-0.103472	0.285531
Y43F8B.1	0.187121	1.09847	0.0963442	0.723985	0.0852668	1.83299	0.21694	0.903277	0.194858	2.77778	-0.00181608	14.6327	0.129678	1.43474	0.208327	1.84311	-0.0695334	26.3346	0.0325616	3.14848	-0.0893613	24.352	0.184842	4.08058	0.300255	2.09036	-0.0209625	1.55521	0.198313	1.32325		0.300255	-0.0893613	0.389617
ckk-1	0.0241096	1.25539	0.0436554	1.77618	0.129038	22.6069	-0.12283	1.89594	0.047855	1.04167	0.00394343	22.9612	-0.0144725	1.75297	-0.010255	4.64465	-0.0603333	29.0345	0.0885333	26.297	0.000486181	4.288	0.0669352	3.82231	0.0609651	3.80984	0.102035	9.48678	0.110681	3.32163		0.129038	-0.12283	0.251869
Y75B8A.8	0.0423414	15.5355	-0.0231916	20.2812	-0.0251186	19.1446	0.0130975	28.7922	-0.00852089	23.6111	-0.0802178	30.4222	-0.0204666	19.2125	0.00258858	24.4323	-0.0199143	15.4565	-0.00612444	14.6601	0.0172947	17.536	0.0136973	17.9236	-0.0344114	13.149	-0.0593509	18.9736	-0.0243642	20.956		0.0423414	-0.0802178	0.122559
chc-1	0.0211123	18.7132	-0.0443883	13.6495	0.0262062	10.7943	0.0207149	23.3762	-0.0360866	10.7639	-0.0123121	16.5992	-0.000161733	12.9018	-0.0328918	15.2315	0.0169109	12.3897	0.0277083	12.3703	0.0369122	14.24	0.0692842	16.374	-0.0817562	20.6339	0.0512565	12.7527	0.0301856	11.8282		0.0692842	-0.0817562	0.15104
nap-1	0.0110792	19.9686	0.00180989	14.5151	0.028546	17.1079	-0.0028646	28.4703	0.00788626	19.4444	0.00436422	22.4986	0.0116143	14.4984	0.00819272	21.3211	0.0142576	15.0022	0.0135082	15.9302	0.0196557	16.416	0.0140984	25.7748	-0.00465505	22.8928	-0.00571426	15.7076	0.025656	14.8798		0.028546	-0.00571426	0.0342603
Y48C3A.5	-0.146201	2.04002	-0.00976838	8.65564	-0.105064	10.998	0.012464	1.98895	-0.297723	26.3889	-0.0942295	16.31	-0.162788	29.4606	0.240963	36.7886	0.00449738	21.0747	-0.163186	18.3274	-0.113757	19.488	-0.176037	7.28306	-0.0505834	2.49494	-0.0663403	3.7325	-0.0903288	3.51067		0.240963	-0.297723	0.538686
scpl-1	0.00886812	13.5347	-0.0230988	8.31135	-0.0800822	38.2892	0.0280358	22.3603	-0.0991863	47.9167	-0.0847717	58.9936	-0.107549	44.2233	-0.14254	41.2268	-0.0694658	36.671	-0.0295774	20.0716	-0.0494361	31.808	-0.0637603	34.3492	0.0200026	15.4754	-0.0676944	31.2597	-0.0762827	41.1288		0.0280358	-0.14254	0.170576
dpy-21	0.000849082	15.4178	-0.0402136	34.9733	-0.04016	28.5132	0.0510241	23.7279	-0.0511016	35.0694	-0.0420743	42.7993	-0.0535484	29.0291	-0.0357747	29.4603	-0.032944	24.9978	-0.0242347	25.1431	-0.0272572	26.016	-0.0207322	25.8264	0.0353825	10.6204	0.00465182	27.0607	-0.0142121	29.9217		0.0510241	-0.0535484	0.104572
myrf-2	0.0191428	6.3162	0.00942193	28.3448	-0.144327	31.9756	0.0765357	7.35412	-0.0446653	19.4444	-0.0242516	27.1255	-0.119107	17.5728	-0.235549	29.3276	0.067195	21.8873	-0.0365838	18.8909	-0.128267	25.472	-0.0496168	18.1818	0.0585615	3.60755	-0.113269	19.7512	-0.0300506	16.6082		0.0765357	-0.235549	0.312085
tlk-1	0.0130118	18.2817	-0.0682572	30.1596	-0.0997318	30.1426	0.00790797	32.2157	-0.0764536	27.0833	-0.0815169	39.6761	-0.105843	24.644	-0.0662607	24.5208	-0.0759673	23.5037	-0.0280719	19.9553	-0.0529099	20.544	-0.015098	24.1736	0.022436	18.4761	-0.0705011	19.7512	-0.0669932	24.6557		0.022436	-0.105843	0.128279
ncap-1	0.0979268	11.4162	0.0167154	9.33136	0.0248266	16.4969	0.0519998	20.5007	-0.079361	17.7083	-0.0353643	22.7877	-0.00919346	12.2168	0.0240121	20.9378	0.0387183	9.60245	0.0220642	9.43649	0.0170672	11.808	-0.00488508	14.9793	0.0906047	10.5192	-0.0212171	14.1524	-0.0241411	16.1761		0.0979268	-0.079361	0.177288
smg-1	-0.00456022	17.3009	-0.00470889	24.7699	0.0193034	23.0143	0.00123836	33.89	0.0197506	38.8889	-0.0105466	26.8942	-0.034212	18.123	-0.0302829	28.1038	0.0279678	14.9148	0.0488398	16.0823	-0.0263645	19.648	0.0543753	18.2851	-0.0678352	29.4673	0.0245481	22.2395	0.00278135	19.4707		0.0543753	-0.0678352	0.122211
Y71F9AL.9	0.0471421	16.3594	-0.0594006	11.2459	-0.0220659	13.2383	-0.00325613	24.2453	0.00627387	18.0556	0.0473067	19.2019	-0.00772576	13.0313	0.0173733	18.092	0.00974854	11.8392	0.0256496	11.6369	-0.00754505	12.256	0.111913	22.5723	0.0634954	17.8355	-0.0493081	12.9082	0.00594548	12.5034		0.111913	-0.0594006	0.171314
csn-3	0.0213574	16.0455	-0.0597512	16.7128	0.0575079	14.8676	0.0173907	30.0189	0.00164298	17.0139	-0.0904805	21.9202	-0.0179081	12.3247	-0.0540041	17.8413	-0.0169973	12.0751	0.0113888	10.3667	-0.00618286	13.568	-0.0144155	15.0826	0.00496719	16.824	-0.0861039	14.4635	-0.000472316	14.4207		0.0575079	-0.0904805	0.147988
atic-1	0.256201	1.88309	0.147761	1.64103	0.120922	7.94297	0.297733	1.3531	0.31817	2.08333	-0.139363	20.1851	-0.00423937	4.33118	-0.0143439	33.8543	0.228432	2.90083	-0.0142448	13.1216	0.384036	2.08	0.24373	3.66736	0.435772	2.66352	0.2392	2.48834	-0.00774059	10.586		0.435772	-0.139363	0.575134
sel-5	0.101348	11.6124	-0.0108307	12.327	-0.0216662	10.1833	0.0768584	23.4758	0.0471937	22.9167	-0.0731032	22.0937	0.030715	11.2999	-0.0218621	15.9687	0.0509174	9.37527	0.0484666	8.57782	0.0755992	11.104	0.0641342	10.5888	0.0642984	10.8564	-0.00765601	10.1089	0.0813081	10.1809		0.101348	-0.0731032	0.174451
Y52B11A.3	0.00532816	13.1032	-0.0578649	9.08038	-0.101528	15.0713	0.0167126	21.7266	-0.035994	18.0556	-0.160405	42.915	-0.0477437	8.91586	-0.0876667	16.9714	-0.0842284	14.3906	-0.028632	11.1181	0.01615	8.512	0.0274036	15.031	0.0605179	11.2272	0.0075838	12.1306	-0.0919601	18.3905		0.0605179	-0.160405	0.220922
par-3	0.00778	15.7709	-0.0121108	22.9841	0.0812656	46.4358	0.0173481	32.6655	0.130571	34.7222	0.101952	46.9636	0.0855174	24.7411	0.0109011	29.2981	0.0823545	9.20926	0.0763012	16.3864	0.0135264	31.936	0.0563415	42.8202	0.0206047	17.3635	0.114785	36.703	0.0827255	57.1699		0.130571	-0.0121108	0.142681
ccar-1	-0.0478058	24.9902	-0.0306037	35.2243	0.0284192	24.8473	0.0103533	43.7795	-0.0562752	26.0417	0.0139573	41.4691	-0.004713	21.6397	-0.00766527	31.4951	-0.00555616	24.7706	-0.0124073	23.22	-0.0436002	26.24	-0.0107935	30.062	0.0302627	23.6008	-0.0067378	25.0389	0.00295997	27.3022		0.0302627	-0.0562752	0.0865379
F53C11.5	0.0507264	16.477	0.038233	20.3938	-0.220421	24.0326	0.0715019	28.2479	-0.119059	38.1944	-0.164335	36.3794	-0.118111	37.6591	-0.0733498	23.9605	-0.169104	20.3495	-0.0735133	19.517	-0.0380487	20.064	-0.0807742	19.3698	0.00568546	16.1497	-0.118114	16.4852	-0.150183	22.6573		0.0715019	-0.220421	0.291923
sas-7	0.0132401	14.4763	-0.0248616	22.1089	0.103367	11.609	0.0346634	33.5848	0.0593323	12.1528	-0.020903	13.8809	0.0211575	9.34736	0.0675382	11.3388	0.0538274	10.2403	-0.000307843	8.10376	0.0609117	10.432	0.0607869	13.9979	0.031752	23.0614	0.161435	10.5754	0.0402754	9.74885		0.161435	-0.0248616	0.186297
lit-1	0.0173667	10.6316	0.0398561	37.673	-0.0316525	40.7332	0.0191786	20.5414	-0.252007	73.9583	-0.00284402	52.2846	-0.123743	53.3064	-0.138606	37.3194	0.00336154	43.1193	-0.00237322	28.1395	-0.0749014	37.888	-0.0517013	26.1364	-0.00154158	10.9575	-0.0879372	33.437	-0.0738504	44.3424		0.0398561	-0.252007	0.291863
rgs-4	-0.0125197	5.1785	-0.0108907	2.46155	-0.0715047	21.1813	0.109554	2.09505	0.191832	11.8056	-0.0221141	3.12319	-0.0776474	20.863	-0.0198349	2.3297	-0.0676038	29.3927	-0.030514	30.805	-0.056379	12.416	-0.000870002	3.25413	0.0378546	2.56237	-0.0177484	4.04355	0.00770005	5.21199		0.191832	-0.0776474	0.269479
H05C05.1	-0.027522	17.9286	-0.0190398	34.2429	-0.0178468	26.6802	0.0117616	33.2127	0.00312878	48.6111	-0.0363168	42.8571	0.0102228	17.7886	0.000845715	32.4683	0.0432755	15.64	0.0106686	20.1342	0.037615	20.288	-0.0015838	24.0186	-0.000733135	22.4882	0.00655513	22.395	0.0154121	27.3292		0.0432755	-0.0363168	0.0795923
smc-3	-0.0482533	25.2648	0.0262822	33.2872	0.0920048	14.4603	0.00148304	45.2315	0.225743	17.7083	0.034457	18.6813	0.0427413	12.4865	0.0394584	16.4111	0.0328538	12.1276	0.0513264	15.0716	0.0321315	13.792	0.0668923	16.8388	-0.0441544	23.8368	-0.0297675	13.5303	0.0614656	13.1515		0.225743	-0.0482533	0.273996
acin-1	0.0426547	19.1448	0.0574908	25.481	0.12969	13.6456	0.0480438	38.3533	-0.134473	13.1944	0.0621302	22.6721	0.0524684	10.9008	0.0574009	16.7355	0.0482011	12.3547	0.084394	13.5063	0.0185484	14.496	0.0852864	17.7686	0.0837226	15.2394	0.0155791	15.3966	0.0775449	14.8798		0.12969	-0.134473	0.264163
fbxl-1	-0.00153384	14.2409	-0.00239858	7.64528	-0.231347	23.8289	0.113015	19.1331	-0.185632	14.5833	-0.177442	25.3326	-0.23648	21.5049	-0.267176	22.5597	-0.155385	28.8947	-0.128993	14.678	-0.0874512	16.576	0.00915891	11.8285	0.0932428	9.1706	-0.0830535	15.8631	-0.145642	19.4977		0.113015	-0.267176	0.380191
dot-1.1	-0.0681245	17.6148	0.0416185	34.4939	0.0736725	39.3075	-0.0637454	26.9559	0.0984428	42.7083	0.0894588	60.6709	0.0715556	33.5545	0.0550517	34.9307	0.0829149	31.0703	0.0728406	29.6422	0.119089	33.856	0.0794346	40.8058	-0.108039	14.0931	0.078083	25.0389	0.0750799	34.2155		0.119089	-0.108039	0.227128
anc-1	0.0619955	34.7587	-0.0476767	60.3385	-0.00732125	79.8371	0.00246386	26.243	-0.00753723	86.4583	0.0309237	94.1585	0.0705249	76.931	0.0338507	77.4255	0.0817927	88.2918	-0.0173773	57.2272	0.0160716	81.728	-0.0200914	73.0372	0.0353883	29.265	0.036732	72.0062	0.00661249	72.2927		0.0817927	-0.0476767	0.129469
acs-4	0.0139378	12.2793	-0.0289597	12.1211	-0.00293018	9.5723	0.00576592	23.5448	0.0703615	9.72222	-0.0130962	14.6327	-0.00122492	9.04531	-0.0300334	11.5158	-0.0129736	8.40542	-0.0059614	10.4293	0.017484	11.136	0.0106683	15.7025	-0.0725296	22.2185	-0.0284081	9.33126	-0.0108108	8.85768		0.0703615	-0.0725296	0.142891
sqv-5	-0.0306586	18.9094	-0.0455868	17.6717	-0.101961	14.664	0.00125439	30.2834	0.109124	6.94444	-0.0626502	28.5714	-0.142278	23.9428	0.0190504	8.96491	-0.0545797	13.7265	0.00586202	8.7746	-0.00505314	9.6	-0.0162307	18.2851	-0.0142806	14.3291	0.0970933	10.2644	-0.0176584	9.20875		0.109124	-0.142278	0.251401
T05F1.2	0.0342628	32.9933	0.0376366	15.2198	0.0193391	13.442	-0.0273317	54.3812	0.113804	17.7083	0.114799	19.144	0.0667191	15.0863	0.0867584	16.4258	0.105323	14.1809	0.0576851	16.5474	0.08772	15.712	0.0643243	24.1736	0.0317652	21.3756	0.0644793	20.3733	0.0477859	16.0951		0.114799	-0.0273317	0.142131
hir-1	0.218833	1.60847	0.0528134	2.4519	-0.0638123	4.07332	0.149077	1.45338	-0.245121	19.7917	-0.0479146	5.61018	-0.142411	27.6645	0.0400189	3.24388	-0.0200718	2.43775	0.152913	1.32379	-0.0323408	14.784	0.00185343	2.78926	0.0886667	1.34862	0.150787	2.64386	0.179032	33.1623		0.218833	-0.245121	0.463954
npp-21	0.0089276	26.324	-0.0112374	27.5726	0.0542933	18.3299	0.0158183	49.5836	0.128988	21.875	0.00510486	21.8623	0.0450556	15.0863	0.0411987	18.5933	0.043932	15.2993	0.0493164	16.8247	0.0174363	16.992	0.0286831	21.9525	0.0774813	28.1187	0.0162602	17.4184	0.0319089	18.0394		0.128988	-0.0112374	0.140226
pqn-83	0.14127	8.23852	-0.0228054	14.5054	-0.09242	14.4603	0.0653434	17.1325	-0.0682802	55.9028	0.112029	8.84905	-0.0985804	53.3279	0.126484	6.2371	0.128523	5.49585	0.0426615	8.31843	0.0736001	13.76	0.0449827	10.7438	0.0697235	7.82198	0.000629202	9.48678	-0.00881095	29.4086		0.14127	-0.0985804	0.23985
rbm-39	0.0381943	18.9878	-0.0868407	29.3455	-0.00929864	22.1996	0.0459659	30.5966	-0.0773055	30.9028	-0.0713006	32.6778	-0.0779211	23.0798	-0.0718695	31.4951	-0.0565701	20.0874	-0.0416067	16.8336	-0.0355532	23.584	0.0026166	21.436	0.096087	23.1288	-0.0240307	26.1275	-0.0394259	27.3562		0.096087	-0.0868407	0.182928
Y56A3A.7	-0.0355828	14.2801	-0.017694	19.9176	-0.0160686	26.4766	-0.0172145	27.0104	-0.0595524	45.4861	0.0624603	25.5639	-0.0422424	27.7778	-0.0451092	43.2616	0.246738	18.8729	0.196838	14.5707	-0.00956766	29.728	0.0031115	20.8161	0.0153037	15.3742	0.0244632	16.7963	-0.0535181	41.885		0.246738	-0.0595524	0.306291
otub-2	-0.0228302	9.92546	0.0105652	21.0181	-0.0751904	23.8289	0.0176183	17.9791	-0.0386635	19.7917	-0.0159064	30.0174	-0.0145372	15.5394	-0.0332576	20.6429	0.0312871	9.81215	0.0108201	16.4132	-0.0217326	15.68	-0.0643417	16.6322	0.0600141	10.9238	-0.0603384	15.2411	-0.0403822	20.6859		0.0600141	-0.0751904	0.135204
ccg-1	0.336796	30.2864	0.346537	5.36071	0.13352	19.5519	0.440642	7.28072	0.555873	8.68056	0.120831	57.6634	0.0378048	39.9676	0.437849	9.51047	0.0413845	63.294	0.360646	10.1431	0.0859146	38.368	0.188704	32.6446	0.519746	8.26028	0.118309	31.2597	0.216961	14.7178		0.555873	0.0378048	0.518068
npp-13	0.00500222	18.9878	-0.0513628	21.5812	-0.0121502	13.0346	-0.0194459	35.2111	0.0672086	15.2778	-0.0400682	17.004	-0.0199424	11.3161	-0.0240191	17.7824	-0.0143518	9.11315	-0.014874	10.814	-0.0340693	12.608	-0.00741653	14.3079	-0.0618554	18.6784	0.0274584	11.5086	-0.0255049	13.8536		0.0672086	-0.0618554	0.129064
Y75B8A.7	0.00279218	19.9294	0.0583245	21.3752	0.121401	16.7006	0.026083	37.0707	0.0567341	25.3472	0.0126877	27.4147	0.0151881	18.3549	0.0424242	22.8546	0.0524879	14.3644	0.0487033	13.3631	0.033421	18.208	0.0789897	18.2335	0.0391361	15.0708	0.0329115	16.1742	0.0418391	20.1458		0.121401	0.00279218	0.118609
W03A5.6	0.000614212	6.59082	-0.0068417	10.982	-0.0538259	9.36864	0.0301456	14.1145	0.0175158	30.9028	-0.0942544	13.2447	-0.0512164	7.91262	-0.0728971	11.0292	-0.0749577	6.51813	0.0195186	7.43292	-0.0789147	8.544	0.0527104	5.78512	-0.204899	23.1625	0.0491408	7.77605	-0.0159118	13.7456		0.0527104	-0.204899	0.257609
F49E2.5	0.0653094	19.3017	0.0531158	15.0589	-0.0224381	69.8574	0.10565	8.53862	0.00497115	63.1944	0.0114865	81.203	-0.0223806	68.8134	0.0219217	51.3565	0.0131598	73.6042	0.0217049	37.3077	-0.00578152	69.888	0.0540769	37.9649	0.0865001	12.8793	0.0639243	64.3857	0.0155304	63.165		0.10565	-0.0224381	0.128088
hsf-1	0.0653424	16.3201	-0.0396531	18.9362	-0.0048854	20.3666	0.0246085	29.4434	-0.109287	20.4861	-0.0987431	33.8924	-0.0467631	23.7487	-0.0637251	29.3719	-0.0619285	21.9048	-0.0233611	15.9123	-0.0435667	21.248	0.00216403	18.3884	0.0479974	15.644	-0.0629797	18.6625	-0.0397041	18.0664		0.0653424	-0.109287	0.17463
mtk-1	0.00122906	16.0455	-0.0566415	14.8626	0.028658	15.6823	0.0183093	29.1832	-0.0509941	19.4444	-0.0449531	25.1012	-0.00989835	12.4973	-0.0870557	24.5798	-0.00512788	11.5247	-0.0224956	11.0733	-0.0191361	18.144	-0.00530825	14.4628	0.054969	13.0816	0.0298097	12.7527	-0.0304287	16.8512		0.054969	-0.0870557	0.142025
chat-1	-0.00582503	15.4963	-0.00243475	19.9723	0.0130367	26.2729	-0.00700277	26.5082	-0.0340916	36.8056	-0.00745916	33.0827	-0.00845429	41.8608	0.00158064	31.097	-0.00472242	27.0599	0.000930811	17.1467	-0.006675	40.544	0.00946936	24.9483	-0.0108561	16.3857	0.00847056	37.6361	-0.00415941	30.4078		0.0130367	-0.0340916	0.0471283
Y105E8A.21	-0.034304	8.90545	-0.0851084	12.7614	-0.223138	11.8126	0.00945084	21.2906	-0.0233949	7.63889	-0.186727	26.4315	-0.0572711	8.65696	-0.130597	15.8508	0.0011463	7.3045	-0.0753564	11.1002	-0.0633682	9.216	-0.0798497	12.655	0.0397911	10.0472	-0.142351	7.62053	-0.101559	12.6924		0.0397911	-0.223138	0.262929
dip-2	0.0205289	11.3378	-0.117683	25.5357	-0.0671033	22.8106	0.0717553	17.8722	0.0278652	25	-0.0930628	48.236	-0.0542354	20.7767	-0.0493641	20.7019	-0.0421412	33.6304	-0.0762244	17.8444	-0.00965211	25.12	-0.0528666	15.7541	0.0979689	8.7323	0.0378592	38.4137	-0.0770996	26.7351		0.0979689	-0.117683	0.215652
pgp-2	0.128312	1.41232	0.023011	3.61992	-0.0646876	6.10998	0.196865	1.31531	0.42562	2.43056	0.139074	20.5321	-0.0341799	8.63538	-0.0845816	33.0139	0.000194923	5.48711	-0.115009	5.96601	-0.0302676	4.8	0.227249	2.78926	0.218499	1.9555	0.452156	1.39969	0.122171	4.2128		0.452156	-0.115009	0.567165
mcd-1	0.0688328	11.2593	-0.122685	20.3231	0.00351154	10.7943	0.0454299	22.5245	-0.0212315	10.0694	-0.068086	16.3678	-0.0544772	9.60086	-0.0660201	11.2356	-0.0237232	8.14329	-0.0143097	9.46333	-0.0193489	8.32	-0.0665121	14.9793	0.0327754	13.385	0.0394489	7.77605	-0.0546027	10.0729		0.0688328	-0.122685	0.191518
T24B8.7	0.012474	17.0655	-0.00673253	28.6376	0.0668321	17.3116	0.0182671	38.3308	-0.0242816	18.0556	0.0141435	24.7542	0.0206642	13.6354	0.00793036	18.9767	0.040551	15.2905	0.0222374	15.2773	0.000262904	14.752	0.00603658	17.2004	-0.0181637	17.5995	0.038597	15.5521	0.0323336	15.5009		0.0668321	-0.0242816	0.0911137
Y45F10B.13	-0.218998	1.25539	-0.203812	0.888088	-0.175146	3.66599	-0.149337	1.03263	-0.354539	2.08333	-0.385005	28.2822	-0.223283	1.75297	-0.125312	1.84311	-0.316726	32.879	-0.247452	7.40608	-0.129405	2.048	-0.23775	14.2045	-0.159771	2.42751	-0.0243364	1.24417	-0.219925	1.94437		-0.0243364	-0.385005	0.360668
ampd-1	0.109948	3.06002	0.0357223	3.10187	0.0284161	9.97963	0.0857591	3.27156	0.147197	5.20833	0.0408509	13.3603	-0.0830253	15.6634	-0.0368035	20.3185	0.0139026	10.0917	0.0484341	8.62254	0.000942583	7.296	0.128628	5.57851	-0.193267	25.0169	0.0395146	3.7325	0.0556796	8.4256		0.147197	-0.193267	0.340464
sma-9	0.101354	6.9439	-0.0371498	27.682	-0.0394918	35.2342	0.0812474	8.9354	0.00791446	18.4028	-0.0652887	52.2846	-0.0745951	31.9202	-0.144405	41.6396	-0.0663518	37.9118	0.0173336	25.3041	-0.0179394	28.288	0.0363946	21.4876	0.112191	4.38301	-0.0659053	34.9922	-0.0195803	36.2949		0.112191	-0.144405	0.256596
nac-3	0.168163	0.902315	0.0980843	0.807645	0.0420662	6.51731	0.177878	0.49851	-0.102462	0.694444	0.00305625	25.6217	0.068805	1.27832	0.126316	1.34179	-0.0426328	22.0271	-0.0481789	13.4436	0.022279	7.904	0.0566834	5.3719	0.20077	1.7532	-0.131134	4.19907	0.0445394	1.70132		0.20077	-0.131134	0.331903
ketn-1	0.0696456	2.94233	0.0074172	3.82908	-0.0393802	4.88798	0.0828648	2.4584	0.250386	3.125	-0.0641138	21.8045	0.0902167	3.68932	0.0848083	4.73312	-0.048027	45.2075	0.0555415	4.27549	-0.00596087	39.584	0.123687	5.99174	0.116049	4.98989	0.0950909	3.42146	0.0784444	3.6727		0.250386	-0.0641138	0.3145
F32D8.12	0.0255516	3.5308	-0.0797448	3.94813	-0.239352	6.92464	-0.0236727	3.89943	0.0242649	11.1111	-0.0997852	14.5749	-0.0805439	38.5059	-0.0333298	27.4108	-0.0381055	21.3805	-0.0165464	3.98032	-0.0235892	5.952	0.0244976	8.67769	0.0329641	4.92245	0.0303135	4.35459	-0.0812629	6.91331		0.0329641	-0.239352	0.272317
hrpu-2	-0.0674115	21.3417	0.0282375	27.225	0.124708	24.4399	-0.0243329	36.4973	0.139975	29.8611	0.326301	50.5495	0.0513466	27.3463	0.0509331	30.9496	0.0648751	24.526	0.0524267	20.161	0.231012	28.704	0.0324909	22.2624	-0.034226	18.7121	0.112107	19.9067	0.037851	23.8725		0.326301	-0.0674115	0.393713
xpd-1	-0.0783578	10.5532	-0.052115	10.3353	-0.104915	8.9613	-0.0405286	20.7739	0.0136195	9.02778	-0.110408	27.5882	-0.0689136	10.8198	-0.101743	17.0009	-0.0456988	9.37527	-0.0425948	7.62075	-0.0847156	10.368	-0.00728701	11.6219	-0.115528	11.0249	-0.0912518	7.77605	-0.0771934	13.2325		0.0136195	-0.115528	0.129148
ing-3	0.0848805	11.2593	-0.0995193	13.6173	-0.0695091	13.442	0.0502519	19.0023	0.0283398	19.7917	-0.139683	29.9595	-0.101258	16.9256	-0.0973938	19.5223	-0.0768693	12.6868	-0.0249231	10.4472	-0.0543545	18.752	0.0336245	12.8616	0.0869401	10.9238	-0.0115055	15.7076	-0.0375451	20.875		0.0869401	-0.139683	0.226623
ncr-1	0.0659128	1.68694	-0.0521832	2.49051	-0.113619	17.1079	0.184953	0.851682	-0.376102	8.68056	0.0759602	44.4187	-0.251254	8.42503	0.0773046	14.6859	-0.143	7.85496	-0.117146	13.0322	-0.0655317	21.536	-0.0498663	13.2231	-0.0735285	0.977748	-0.171426	27.0607	-0.0060881	24.8987		0.184953	-0.376102	0.561055
C06A5.3	0.0604571	14.084	-0.0112635	16.1497	-0.0430307	15.6823	0.0403734	28.0096	0.0292206	17.0139	-0.050626	23.9445	-0.0253098	13.2524	-0.0367622	18.2689	-0.00374895	13.412	0.0290931	12.0036	-0.00432004	14.048	-0.0264475	16.8905	0.0509983	16.5206	0.0833016	14.1524	0.00954453	12.9085		0.0833016	-0.050626	0.133928
stim-1	-0.00759338	12.7109	-0.0469644	8.321	-0.0650571	9.77597	-0.0131572	25.7285	-0.0530591	19.4444	-0.105193	31.926	-0.0614811	14.466	-0.126485	25.2728	-0.0180997	7.54915	-0.0246104	7.25403	-0.0519062	10.944	-0.0631796	20.8161	-0.045046	13.7896	-0.0719534	12.2862	-0.0749806	18.1474		-0.00759338	-0.126485	0.118892
F07H5.5	0.105204	30.7964	-0.0854964	34.1817	0.101963	29.7352	0.0565042	21.747	-0.000185037	29.1667	0.0795345	38.1145	-0.00545325	31.9903	-0.0064732	38.6907	-0.00450371	29.9956	0.0284433	28.4347	0.0312146	28.192	0.104829	38.4814	0.137442	22.3533	0.0176915	26.5941	0.0242289	27.9233		0.137442	-0.0854964	0.222938
scd-1	0.108841	1.7654	0.0348784	12.1276	-0.0583817	29.9389	0.089271	2.44023	-0.0954836	13.8889	-0.0840377	53.7883	-0.0462232	27.6645	-0.0546625	23.5919	0.0034392	10.1966	-0.0167478	15.4204	-0.0357883	15.84	0.0157288	8.57438	0.0851692	2.1915	-0.0406783	19.4401	-0.0517391	26.303		0.108841	-0.0954836	0.204324
tag-77	-0.0070415	10.3178	-0.058428	14.4507	-0.12962	15.8859	0.0105362	20.7979	-0.000949421	17.7083	-0.224019	27.0098	-0.162144	23.5761	-0.128666	25.7151	-0.059901	9.97816	-0.00578684	10.4293	-0.0810151	25.536	-0.0468846	16.6322	0.0538481	9.91234	-0.0527376	23.4837	-0.012765	26.8431		0.0538481	-0.224019	0.277867
Y43F8B.2	0.127499	4.08003	0.089173	24.0685	-0.12554	18.1263	0.140394	4.12906	-0.185786	8.33333	-0.0512837	12.0879	-0.138091	39.3312	-0.166995	20.1268	-0.186022	26.6142	-0.135636	22.093	-0.257918	24.096	0.0543343	7.17975	0.104724	3.60755	-0.0292763	6.53188	0.0234508	8.04753		0.140394	-0.257918	0.398312
fust-1	0.00718551	23.9702	-0.0137308	33.0845	-0.0166447	24.0326	0.00575834	40.5283	-0.0497096	28.8194	0.00438774	38.7507	-0.00111142	21.4671	-0.0013979	26.2312	-0.000826105	19.0214	-0.00706881	19.2844	0.00514526	22.624	-0.00513195	29.6488	-0.00439004	19.0829	0.0143263	25.972	0.00533783	28.3284		0.0143263	-0.0497096	0.0640359
hsp-25	0.161127	2.74617	0.0497306	2.00463	-0.140315	9.36864	0.148409	1.77531	-0.0296476	12.5	-0.136887	29.439	-0.0145179	7.71305	-0.0471202	9.45149	-0.080767	20.6116	0.043522	4.32916	-0.0574246	13.6	0.00189277	15.0826	0.194144	2.79838	-0.0479584	12.5972	-0.110241	17.7154		0.194144	-0.140315	0.334459
ifet-1	-0.0195664	29.541	0.0479078	23.7049	-0.00730745	22.6069	0.00430362	48.0256	0.0638788	22.2222	0.00954655	29.7282	0.0447347	21.4671	0.0464122	26.9979	0.0450305	20.4107	0.0765134	18.9893	0.0169499	20.576	0.0924188	26.9112	0.0423064	25.4214	-0.0403966	22.2395	0.0810975	21.9822		0.0924188	-0.0403966	0.132815
drap-1	0.058442	13.1032	0.0134301	13.0961	-0.0267513	30.5499	0.123241	20.4331	-0.14123	46.5278	-0.130494	39.4448	-0.147872	43.2309	-0.109972	33.6479	-0.100476	34.8886	-0.0459496	18.7299	-0.0623877	31.584	-0.0311093	22.8306	0.1027	12.1038	-0.0718414	19.4401	-0.0553524	21.6041		0.123241	-0.147872	0.271113
ced-7	0.0611439	17.8894	-0.024115	26.1568	-0.0198369	21.5886	0.0329996	32.7571	-0.0499116	29.1667	-0.0688291	30.0174	-0.12089	22.3894	-0.122032	29.2097	0.00659663	15.5002	0.0268993	17.1735	-0.110584	23.04	0.0356789	16.0124	0.0504559	14.2279	-0.0228983	20.5288	-0.0515965	18.9306		0.0611439	-0.122032	0.183175
lpd-3	-0.00370589	43.5857	-0.0134756	42.5574	-0.031259	43.7882	0.0121515	64.9023	0.0178856	52.7778	-0.0355825	58.1839	-0.00490477	38.2686	0.0029303	45.1784	-0.013736	35.6837	0.0164347	32.6386	0.0175821	36.704	0.00380071	39.6178	-0.00848287	39.8517	0.029413	40.7465	-0.00827989	45.7467		0.029413	-0.0355825	0.0649955
tln-1	0.0462009	5.45312	-0.00677789	24.3098	-0.0503466	23.6253	0.0369678	5.75394	0.0377187	17.0139	-0.10269	46.6744	0.0119377	13.425	-0.0512852	17.9151	-0.00929295	40.8912	-0.0178412	12.6297	-0.0209751	14.112	0.0743052	14.3079	0.144725	4.18071	-0.0475438	13.8414	0.0364827	14.0157		0.144725	-0.10269	0.247416
kup-1	-0.00286237	19.5763	-0.0394354	22.1153	0.0253695	28.9206	0.0402451	33.8406	0.00604785	48.9583	-0.00508039	26.3736	0.0186695	11.2999	0.0042272	16.8239	0.0398199	10.4238	0.0173003	21.5027	0.013399	16.608	0.0486107	25.2583	0.0643032	17.6332	0.0144168	38.1026	0.024303	27.4642		0.0643032	-0.0394354	0.103739
vit-1	0.113282	11.8086	-0.0334983	9.17047	0.00751011	12.22	0.0118125	13.3551	-0.0120587	16.3194	0.0329984	22.9034	0.00471953	13.7972	-0.0604611	27.2486	-0.00884693	13.1411	0.0264295	11.9141	-0.0104004	12.48	0.0769524	30.5785	0.0619158	12.7782	-0.00844049	12.9082	-0.00990849	13.7996		0.113282	-0.0604611	0.173743
Y51H4A.25	0.00429589	1.84386	-0.184921	0.698243	-0.544928	1.222	-0.236168	0.592253	0.1298	1.38889	-0.349086	0.809717	-0.0921636	0.857605	-0.115807	29.829	-0.141364	0.576671	0.0293028	1.59213	-0.0612951	2.112	0.348672	27.531	0.0351164	0.472016	-0.164341	1.08865	-0.0149458	0.783149		0.348672	-0.544928	0.8936
T25B9.9	0.0261966	13.574	-0.13983	11.0464	0.00740327	14.8676	0.0114051	23.3609	-0.171121	22.2222	-0.189252	32.4465	-0.0179216	15.5232	-0.0792846	18.092	0.037058	9.44517	0.0238886	10.3399	-0.00803052	11.456	0.0809051	14.3079	0.0843706	15.9137	0.063426	10.7309	-0.0351099	10.2349		0.0843706	-0.189252	0.273622
F10G7.10	0.0757981	5.84543	-0.00789863	15.6123	-0.0203923	20.1629	0.0300693	11.4766	-0.0314906	19.0972	-0.0724238	32.2152	-0.044683	13.7325	-0.0826458	26.2902	-0.0341871	14.4779	-0.00894204	11.3238	-0.0307843	21.92	0.00420789	16.6839	0.0839332	22.0162	-0.0623231	17.7294	-0.0469241	18.3635		0.0839332	-0.0826458	0.166579
rsks-1	0.0444877	13.7701	-0.0147446	21.1243	-0.0469305	21.1813	0.0534035	24.9277	-0.11864	39.2361	-0.161326	65.2979	-0.103656	37.794	-0.124038	40.7844	-0.0482145	29.0869	0.0100967	13.5063	-0.0389784	27.36	-0.00432785	24.5868	0.020646	12.2724	-0.0723988	20.5288	-0.0457234	30.4888		0.0534035	-0.161326	0.214729
Y111B2A.10	0.00991078	29.8941	-0.0109056	36.0512	-0.00066054	49.6945	-0.00336622	44.2199	-0.0137583	47.5694	-0.00848615	63.4471	-0.0128265	45.5232	-0.0127774	43.6155	0.00750863	45.0939	0.00293627	37.1109	0.0183134	48.096	0.0214343	49.0186	0.00430618	31.996	0.0255354	45.2566	0.014602	47.9881		0.0255354	-0.0137583	0.0392937
nol-56	0.0186235	23.6956	0.0253976	15.046	0.104896	14.2566	0.0284766	38.9732	0.146958	16.3194	0.0684266	20.0116	0.0868436	14.6278	0.0658245	19.4191	0.10104	13.9537	0.0698652	14.8748	0.0915351	15.456	0.0838054	22.469	0.00911887	23.3311	0.0786669	16.0187	0.0652536	16.4191		0.146958	0.00911887	0.137839
dkf-2	-0.0113541	16.634	0.0593323	12.0342	0.0331452	22.6069	-0.049898	27.3272	0.0280925	26.3889	0.0831706	63.7363	0.352178	36.5912	0.0353885	22.2058	0.0333779	9.26169	-0.0309605	37.2898	0.0330574	15.744	0.16329	43.6983	-0.0635182	14.5651	0.0124859	12.4417	0.160586	15.1499		0.352178	-0.0635182	0.415697
hsr-9	-0.0553184	30.6787	-0.0663771	33.7827	-0.0718335	24.4399	-0.00970847	53.5143	0.00228582	24.3056	-0.00550395	30.5379	-0.0202517	17.9612	-0.0510671	26.2017	-0.0242601	18.6632	-0.0181466	20.4741	-0.0235863	20.704	0.00269248	24.2252	-0.0196039	33.0748	-0.0118669	20.3733	-0.0441123	21.9552		0.00269248	-0.0718335	0.074526
crtc-1	-0.124663	1.6477	-0.0208799	2.56452	-0.0651965	14.053	-0.0115721	1.03626	0.349638	1.04167	-0.164849	20.4743	-0.10764	3.34951	-0.0900848	26.0248	-0.104094	7.59284	-0.0713577	10.4025	-0.0755322	10.944	-0.105294	12.6033	-0.0540977	0.775455	-0.0885961	10.4199	-0.0737457	15.555		0.349638	-0.164849	0.514487
pac-1	0.0537628	15.2609	0.0207078	24.9694	-0.0216007	35.0305	0.034013	31.4359	-0.0130375	36.1111	-0.0966454	35.6854	-0.012097	22.5944	-0.0899334	36.4347	-0.0703914	48.2744	0.0774662	29.4186	-0.122345	50.752	-0.015757	33.626	0.0886043	17.532	-0.121107	48.5226	-0.0334586	31.65		0.0886043	-0.122345	0.21095
bris-1	-0.0840567	7.4539	-0.125146	17.5237	-0.115504	15.4786	-0.0728012	15.1188	-0.12137	19.0972	-0.133742	47.2527	-0.0987132	14.644	-0.105959	22.7809	-0.0705706	20.5854	-0.097387	12.9517	-0.13206	33.504	-0.102283	13.5331	-0.0586708	8.05799	-0.0924932	7.46501	-0.0689485	10.9641		-0.0586708	-0.133742	0.0750711
ech-1.2	0.00653745	9.06238	-0.0378361	11.6513	-0.0156956	9.5723	0.013364	15.847	-0.107527	12.5	-0.00935662	12.0301	-0.0513061	15.5609	-0.0761377	22.545	-0.0262915	11.2363	0.0303712	7.38819	-0.00610858	8.992	0.0456651	10.8988	-0.00182641	26.7363	-0.0350283	9.17574	-0.0137138	10.532		0.0456651	-0.107527	0.153192
lfe-2	0.0833142	3.06002	0.0133074	3.96744	-0.121594	13.0346	0.143679	3.03321	-0.155035	26.3889	-0.0801577	40.0231	-0.1014	35.4962	0.0435703	40.2831	0.124194	3.39886	0.177577	2.75492	0.0724147	12.224	-0.241812	31.1467	0.212994	2.52866	-0.125298	24.1058	-0.0524312	27.1672		0.212994	-0.241812	0.454806
rack-1	0.00377561	42.4872	0.00200976	20.6545	0.0128123	32.1792	-0.00837114	44.4161	0.0202997	37.1528	0.013	47.8311	0.0119458	32.7454	0.0101437	40.8434	0.0136326	33.4557	0.0152177	31.3506	0.0127873	31.2	0.0144226	51.7045	0.00495589	58.0243	0.00194356	31.4152	0.00816542	32.6222		0.0202997	-0.00837114	0.0286708
C32E12.4	0.193919	1.92232	0.145245	1.68286	0.0168317	3.05499	0.112369	1.32549	0.110354	3.125	-0.0589849	66.1654	0.167244	2.589	0.0114766	2.24123	0.00192873	55.7274	0.124831	1.53846	0.173586	2.016	0.0129554	3.56405	0.237181	2.32637	0.0342272	0.777605	0.0856349	1.99838		0.237181	-0.0589849	0.296165
obr-3	0.114294	2.94233	-0.0932667	12.3785	0.156117	28.5132	-0.0519921	3.71485	0.0547051	23.6111	-0.0254496	36.6108	-0.00498975	6.50485	0.00378189	20.5692	-0.0651493	8.66754	-0.0434931	12.4776	0.0434252	12.64	0.0446251	33.0579	0.0378934	1.44976	0.0649097	6.37636	0.0797729	23.7915		0.156117	-0.0932667	0.249384
wwp-1	-0.0859171	11.2593	-0.110368	12.9706	-0.147588	14.053	-0.0496215	20.4389	0.0202564	13.1944	-0.0912807	21.8045	-0.12682	13.986	-0.116878	22.0584	-0.0677269	11.7169	-0.0937971	10.3667	-0.0543596	13.92	-0.0135304	13.9979	-0.0375709	13.9245	-0.0681032	15.0855	-0.0400517	13.4756		0.0202564	-0.147588	0.167844
Y17G7B.20	-0.0350436	19.3017	0.0177659	28.3287	-0.0129871	21.1813	-0.0334397	32.9714	-0.0178215	38.1944	0.00595535	34.8178	-0.00862054	23.986	-0.00539622	30.5072	0.00291597	20.664	-0.00882232	21.449	0.00926781	28.288	-0.00962777	22.0558	-0.0762632	16.5206	0.00554506	28.7714	0.0124909	25.7899		0.0177659	-0.0762632	0.0940292
ZK470.2	0.215683	4.70773	0.204749	10.4704	0.0344952	23.0143	0.253914	3.74101	0.0159737	27.4306	0.123698	28.4558	-0.0756153	60.6904	0.0662062	38.1303	0.0414326	40.8301	0.00865049	19.4365	0.186593	23.136	-0.0818736	22.0041	0.0950218	3.10182	-0.228054	27.3717	-0.166984	32.5412		0.253914	-0.228054	0.481968
anp-1	0.0346153	1.37309	0.12214	0.495527	0.132269	0.610998	0.153797	0.660562	-0.223391	13.5417	0.113989	1.15674	-0.0309952	2.33549	-0.0264893	1.90209	0.148969	0.961118	0.136419	0.9839	0.099184	1.312	0.0866748	2.06612	-0.178591	25.8935	0.245697	0.777605	0.0406616	20.6049		0.245697	-0.223391	0.469087
C41D11.3	0.0407048	14.8293	-0.0237732	23.1096	0.0705459	18.9409	0.00388511	26.8927	-0.0150525	18.4028	0.111692	38.635	0.0631713	21.7745	0.0892704	36.7296	0.095309	24.4823	0.0357669	12.7281	0.11679	24.992	0.04481	17.3554	0.216382	24.9494	0.0176511	14.3079	0.0516623	19.2277		0.216382	-0.0237732	0.240155
frm-7	0.204904	2.62848	0.0658439	6.99852	-0.0625448	4.48065	0.1783	3.87254	-0.0841883	7.63889	-0.195393	37.0735	-0.153319	32.438	-0.0872094	18.0183	0.00977272	4.49978	0.104791	2.49553	-0.0196601	5.76	-0.0660108	6.66322	0.156171	1.88806	0.0778361	5.59876	-0.0583535	15.0959		0.204904	-0.195393	0.400296
sec-6	0.00708296	12.7501	-0.0716657	15.12	0.0479163	13.6456	0.0194854	21.6917	-0.123669	10.7639	-0.0904483	21.4575	-0.0612639	11.4779	-0.0738539	15.836	-0.0473293	10.1354	-0.0195225	9.98211	-0.0489392	14.368	0.0060577	14.1529	0.0155362	10.7215	0.0237371	10.5754	-0.0587131	14.1507		0.0479163	-0.123669	0.171586
hsp-3	0.0039257	15.0647	-0.0312701	17.6974	-0.03508	20.7739	0.0267339	10.593	-0.0430835	25	-0.0343507	30.3065	-0.0107619	14.2233	-0.0203175	24.0342	0.00258357	15.841	0.00677608	11.619	0.0158973	15.84	0.0390671	30.3202	0.0662439	14.1268	-0.0410892	23.1726	-0.0524905	21.3341		0.0662439	-0.0524905	0.118734
ogdh-2	0.0601322	9.41546	-0.0225847	11.7575	-0.0645016	7.53564	0.0623434	19.5996	0.144991	11.1111	-0.212703	48.93	-0.128771	29.466	-0.0241836	11.7959	0.0374661	7.40061	0.0360368	6.50268	0.0122701	9.184	0.107006	11.5186	0.0770035	11.1261	0.0154476	7.15397	0.0562957	9.85687		0.144991	-0.212703	0.357694
K02D10.1	-0.00312371	9.29776	-0.0398752	13.8522	-0.0311127	19.1446	-0.035447	15.7343	0.0305772	20.8333	-0.128474	44.0717	0.0218842	23.1446	0.103529	30.8464	-0.0768699	18.8467	0.0646771	12.4419	0.0677766	16.16	0.0404303	16.4773	0.0198229	8.86716	0.142867	23.9502	0.069923	20.821		0.142867	-0.128474	0.271341
lgg-2	0.0508495	11.6516	0.00768652	17.7135	-0.128829	28.9206	0.0603271	17.3519	-0.181084	28.8194	-0.137315	38.1724	-0.135784	29.7195	-0.142626	33.8986	-0.082077	34.0673	-0.014486	17.3882	-0.0462165	21.792	-0.0302472	17.6136	0.0462435	8.63115	-0.121136	26.7496	-0.0799618	19.2547		0.0603271	-0.181084	0.241411
ceh-18	0.188506	1.17693	0.175395	0.855911	0.0611382	5.90631	0.17718	0.468716	0.500055	20.8333	-0.171338	47.6576	0.0360044	18.781	-0.0494294	8.02123	-0.0524984	22.1844	0.17265	5.2415	0.0349593	22.528	0.0763489	2.06612	0.0261784	1.44976	0.151975	3.57698	0.350209	10.289		0.500055	-0.171338	0.671393
mec-2	0.088586	0.941546	-0.0752324	1.28387	0.122635	26.6802	0.0224627	0.388053	0.000556356	0.694444	0.204254	12.782	-0.0222545	1.22438	-0.0557273	0.943674	0.122288	16.5487	-0.177508	23.7299	-0.0403664	1.856	-0.0261019	2.47934	-0.0248821	0.910317	0.319284	9.6423	-0.139969	3.59168		0.319284	-0.177508	0.496792
maco-1	-0.0290078	11.5732	-0.00114196	12.0471	0.0351616	16.2933	-0.00719134	23.5746	0.0837014	14.5833	-0.0606965	20.5321	-0.0205592	11.3323	-0.036695	12.9313	0.00880124	12.0315	-0.0396611	18.5778	0.00227801	10.656	0.00719331	17.3037	0.0066048	10.6541	-0.0226528	12.5972	0.0129802	14.6368		0.0837014	-0.0606965	0.144398
nhr-46	0.384438	3.80541	0.167045	12.9545	0.00940731	25.0509	0.3116	5.31284	-0.138706	58.6806	0.024018	25.9109	-0.165563	57.6699	-0.0326987	29.0032	0.182263	12.8615	0.0874078	15.5456	-0.0417607	27.264	0.130724	11.5186	0.0877938	2.69724	0.295637	16.9518	0.087327	14.5558		0.384438	-0.165563	0.550001
smu-1	0.116175	15.5355	0.00767609	16.5809	0.135268	12.6273	0.011608	27.5554	0.138078	17.7083	0.082469	29.2655	0.0679636	8.68393	0.0706889	15.1725	0.0629848	8.99083	0.0651945	9.36494	0.12504	12.736	0.0755999	17.9236	-0.0091563	15.8463	0.0844562	11.6641	0.0282913	14.7718		0.138078	-0.0091563	0.147234
tcc-1	0.0646827	24.4802	0.0531365	15.046	0.0760853	21.9959	0.00872847	43.5986	-0.0262789	22.5694	-0.0021217	39.0399	0.0195683	24.8706	0.0211938	26.3786	0.0655436	19.0826	0.0295838	22.1109	0.0374425	21.344	0.0800802	25.7748	0.0616272	20.9036	0.0912146	20.0622	0.0309337	23.3324		0.0912146	-0.0262789	0.117494
apx-1	-0.0669511	15.0255	-0.0086067	12.8354	-0.108308	33.1976	0.00196916	33.5106	0.085772	4.86111	-0.169519	39.2134	0.0373601	7.4164	0.0608723	7.32822	-0.0216387	7.18218	0.0394666	8.39893	-0.00919858	7.52	-0.113139	25.9814	-0.054723	17.7343	0.0366161	9.17574	0.0529625	6.50824		0.085772	-0.169519	0.255291
acs-17	0.346096	1.88309	0.189021	3.92239	0.272687	3.66599	0.240279	2.05726	0.168058	7.29167	0.10863	17.8138	0.00642201	36.1758	0.068785	14.8039	0.0478189	34.0323	0.233714	2.45975	0.170999	13.568	0.166495	5.21694	0.228211	2.25893	0.176676	4.04355	0.173471	3.78072		0.346096	0.00642201	0.339674
Y111B2A.12	0.0742158	23.1463	0.0604461	35.1503	0.0530219	41.9552	0.0664364	28.6244	0.12468	42.7083	0.0448907	51.0121	0.0188933	42.9234	0.0224062	42.5538	0.0266041	38.2176	0.043755	26.8068	0.0168075	40.48	0.0772675	28.8223	0.043782	15.4754	0.0538813	42.7683	0.0579949	38.1042		0.12468	0.0168075	0.107872
hcp-2	-0.00285694	14.2016	-0.0280407	12.5459	0.113822	8.75764	0.0053398	31.5609	0.0671733	12.8472	0.0215025	10.1215	0.0228877	7.14132	0.0228083	8.18343	0.0123665	6.92005	0.0098274	7.50447	0.0186955	7.808	0.0340865	9.91736	-0.0590726	32.7377	0.0617144	11.042	0.0387882	7.72347		0.113822	-0.0590726	0.172894
aars-1	0.0147837	12.907	0.030644	9.46329	-0.0185692	20.3666	0.0362441	26.5061	-0.093989	17.0139	-0.118782	30.1909	-0.101644	16.2837	-0.0633185	15.4379	-0.0787694	13.3595	-0.0404686	10.0447	-0.0541129	13.632	-0.0857379	19.2149	0.0895853	13.0142	-0.172772	23.3281	-0.119759	20.5779		0.0895853	-0.172772	0.262357
Y75B7AL.2	0.00819607	28.6387	0.156951	2.66748	0.00992405	6.31365	0.211858	0.829155	-0.266689	1.73611	-0.149994	10.989	0.107234	1.49407	0.102161	1.37128	-0.00495522	15.8322	-0.0932415	8.24687	0.0437468	25.312	0.116065	1.96281	0.261201	2.02293	0.18504	0.933126	0.0649471	1.26924		0.261201	-0.266689	0.52789
cmd-1	-0.0941691	16.634	0.0230511	14.8819	-0.0986313	24.0326	-0.00417681	27.7429	-0.0162393	29.8611	0.00179314	34.413	-0.00863668	27.8425	0.0204443	30.1386	0.0899823	33.2984	0.0715197	25.161	0.075439	28.768	0.0489534	24.7417	-0.221854	24.2077	0.0249121	23.9502	0.0509674	21.7121		0.0899823	-0.221854	0.311836
ppw-1	0.0544671	13.574	0.0435175	6.80546	0.0606029	9.5723	0.00907196	29.4295	-0.0373021	9.375	0.0187297	17.4667	0.0425539	7.78317	-0.00156513	18.5786	0.0634146	6.89384	0.043226	7.31664	0.0350654	8.864	0.0928059	13.4814	-0.0242334	26.9049	0.0694965	11.1975	0.0487629	11.8282		0.0928059	-0.0373021	0.130108
camt-1	0.125309	3.25618	-0.0215585	6.95347	-0.00388424	19.1446	0.0991276	3.6102	-0.203215	20.4861	-0.120327	26.605	-0.168733	13.8403	-0.159952	25.4792	0.077199	42.7785	-0.1065	20.2504	-0.0684404	12.416	-0.0862098	18.4917	0.171373	2.6298	-0.117321	13.2193	-0.158848	21.064		0.171373	-0.203215	0.374588
T13H5.1	0.172012	1.80463	0.04297	2.9442	-0.0218	51.1202	0.0893842	1.48536	-0.0719664	4.86111	-0.26855	36.9578	0.0378442	7.4973	-0.105024	27.4108	0.048305	60.7951	0.0607624	14.9911	-0.0373884	27.488	0.00211135	5.73347	-0.037404	2.69724	-0.128613	15.3966	-0.170875	12.8814		0.172012	-0.26855	0.440561
vit-4	0.0683114	23.5386	0.010758	18.0127	0.0938059	23.2179	0.0367556	24.7431	0.0450018	28.8194	0.0622601	37.1891	0.0275444	27.3679	-0.00702998	44.5886	0.0242616	24.8143	0.0137279	25.3041	0.0392012	26.016	0.0678064	45.6612	0.0895518	18.3075	0.0201005	23.3281	0.0225647	22.7653		0.0938059	-0.00702998	0.100836
E02H9.3	-0.0254513	15.3001	0.0135188	5.98494	0.158497	5.90631	-0.0262313	27.4668	0.221763	5.55556	0.0701589	8.67553	0.0833265	6.27832	0.148849	49.941	0.0473154	5.92398	0.0211455	7.0483	0.0355324	6.368	0.0442937	8.93595	0.00117392	14.8348	0.0117047	7.15397	0.0506949	6.45423		0.221763	-0.0262313	0.247994
pdfr-1	0.139989	1.84386	-0.00488754	1.65712	-0.119402	20.3666	-0.00561303	3.53753	0.0320879	1.04167	-0.186589	5.20532	0.0186604	2.16289	-0.0232897	1.96107	-0.0254087	34.8711	-0.101094	29.9821	-0.110386	2.304	-0.120686	4.33884	-0.0771916	3.33783	0.0800712	3.26594	0.0706547	4.61788		0.139989	-0.186589	0.326578
Y69A2AR.16	0.0145816	17.8894	-0.0824233	19.155	-0.0615267	17.7189	0.0345918	32.4439	-0.17638	38.8889	-0.0337409	29.786	-0.022063	19.5901	-0.00725383	21.6455	-0.00678651	15.2905	0.0087424	12.2004	-0.00872784	17.632	-0.0145298	18.3368	0.0628693	17.5995	0.0158641	13.2193	-0.0176234	16.5812		0.0628693	-0.17638	0.239249
T28C6.7	0.0676477	12.8678	-0.0150138	26.3273	-0.0429635	45.8248	0.0536113	9.81687	-0.0363995	46.5278	-0.0479596	36.7264	-0.0588464	31.9256	-0.0176572	39.6048	-0.0159958	32.0839	0.0150033	20.7961	-0.00369823	24.352	0.018885	30.9917	0.0551042	18.2738	-0.00826279	37.014	-0.0450388	42.29		0.0676477	-0.0588464	0.126494
xbp-1	0.0278797	24.5979	-0.0831906	28.2547	-0.0173899	35.0305	0.0271562	29.3416	-0.0887013	49.6528	-0.0804897	44.2452	-0.0757737	29.8112	-0.107697	49.3512	-0.0803514	43.9144	-0.0421306	30.7156	-0.0382132	30.048	-0.0475041	44.6798	0.0209351	34.592	-0.0555163	46.0342	-0.103312	36.3219		0.0278797	-0.107697	0.135577
unc-70	0.0906468	5.29619	0.0027278	21.9512	0.0317012	31.5682	0.0301839	6.47627	-0.156964	19.4444	-0.068154	15.616	-0.0343296	14.9946	-0.181006	16.6175	-0.10963	24.6571	0.00935744	19.1682	-0.0715744	23.52	0.0329291	13.4298	0.0159901	3.87728	0.0261804	27.0607	0.0345831	23.8185		0.0906468	-0.181006	0.271653
mbk-2	0.0465035	17.6148	-0.107878	39.4395	-0.0705982	50.3055	0.0607383	34.8063	-0.0852036	39.2361	-0.0831183	54.0197	-0.189841	47.5566	-0.0846709	31.3624	-0.0939457	39.3796	-0.100594	45.814	-0.0358711	21.376	0.0185628	24.2252	-0.0459822	32.9063	-0.0458263	25.3499	-0.0716142	33.7294		0.0607383	-0.189841	0.25058
T08A11.1	-0.0699491	16.3594	-0.0441337	21.5458	0.0413242	14.664	0.00683587	32.2804	0.0616935	23.6111	-0.0503353	24.3493	-0.00642017	14.1478	-0.0775198	19.8467	-0.0127234	11.8654	-0.00191496	12.8175	0.00857931	13.376	0.00291744	19.6798	-0.0292668	19.0155	-0.0247672	13.6858	0.0181358	16.8782		0.0616935	-0.0775198	0.139213
ikb-1	0.205282	1.21616	0.0468846	1.35787	-0.00441113	4.48065	0.103664	1.03699	0.198721	2.08333	-0.0574566	37.1891	0.0275374	1.99029	0.0512348	2.06429	-0.00664867	46.055	0.0796996	1.32379	0.0403956	22.656	0.0230093	3.5124	0.207392	2.09036	0.324956	2.02177	-0.0380858	1.35026		0.324956	-0.0574566	0.382412
riok-1	0.0107683	22.5186	-0.00412889	26.1761	-0.0466284	41.1405	0.0383694	35.3848	0.00264567	48.2639	-0.0232457	45.2863	-0.0188653	30.1888	0.00353525	39.8408	-0.0359358	34.0498	-0.00571635	26.1181	-0.0212195	35.04	-0.0128254	27.6343	0.0309838	19.6898	0.0125465	33.2815	-0.010585	36.4839		0.0383694	-0.0466284	0.0849979
F11A5.9	0.342982	2.00078	0.290432	1.34822	0.294456	2.64766	0.407925	2.48528	0.393054	1.04167	0.131932	24.6385	-0.0366288	28.5922	0.347842	2.02005	0.36607	1.75623	0.378074	2.01252	0.321464	1.888	0.306241	2.89256	0.262319	1.38233	0.52723	1.08865	0.382504	1.91736		0.52723	-0.0366288	0.563859
lin-24	0.0073379	8.55237	-0.0205634	6.86659	-0.0689527	7.94297	0.0456535	14.7061	-0.0993747	3.81944	0.0318763	7.0561	-0.0331137	6.4671	-0.190623	27.6025	-0.0174917	7.19965	-0.0656104	13.1395	-0.108908	19.328	0.026548	6.66322	0.0166052	6.7768	0.0411622	7.30949	-0.136546	20.983		0.0456535	-0.190623	0.236276
Y105E8A.20	-0.00314403	19.8902	0.0102948	23.3123	-0.048703	20.9776	0.00313796	34.4481	-0.00259324	20.8333	-0.0342128	31.5211	-0.0134018	18.6462	-0.0074451	26.9242	0.0356303	14.6614	0.0279706	15.4741	-0.0028613	19.104	0.0140548	19.5764	-0.0321704	18.5435	-0.000247566	22.084	0.0278131	20.821		0.0356303	-0.048703	0.0843333
ect-2	-0.0702014	9.69007	-0.0047578	10.0167	0.0509085	5.29532	-0.0220111	21.9279	0.163808	6.59722	0.0182979	7.57663	0.0597309	4.33118	0.0899305	4.39398	0.0854424	3.66972	0.0673025	5.18784	0.092049	4.576	0.0661295	8.05785	0.0513822	25.0843	-0.0771984	6.37636	0.0502492	4.59087		0.163808	-0.0771984	0.241006
rict-1	-0.0163627	14.4763	-0.0328726	16.288	-0.0432009	11.8126	-0.0134005	28.3817	-0.00912403	14.2361	-0.046668	30.8849	-0.0436064	14.8652	-0.0870641	30.1091	-0.0237417	10.3976	0.00632287	10.2594	0.00673203	10.08	0.0158159	12.3967	0.00894293	14.6999	-0.0273412	17.2628	-0.0498043	17.1753		0.0158159	-0.0870641	0.10288
ceeh-1	0.211594	1.37309	0.0814777	5.52159	0.280961	3.05499	0.192735	1.29496	0.241051	2.77778	0.0686114	4.97397	-0.12756	31.1758	-0.115551	20.7903	0.139073	2.14941	0.133923	1.93202	0.0864754	8.64	0.126183	2.47934	0.357087	2.46123	0.0794327	9.95334	-0.0156818	21.226		0.357087	-0.12756	0.484646
Y111B2A.25	-0.107186	10.0824	-0.229319	20.6127	-0.191061	6.72098	-0.113571	23.1924	-0.0287717	10.7639	-0.0268226	12.3193	-0.0786121	7.22762	-0.0421278	9.96756	-0.0738038	6.57929	-0.0768187	6.24329	-0.0837578	7.264	-0.0715252	10.7955	-0.123206	9.40661	-0.0919666	10.2644	-0.0588811	7.66946		-0.0268226	-0.229319	0.202496
tpra-1	0.111186	1.49078	0.103101	2.13978	-0.0883558	27.2912	0.210254	1.19904	0.0303453	17.7083	-0.0437928	17.4667	-0.0646704	17.3625	-0.0587432	22.545	-0.0489413	12.8266	-0.0225093	13.6762	-0.0364728	13.504	0.105016	10.7955	0.189879	1.48348	-0.0182374	34.2146	0.0276883	20.6589		0.210254	-0.0883558	0.29861
C25H3.11	0.0438437	17.3009	0.0302324	19.9015	-0.0409166	26.8839	0.0837942	33.6385	-0.0474731	38.1944	-0.0973497	36.6108	-0.00410167	22.0658	-0.0431185	28.0743	-0.0325769	21.1097	0.0175641	14.8927	-0.00234958	21.568	-0.0212446	20.9194	0.0764094	17.1949	-0.033673	21.7729	0.0208523	22.5223		0.0837942	-0.0973497	0.181144
pqn-27	0.0125013	13.7309	-0.0217219	16.4811	-0.0574663	17.1079	0.0176977	24.5593	-0.0606365	18.0556	-0.045895	36.9578	-0.0477636	16.2082	-0.0345074	21.3359	-0.000641895	13.1324	0.0172856	10.805	-0.0325727	17.568	0.0264906	17.0455	-0.023815	16.5206	-0.00309657	14.1524	-0.0344632	16.014		0.0264906	-0.0606365	0.0871271
miz-1	0.104043	5.92389	0.184197	22.7009	-0.0508915	27.9022	0.255481	7.02129	0.200816	9.72222	-0.157337	49.7397	-0.252111	50.2211	-0.138312	39.5311	0.0151214	20.4281	0.107467	24.5617	-0.114424	31.936	0.101162	18.4401	0.111111	3.77613	0.0480807	17.2628	0.0862976	18.6876		0.255481	-0.252111	0.507591
T04C9.1	0.00232669	25.5787	-0.00450426	20.7574	0.0465123	49.8982	-0.00431899	39.6272	-0.0923757	66.6667	0.0398214	55.0607	-0.0197448	18.1068	-0.0196093	34.3704	-0.00623363	20.8825	0.0104012	45.8945	-0.00199451	26.624	0.0323029	25.9814	0.0153513	23.1288	0.0570685	18.507	0.0374175	19.9568		0.0570685	-0.0923757	0.149444
hpo-13	-0.048676	18.0071	-0.0682935	17.4786	-0.120044	18.7373	0.0224522	25.5047	-0.0734632	19.0972	-0.126475	51.8797	-0.0713634	20.2805	-0.104828	29.0622	-0.062499	14.8624	-0.0398115	14.1503	-0.095463	28.96	-0.0609201	39.8244	0.0508983	17.2286	-0.118475	22.084	-0.116763	38.2663		0.0508983	-0.126475	0.177373
T28F4.1	-0.02184	3.49157	-0.0328711	26.7746	-0.122185	21.3849	0.0417601	5.11227	-0.0444838	15.2778	-0.105917	31.2898	-0.0931418	19.0885	-0.226854	25.5824	-0.0910433	14.0236	-0.0259897	11.3238	-0.042375	14.784	-0.109212	22.2107	0.036863	2.25893	-0.0770779	8.55365	-0.183458	21.6311		0.0417601	-0.226854	0.268614
Y75B8A.24	-0.00952279	25.6571	-0.0363894	25.7127	-0.0254439	27.0876	-0.00889982	46.2583	0.00785543	30.5556	-0.0437681	43.0307	-0.0185057	22.1305	-0.00790967	29.2981	-0.0132476	18.6981	-0.00671456	21.0286	0.00154904	21.728	0.0249436	26.7562	0.019378	26.062	-0.0182717	22.7061	-0.00503986	27.3562		0.0249436	-0.0437681	0.0687118
cdap-2	-0.000576208	10.9062	5.22e-05	15.5608	-0.0622551	25.0509	0.0283598	16.5569	0.0340929	32.2917	-0.021943	34.9913	-0.0505945	28.0583	-0.0244275	31.1855	-0.0904946	28.2394	-0.00300258	15.3488	-0.0167887	27.616	-0.0290323	14.9277	0.0281559	9.6089	-0.0575751	29.7045	0.0306212	41.1828		0.0340929	-0.0904946	0.124588
Y76A2B.5	0.145016	9.14084	0.0285273	10.11	-0.0331128	14.053	0.117245	14.5847	-0.0223353	16.3194	-0.041034	26.3158	-0.102343	28.3765	-0.0668554	25.6856	-0.0737376	23.163	0.0295173	9.51699	0.0205712	12.736	0.0781356	15.1343	0.0970644	7.75455	0.040761	12.4417	-0.0295311	14.7718		0.145016	-0.102343	0.247359
ZC8.6	0.197385	2.86387	-0.00125917	14.4379	0.0865572	14.664	0.0199493	5.05196	0.145331	16.6667	-0.000872285	26.0844	0.104609	14.1963	-0.0352466	23.8868	0.0388392	8.92093	0.0951767	8.89982	0.0603605	10.272	0.0888464	10.9504	0.165451	1.55091	-0.0806909	11.6641	0.0804204	23.6835		0.197385	-0.0806909	0.278076
saeg-1	0.0223287	10.5924	0.115865	5.5409	-0.0510581	34.6232	0.261982	6.8636	0.0286942	36.4583	-0.00555244	39.6761	-0.142223	40.0701	-0.0891762	32.5273	-0.0976338	47.6977	-0.0747259	31.9857	-0.0457674	31.04	0.00380726	16.374	0.256023	9.10317	-0.0507221	24.8834	-0.0196029	27.1402		0.261982	-0.142223	0.404205
wsp-1	0.0040587	13.417	-0.00216965	13.6946	-0.0373153	9.5723	0.0347168	25.3354	-0.0433873	8.33333	-0.00751819	17.4089	-0.0323968	10.5987	-0.0981403	18.2395	-0.0208327	8.22193	0.0314479	9.24866	0.0140731	22.592	-0.00490871	14.876	0.00222289	17.2623	0.00440447	9.79782	-0.0425684	17.8504		0.0347168	-0.0981403	0.132857
cdk-7	0.0249986	13.4955	-0.110183	14.9237	-0.164365	12.831	0.0462639	22.6488	-0.176765	14.9306	-0.210015	21.978	-0.130549	11.2352	-0.180737	16.2194	-0.13906	12.4945	-0.0388873	9.81216	-0.200245	13.44	-0.0795285	13.688	0.00444667	12.0701	-0.128611	11.6641	-0.158769	15.0149		0.0462639	-0.210015	0.256278
daf-15	-0.0662721	19.7725	-0.0258444	22.495	-0.00946403	24.4399	-0.000442863	37.4232	-0.0212434	28.125	-0.0267038	40.081	-0.0255156	20.1726	-0.0216453	29.4014	0.00190389	16.837	-0.00554237	15.5903	-0.0198451	22.208	-0.00338357	22.3657	-0.0217822	20.8699	0.0155624	18.196	0.00508996	24.7367		0.0155624	-0.0662721	0.0818345
hsp-1	0.0118607	34.5233	-0.00812532	25.1882	-0.0203407	32.9939	0.00360062	45.44	-0.0321437	48.9583	0.00121854	48.0046	-0.0213706	33.8565	-0.0242803	44.4854	9.17e-05	30.7296	-0.00142432	31.8873	-0.0108024	35.552	0.0176184	38.5331	0.0183067	44.4032	0.0175213	32.9705	-0.00183112	33.0003		0.0183067	-0.0321437	0.0504504
noca-1	0.0508155	22.3617	-0.0331491	29.1718	0.0703858	40.7332	-0.00740641	35.2823	-0.00322878	37.8472	0.105519	39.6183	0.0490422	22.8371	0.0224257	30.9496	-0.000504222	38.4884	0.0395289	19.4902	0.0397171	31.84	0.014091	35.0723	-0.0274446	35.7047	-0.00392049	17.2628	0.0748371	26.384		0.105519	-0.0331491	0.138669
F46F11.1	-0.0383639	20.0471	-0.010195	15.2455	-0.0316598	28.7169	-0.0208699	37.4362	-0.00411027	37.5	-0.0765353	32.8514	-0.0509146	20.5825	-0.0624077	34.7832	0.0214967	26.8764	0.0215151	20.5098	0.0297978	23.584	0.0174975	23.657	0.0120824	20.5664	-0.0539153	26.4386	-0.0426024	36.808		0.0297978	-0.0765353	0.106333
attf-6	-0.019339	29.9333	0.00492816	28.5379	-0.026369	19.7556	-0.00208375	48.3133	-0.0371133	25.6944	-0.0205269	30.133	-0.000440173	18.9266	0.00355009	26.1427	0.0185793	15.1507	0.0804161	18.8193	-0.0087322	19.392	0.00172258	22.1591	-0.0300052	27.8152	0.0697086	19.5956	0.00651406	21.7661		0.0804161	-0.0371133	0.117529
dis-3	-0.0415241	15.2609	-0.0260286	14.0871	0.164464	22.4033	-0.0169183	29.3118	-0.0832413	11.8056	-0.0286404	19.6645	-0.00694909	10.712	0.00598272	15.9245	-0.00365235	9.05199	0.026638	10.2683	0.0204917	11.616	0.03154	14.2562	-0.0256094	17.5995	-0.000474966	12.1306	-0.0139669	11.6662		0.164464	-0.0832413	0.247705
erm-1	0.0916786	11.1416	-0.0930495	14.203	0.063771	16.0896	0.099966	19.4913	-0.118981	20.1389	-0.0821281	20.9948	-0.158059	20.3722	-0.107672	22.7514	-0.065147	13.8576	0.0740238	9.66011	-0.00886176	14.72	0.00340761	18.75	0.128258	13.0479	-0.204145	26.1275	-0.135504	18.1474		0.128258	-0.204145	0.332403
rbm-28	-0.0259563	10.0824	-0.00384031	13.7461	0.0426609	13.2383	-0.0473077	22.2927	0.0990646	17.3611	0.0826005	25.8531	0.0852268	16.4779	0.187338	26.2902	0.0817545	11.3936	0.028311	9.12343	0.0392994	12.768	-0.060107	12.8616	-0.039399	10.2832	0.134584	20.9953	0.0708388	16.1221		0.187338	-0.060107	0.247445
F54B3.1	0.0375083	25.5002	-0.0485146	27.7495	0.00606359	22.6069	0.00598608	46.7488	0.095341	24.6528	-0.070225	32.6778	-0.0508145	22.1791	-0.0912503	30.1828	-0.0259642	18.3661	-0.0193828	19.4454	0.0036786	21.536	-0.0425492	23.0888	0.0108727	23.9717	0.0118427	21.7729	-0.0472035	22.5493		0.095341	-0.0912503	0.186591
klp-19	0.07946	20.0078	-0.0193323	19.0167	0.0877604	12.4236	0.0219968	40.529	0.0164732	11.8056	0.119057	14.8062	0.0968904	10.5933	0.0948208	11.8844	0.0817153	9.61992	0.0665712	11.2075	0.105595	10.944	0.106987	17.3554	0.0621833	23.0951	0.0336542	15.0855	0.102741	11.4232		0.119057	-0.0193323	0.138389
mel-28	-0.0167899	20.6355	-0.0762824	25.1721	-0.172024	13.8493	-0.0165756	42.2891	-0.0589282	15.2778	0.00193091	17.0619	0.0166949	12.562	0.00887843	14.2583	0.0206547	11.28	-0.009307	13.4705	-0.0385373	13.888	0.0385044	17.0455	-0.00847104	21.4767	0.00402065	16.1742	-0.012446	12.7194		0.0385044	-0.172024	0.210528
F48A9.2	0.0394777	1.37309	0.0554821	1.82122	0.0732417	9.16497	0.102659	1.34075	-0.147176	3.47222	0.0673785	9.83227	-0.057347	12.9126	-0.0786553	10.7785	0.224304	2.82219	0.170757	7.51342	0.100935	22.208	-0.0704193	35.0723	0.0139289	1.68577	-0.138219	9.6423	-0.125954	10.9371		0.224304	-0.147176	0.37148
rme-1	0.0629337	13.6524	0.0433753	16.7096	-0.0367825	35.8452	0.0811026	21.1896	-0.020085	34.0278	-0.339992	70.1562	-0.0152299	25.2859	-0.0781358	33.2793	0.0626182	22.0096	0.0440831	18.22	0.0551698	30.496	-0.03391	32.438	0.0692564	14.9697	-0.0930681	32.6594	-0.313223	45.7467		0.0811026	-0.339992	0.421095
Y54E10A.11	0.0409383	18.674	-0.0431275	23.1997	-0.0491083	20.7739	0.0273113	34.0128	-0.0873006	22.9167	-0.120985	39.4448	-0.0421484	16.5965	-0.106472	29.4456	-0.0435256	17.737	-0.0564017	17.4061	-0.0553715	22.528	-0.0256205	23.5537	0.0376331	20.0944	-0.0685792	23.0171	-0.0413955	23.4405		0.0409383	-0.120985	0.161923
btf-1	0.0449114	17.5363	-0.0129684	17.6137	-0.0157865	17.1079	0.0314966	33.8929	0.0389469	20.1389	-0.0572952	25.5639	-0.011965	12.4542	-0.029789	19.0209	0.038365	10.5985	0.0200805	10.1878	-0.0177408	12.704	-0.00618547	14.9793	0.0159489	19.2178	0.040699	16.9518	0.00895126	17.6614		0.0449114	-0.0572952	0.102207
unc-89	0.166331	8.78776	0.0378402	9.3571	-0.0195033	31.7719	0.113926	6.11293	0.120676	10.0694	-0.00167799	49.3927	0.133306	9.08846	0.125259	9.53996	0.00875121	84.0542	0.136847	8.52415	-0.139253	49.696	0.157714	13.2748	0.175949	12.677	0.0519733	6.6874	0.11928	7.66946		0.175949	-0.139253	0.315203
T13C2.6	0.0669072	19.0271	0.0102959	17.9967	-0.026403	20.3666	0.0405749	27.8577	-0.229994	22.9167	-0.122132	37.247	-0.00513747	16.4132	-0.10034	26.3492	-0.0551092	18.2001	0.0717277	13.8014	-0.0340701	24	0.0161058	20.1963	0.06135	11.8341	0.011551	22.5505	-0.0691722	39.2925		0.0717277	-0.229994	0.301721
Y48E1B.3	0.0127637	14.5547	-0.0537159	22.0864	0.0629084	17.1079	0.0260948	26.1732	-0.0154315	26.0417	-0.0496738	31.2898	-0.0315016	19.164	-0.0483231	26.88	0.00154255	15.7886	-0.00188094	13.059	-0.00711244	17.984	0.00388271	20.0413	0.0486452	14.6325	-0.00863489	17.2628	-0.0194075	24.0346		0.0629084	-0.0537159	0.116624
T19A6.1	0.0537677	27.8933	-0.0527267	26.5719	-0.00874981	37.0672	0.0578198	38.4747	-0.0315111	38.1944	-0.0681311	48.583	-0.102344	48.4682	-0.0646766	38.3663	-0.0575857	31.8392	-0.00672545	24.5438	-0.0584531	40.288	-0.0406896	39.9277	0.0673984	24.0728	-0.0216986	25.8165	-0.0801876	47.0699		0.0673984	-0.102344	0.169742
hecd-1	-0.0317931	20.5179	-0.0415804	34.082	-0.0564839	23.8289	0.00894163	38.3897	-0.0789101	29.5139	-0.00423804	31.2319	-0.0276883	22.206	-0.0349851	30.0206	-0.0232334	23.0756	0.00734795	24.5886	0.034267	25.28	0.0547484	25.8264	0.0424353	21.8813	0.0141998	27.5272	-0.0161406	22.9544		0.0547484	-0.0789101	0.133659
efhd-1	0.197466	3.88388	0.239083	18.6402	0.0100784	5.49898	0.153163	3.17782	0.161685	15.625	-0.163927	68.5367	0.0396284	22.2492	0.104822	5.13123	-0.323422	44.7881	0.0330419	6.59213	-0.1904	15.648	0.131454	6.61157	0.0855653	2.59609	-0.0444209	4.35459	0.111346	4.07777		0.239083	-0.323422	0.562505
dnj-29	0.0623038	16.3986	-0.0553567	20.056	-0.00402578	16.9043	0.0150624	26.1522	0.00268351	19.0972	-0.04354	21.7467	-0.0376748	13.7325	-0.0414986	18.7555	-0.00851085	12.5557	0.00253611	11.9946	0.00513058	12.352	-0.0220214	19.3182	0.062434	19.9595	-0.00120524	13.8414	-0.00371469	16.4731		0.062434	-0.0553567	0.117791
pqn-20	-0.071717	13.0639	0.0252985	24.8858	-0.0080336	15.4786	-0.01572	28.2814	0.0114978	19.7917	-0.0033571	24.5807	-0.0157953	15.1294	0.00688589	19.0504	-0.00228808	15.0546	-0.00341893	14.2039	-0.0124154	14.464	-0.0284225	15.9091	-0.0480576	12.8119	-0.00832701	12.2862	-0.030861	14.8528		0.0252985	-0.071717	0.0970155
nova-1	0.0558371	20.6748	-0.0961551	39.314	-0.0563308	33.1976	0.0548412	34.5694	-0.0490435	35.7639	-0.0630168	44.4187	-0.071869	24.1262	-0.0543634	32.7485	-0.0356869	18.4098	-0.0613211	27.0841	-0.0425182	26.528	-0.0344456	31.7149	0.0599632	18.0378	-0.0591694	26.7496	-0.0303255	31.569		0.0599632	-0.0961551	0.156118
Y71H2AM.3	-0.0120148	12.0439	0.00313404	13.5176	-0.0442742	21.7923	-0.00421307	21.4345	-0.0585494	32.2917	-0.0321424	23.8288	-0.0595345	18.9482	-0.0361058	23.4739	-0.0452479	12.678	-0.00592311	9.71377	-0.0236433	12.48	0.00175358	13.0165	-0.00264423	10.8564	-0.0253007	10.5754	-0.0144217	11.6932		0.00313404	-0.0595345	0.0626685
cyld-1	0.0121385	16.5555	-0.0134218	16.5229	0.0156738	26.6802	0.0319124	26.3273	-0.0738311	52.0833	-0.0535652	34.7021	-0.0567829	42.2762	0.00805743	24.2259	0.0228325	19.2049	0.0453467	18.7835	0.0116568	22.976	0.0541462	36.9318	0.0557885	15.5091	0.0547252	29.2379	-0.00985085	59.9514		0.0557885	-0.0738311	0.12962
mdt-26	0.00887759	26.4417	-0.133695	29.6641	-0.0628204	26.6802	0.0781655	44.1247	-0.090461	39.9306	-0.107661	36.4372	-0.0399822	27.0766	-0.155635	30.5367	-0.101032	27.2171	-0.00624351	26.7352	-0.113613	29.6	-0.0259669	28.2025	0.120282	28.4558	0.0180182	26.4386	-0.053707	27.4102		0.120282	-0.155635	0.275917
rbpl-1	-0.0703436	23.3033	-0.0308369	29.1846	-0.0349463	25.8656	-0.0124235	43.9721	0.0546205	26.3889	-0.0154971	36.3216	-0.0274085	23.0205	-0.0394962	29.9617	-0.0123756	23.8882	-0.0130992	18.7299	-0.0248903	24.64	-0.00846089	29.6488	-0.0362114	26.8038	0.0125552	21.1509	-0.0427574	28.7605		0.0546205	-0.0703436	0.124964
Y94H6A.10	-0.0067608	6.51236	0.000240431	2.59991	-0.0303322	7.53564	-0.00161494	4.0077	0	7.63889	-0.0367256	28.7449	-0.00886903	7.31392	-0.0785685	40.9614	-0.00333413	9.41022	-0.00621182	6.97674	0.000527297	8.736	-0.0136163	12.0351	-0.00340089	5.56305	-0.0293615	19.1291	-0.0276034	16.8242		0.000527297	-0.0785685	0.0790958
cpl-1	0.328333	19.184	0.253914	10.4543	0.292676	16.4969	0.320633	13.8355	0.359572	21.1806	0.0200059	46.7322	-0.00214224	25.9547	-0.0767036	66.0572	-0.126007	59.8689	0.305871	14.8927	0.275315	18.048	0.312575	29.3388	0.298327	21.1733	0.263334	13.6858	0.258418	15.4469		0.359572	-0.126007	0.485578
ccch-1	0.194889	4.62927	0.157554	2.69001	0.0470631	28.5132	0.177606	2.30288	-0.00479883	29.1667	-0.0302652	44.5344	-0.0124397	56.4078	0.0328764	30.463	-0.00470265	54.0236	0.263856	5.5814	0.0180203	43.648	0.0521779	17.0971	0.214243	3.54012	0.00667564	21.7729	0.0352662	24.6827		0.263856	-0.0302652	0.294121
let-418	-0.0400741	32.1695	-0.0446029	37.9625	-0.00395044	24.8473	-0.00391196	53.8122	0.0417692	20.8333	0.0517916	28.6293	-0.0267741	24.1478	-0.0100697	25.9068	0.0340566	18.3137	0.00931533	22.2272	0.0197841	19.104	0.0362383	27.0145	0.0344444	28.8604	-0.0563873	20.8398	-0.00179503	20.983		0.0517916	-0.0563873	0.108179
spsb-1	0.0516778	23.3425	0.0502548	21.3849	-0.0467094	72.5051	0.0978693	32.0907	-0.0127231	83.3333	-0.044186	67.727	-0.0837274	77.972	-0.0746055	50.693	-0.0880093	66.4308	-0.0407573	52.3971	-0.0344692	69.184	0.00139944	50.2066	0.0759612	21.5779	-0.00281922	46.8118	0.0118528	53.3891		0.0978693	-0.0880093	0.185879
F46H5.3	-0.00713443	15.2217	-0.0015401	11.6224	-0.0214887	29.7352	-0.000495444	13.0725	8.01e-05	28.4722	-0.023029	35.5119	-0.00179031	22.2438	-0.0154423	23.3412	0.00251601	45.7055	-0.00915021	16.8247	-0.00209648	29.856	-0.00488901	41.8388	-0.000631618	23.3648	-0.00764338	19.4401	-0.00643968	23.3324		0.00251601	-0.023029	0.025545
dig-1	0.0146386	68.8505	-0.0127322	11.3843	-0.0431558	34.2159	0.0334384	15.7271	-0.0245148	18.75	0.0458479	21.631	0.0358939	17.8047	0.0254864	18.6228	-0.042314	73.9275	0.0306754	21.5206	0.0361592	18.08	0.0334076	23.7087	0.02632	37.0196	0.0548103	16.3297	0.0346678	18.6876		0.0548103	-0.0431558	0.0979661
cnt-1	-0.0592693	10.5532	-0.032189	12.0922	-0.0114093	24.4399	-0.0403763	14.584	-0.0733625	24.6528	-0.0117139	46.5009	0.0124438	39.4229	0.034589	19.3306	-0.0373742	20.0874	-0.0283019	14.9911	0.0119141	21.76	0.0871562	42.407	-0.0036217	9.77748	0.028638	28.7714	0.0652592	53.1461		0.0871562	-0.0733625	0.160519
pqn-59	-0.00504734	29.541	0.00719573	29.3552	-0.0476918	26.2729	0.0141855	44.613	-0.0288278	31.5972	-0.053922	35.6275	-0.0837453	31.9525	-0.0667257	36.3167	0.0132534	25.0415	0.0607515	23.2826	0.0117241	25.152	0.0893156	31.095	0.0649279	29.7707	-0.0252767	32.0373	-0.0577629	29.9217		0.0893156	-0.0837453	0.173061
rme-8	0.0310431	19.0663	0.0102641	21.9834	0.0511035	15.0713	0.0259662	30.5646	-0.0118025	24.6528	0.0146264	23.6553	0.0402501	16.2028	0.0248236	27.396	0.0623786	12.5382	0.0334695	13.6404	0.0371548	18.56	0.114022	18.6467	0.0543485	16.4531	0.0492276	14.7745	0.0596973	21.6041		0.114022	-0.0118025	0.125824
unc-87	-0.00928415	4.23696	0.0106771	2.24918	0.0518268	5.09165	0.0255527	3.42562	0.0616986	5.90278	-0.0517408	24.6385	0.021375	4.76268	0.035977	5.92746	-0.0510251	26.0725	0.0174242	4.63327	-0.115786	15.712	-0.00103889	14.6178	0.041884	8.49629	0.0350594	4.35459	-0.0206068	7.8855		0.0616986	-0.115786	0.177484
hmit-1.3	0.197593	2.04002	0.073204	1.49302	0.126953	3.86965	0.152839	1.98968	-0.113983	48.9583	0.128769	4.62695	0.0779546	31.2244	-0.346063	21.9994	0.0956396	2.10572	0.131868	1.69946	0.134375	2.528	0.123256	2.7376	0.171433	2.3938	0.139027	2.02177	0.133754	4.45585		0.197593	-0.346063	0.543656
egl-8	-0.00571616	14.1624	0.0289749	15.5705	0.0308303	43.7882	0.0879273	7.75307	-0.0460453	69.0972	0.0151352	75.4193	-0.0286637	45.6365	-0.000868108	43.6744	0.0375438	39.1437	0.0092885	51.6726	0.0296011	27.008	0.0219768	35.4855	0.185938	7.08024	-0.0213884	36.703	0.00990072	44.3694		0.185938	-0.0460453	0.231983
pde-4	0.195529	10.5532	0.101319	4.4147	0.104692	61.5071	0.287809	2.82174	0.0722985	11.8056	-0.104524	66.5703	0.310812	20.685	0.236616	19.8467	-0.0737261	62.5251	0.0652827	48.8909	0.277875	15.936	0.128668	8.31612	0.161205	19.8247	0.0861245	28.7714	0.120356	60.2214		0.310812	-0.104524	0.415335
ubr-4	-0.0274938	48.0581	-0.0243066	48.7837	-0.0343744	45.8248	0.00515009	63.8224	0.0330883	51.3889	-0.0767965	74.1469	-0.0423988	48.9374	-0.0290029	50.5161	-0.0119461	43.8619	0.00451455	35.4651	-0.0260806	54.88	0.00373395	45.9711	0.0535739	40.1888	-0.037881	52.2551	-0.00503683	55.1175		0.0535739	-0.0767965	0.13037
unc-53	0.132323	1.21616	0.0745424	6.24879	-0.124739	41.1405	0.0207118	1.12419	-0.0703772	11.1111	0.057704	46.3274	0.0226284	4.61165	-0.0383136	4.26128	0.0356774	8.57143	-0.0326327	19.8211	0.00962539	13.312	0.0648161	16.6839	-0.0442272	1.65206	0.0778184	14.4635	0.0379817	13.3945		0.132323	-0.124739	0.257063
plin-1	0.101233	12.5539	0.0082076	10.3836	0.0609598	9.36864	0.0582801	25.3085	0.123972	11.1111	0.0436894	18.5656	0.00622269	22.8587	0.072676	26.3492	0.00908335	14.9847	0.0694539	8.7746	0.0446795	11.648	0.126158	12.655	0.120519	9.91234	0.139885	8.55365	0.0582127	8.88469		0.139885	0.00622269	0.133662
sop-3	-0.0343782	19.1448	0.00920517	21.9512	0.00821907	16.2933	0.00922107	34.4837	-0.0617673	18.0556	-0.0453196	26.605	-0.00531503	20.5178	0.0542565	25.7004	-0.00405678	14.5216	0.0426357	13.0769	-0.000291175	15.968	-0.00893259	19.2665	0.00154898	17.0263	-0.00195037	13.9969	-0.0356382	17.1213		0.0542565	-0.0617673	0.116024
abtm-1	-0.0170769	13.6916	-0.0280527	17.4818	-0.0244752	19.5519	0.0146469	22.5848	0.0158183	28.4722	-0.0702137	31.1163	-0.0500205	19.644	-0.0283708	24.5798	-0.0209701	14.443	-0.0127103	14.5528	-0.0356247	17.888	-0.0179308	14.9793	-0.052043	11.4633	-0.0309072	16.4852	-0.0327479	18.1204		0.0158183	-0.0702137	0.086032
ten-1	0.228483	2.86387	-0.0262481	17.7778	-0.104915	37.6782	0.108728	8.19563	0.0337612	4.51389	-0.0264065	32.3887	0.0838514	4.37433	0.119212	4.74786	-0.0613824	29.5675	-0.00194106	13.229	0.0505928	6.4	0.0530408	7.17975	0.0436398	4.24815	-0.0805428	30.9487	-0.139086	27.3022		0.228483	-0.139086	0.367569
glna-1	0.120211	1.1377	0.138922	2.59669	-0.0694802	12.0163	0.115227	0.731778	0.11295	2.77778	-0.246469	42.7993	0.0301299	22.7131	0.00401253	5.8095	-0.0696169	2.4727	0.0829474	2.2093	0.0124872	10.656	-0.134925	11.6219	0.0681285	8.49629	-0.0586403	7.77605	-0.070412	19.2277		0.138922	-0.246469	0.385392
ctr-9	-0.0182722	17.2224	0.0167736	23.4475	0.0663683	15.6823	0.0085064	33.5986	0.00929058	13.8889	0.0771779	35.2227	0.0251168	11.5534	0.0283775	16.1604	0.0441026	10.9917	0.0304183	12.7549	-0.00225915	12.64	0.00467249	15.3409	0.0342274	15.1045	-0.0223298	14.7745	0.0100674	12.5034		0.0771779	-0.0223298	0.0995078
dhhc-2	0.121983	2.23617	0.0596835	1.12298	-0.0958954	8.35031	0.252905	0.87421	-0.026118	7.29167	-0.12914	12.1457	-0.060903	10.6742	-0.105962	21.2327	0.0541634	6.99869	-0.0692465	9.49016	-0.170672	22.432	0.0232217	1.91116	0.0104226	1.82063	0.154094	3.42146	0.0892247	10.397		0.252905	-0.170672	0.423576
rsp-3	0.000498226	23.0286	0.118154	27.7302	0.166058	21.3849	-0.0089656	38.1273	0.0707316	27.7778	0.136553	30.0174	0.0953718	20.0324	0.111761	27.0717	0.0928307	21.6252	0.0495924	19.1771	0.067881	19.712	-0.0243435	23.8636	-0.0908334	23.4322	0.0760995	25.0389	0.110046	23.8725		0.166058	-0.0908334	0.256892
metr-1	0.114271	7.76775	0.041088	5.32853	0.138014	7.53564	0.0767779	15.408	0.0895843	8.33333	0.108845	10.7577	-0.103799	30.2643	-0.0490427	24.1522	0.115117	6.8152	0.113134	6.03757	0.085758	6.72	0.0869908	11.9835	0.0311272	14.0931	0.151399	5.59876	0.0616843	6.42722		0.151399	-0.103799	0.255198
exc-5	0.13955	0.823852	0.0448845	1.39649	0.0951702	9.97963	0.111413	1.01228	-0.0381524	13.1944	-0.0361397	7.22961	0.0149985	1.94714	-0.0637318	21.5128	-0.159351	9.0782	-0.0966912	6.11807	0.0503566	21.28	0.065339	2.89256	0.21516	1.07889	0.132231	9.33126	0.0659179	19.1196		0.21516	-0.159351	0.374511
pde-2	0.100837	12.3186	0.0108049	14.1869	-0.00412434	25.2546	0.0681111	22.7847	-0.172838	22.5694	-0.117274	34.8757	-0.125198	41.8608	-0.0712452	22.9283	-0.028251	18.7593	-0.00596025	20.2952	-0.0103751	17.984	-0.0119318	19.3698	0.15581	13.385	-0.0574006	16.6407	-0.109572	34.7826		0.15581	-0.172838	0.328648
mpz-1	0.124494	1.96155	0.09382	3.6521	0.0470337	34.4196	0.0816307	1.94463	0.0823465	4.51389	-0.0231616	6.59341	0.0633256	3.81877	0.03239	3.02271	-0.12279	56.173	0.103716	41.9052	0.128782	4.256	0.350239	46.3326	0.0467038	3.47269	0.167568	4.82115	0.159539	28.8955		0.350239	-0.12279	0.473029
din-1	0.0462757	15.3393	-0.03912	59.8655	0.119428	50.3055	0.00713457	13.3777	0.0745502	47.2222	0.123025	52.1689	0.0399023	48.2093	0.0131334	41.8018	0.144911	46.2997	0.0169489	37.5939	0.0366787	38.56	0.0578427	35.3306	0.10477	7.34997	0.0133435	31.2597	0.113883	41.0208		0.144911	-0.03912	0.184031
ceh-44	0.00121088	17.8501	-0.100813	26.5815	-0.0671152	36.6599	0.00572512	31.3887	-0.0185809	29.8611	-0.0876334	19.4332	-0.0878498	18.6785	-0.0949765	28.8558	-0.00794409	9.7073	-0.0743563	26.1091	-0.0509745	13.536	-0.0177063	20.9711	0.00488139	19.2515	-0.0106238	19.4401	-0.072306	20.6589		0.00572512	-0.100813	0.106538
tre-1	0.0644951	11.8086	0.0112544	9.28631	0.0403786	15.2749	0.0398797	22.1684	-0.0301202	15.9722	0.0101543	21.8623	-0.0978024	27.8479	-0.0873335	32.6895	-0.0689974	20.6728	0.0745993	8.56887	0.085948	11.84	0.0435528	13.5847	0.0833963	13.3513	0.0349495	10.1089	-0.0212854	12.5034		0.085948	-0.0978024	0.18375
rga-5	0.0559642	2.58925	0.0154384	3.64888	-0.00573946	11.4053	0.0737291	0.88947	0.113111	3.125	-0.0219422	36.5529	-0.0620001	6.16505	-0.0976279	20.8051	-0.0547193	12.9314	0.107333	2.26297	0.0346584	22.912	0.25515	24.7417	0.11355	1.98921	-0.0122411	17.7294	0.000202571	17.0942		0.25515	-0.0976279	0.352778
parp-1	-0.0208628	18.0071	-0.062712	22.2215	-0.0615593	13.8493	-0.0152277	37.0387	0.2171	12.1528	-0.0458005	13.8809	0.0339622	9.27184	-0.0543269	25.376	0.0198478	8.28309	0.0123063	10.6351	-0.00993484	11.232	0.0626573	14.5661	0.0124556	19.3864	0.0189188	13.3748	0.0193043	11.4772		0.2171	-0.062712	0.279812
mnk-1	-0.0617527	18.4778	0.00243538	35.5589	-0.0843881	55.1935	-0.0620901	19.8227	0.130032	52.0833	0.0106483	58.6466	-0.0747937	63.301	-0.10303	53.008	-0.0923399	63.2329	0.0110717	23.3453	0.0102343	46.304	-0.0217576	32.6963	0.11058	22.4545	-0.0562771	50.0778	-0.0532914	39.7786		0.130032	-0.10303	0.233062
W04B5.3	0.0856218	4.08003	0.0257494	2.8155	0.0615183	5.49898	0.031498	8.35114	-0.030298	3.81944	0.0538592	5.03181	0.0455537	2.85868	-0.0232513	56.532	0.0856177	3.28528	0.118689	3.12165	0.0278791	32.032	0.0381141	3.87397	0.00108271	4.85502	0.0946678	4.19907	0.0775032	3.1596		0.118689	-0.030298	0.148987
tpa-1	0.000107926	3.29541	0.0317785	7.46187	-0.0395302	14.664	0.0358309	2.60592	-0.158046	59.0278	0.042376	48.6987	0.142728	31.0086	-0.0871033	22.9431	-0.0794925	19.6068	-0.0378025	23.4794	-0.0869543	39.968	-0.0894629	27.9959	0.118472	2.6298	-0.158271	21.7729	-0.059495	19.5247		0.142728	-0.158271	0.300999
fat-1	-0.0418051	15.6532	0.00558064	7.27846	0.0456418	19.7556	-0.0571685	19.2907	0.0121136	15.2778	-0.0716001	30.1909	0.0317604	21.3053	-0.0282496	28.0301	0.000445971	16.1468	-0.055101	18.8372	0.0707357	13.184	0.063734	24.1736	-0.0374438	16.5206	-0.0522987	13.0638	-0.0251109	12.5844		0.0707357	-0.0716001	0.142336
C46F11.4	-0.00317675	15.2217	-0.048113	15.3324	-0.0716023	16.4969	0.0285034	29.9949	-0.0393874	24.6528	-0.0437051	27.8774	-0.0283929	14.9461	-0.0263182	21.2327	-0.0295812	14.3818	-0.0140526	12.5939	-0.0260207	16.576	-0.0440191	16.4773	-0.00502251	18.1726	0.0816297	14.619	0.0109978	17.2023		0.0816297	-0.0716023	0.153232
spr-5	-0.0309868	16.3201	-0.0637802	20.1268	-0.128055	15.6823	0.0411529	28.41	-0.0279389	15.2778	-0.147353	32.62	-0.0287903	14.9083	-0.0546227	19.7287	-0.14142	16.9681	-0.00344666	12.3345	-0.0466205	16.896	0.0132325	15.7025	-0.0348554	14.5651	-0.0609908	18.9736	-0.0401042	17.8234		0.0411529	-0.147353	0.188506
rig-4	0.0420238	17.3401	-0.0722495	24.1135	0.00550201	14.2566	0.0128059	36.025	-0.120532	15.9722	0.0684127	11.1625	-0.00862415	11.3161	-0.106902	26.703	0.0478006	8.60638	0.0245264	11.0107	-0.041473	16.48	0.0536174	13.8946	-0.0172998	16.2171	-0.0270928	22.084	0.0227982	11.8553		0.0684127	-0.120532	0.188944
gei-17	-0.0484592	16.6732	0.0525789	21.4621	0.165111	25.6619	-0.0483261	28.6636	0.205842	36.4583	0.0552017	38.9821	0.0803922	28.0852	0.123804	32.4093	0.0816139	23.1367	0.105949	22.0394	0.110639	25.312	0.0959619	21.436	-0.0313913	17.06	0.0852756	24.7278	0.161786	26.8971		0.205842	-0.0484592	0.254301
rmd-2	0.0496795	11.1416	-0.00140269	8.36926	-0.018205	9.77597	0.0127511	17.3737	0.000961491	13.1944	-0.0533874	29.6125	-0.0160086	12.1845	0.00977446	15.6886	-0.0799073	24.4124	0.044684	7.19141	-0.000615752	8	0.0566218	28.6157	0.0248913	9.54147	0.023843	6.99844	0.0274258	10.2619		0.0566218	-0.0799073	0.136529
larp-5	0.0599234	17.3401	-0.0820797	22.5368	-0.16137	30.5499	0.0524571	29.9942	-0.147475	40.625	-0.150303	42.1053	-0.145963	22.4649	-0.00709089	16.2047	-0.158773	27.2696	-0.0963508	22.9875	-0.0371181	19.488	-0.0875173	28.7707	0.07067	15.8125	-0.0544753	17.8849	-0.0948365	27.4642		0.07067	-0.16137	0.23204
hpo-10	-0.00614196	11.0632	-0.0193751	17.3821	-0.0528827	15.6823	0.0188363	22.1147	0.0219923	20.1389	-0.0257645	22.7299	-0.0313553	17.3301	-0.017282	21.2327	0.00227353	16.5749	-0.0137345	13.6047	-0.0224866	16.672	-0.0121199	15.2893	0.00538427	29.501	-0.0592652	19.2846	-0.0217456	20.794		0.0219923	-0.0592652	0.0812575
cnnm-3	0.272176	1.21616	0.0513532	0.852693	0.00679435	8.9613	0.148129	0.534845	0.389878	1.73611	0.0332303	25.2747	0.131836	0.927724	0.0197309	6.39929	0.111214	10.8082	0.0978275	7.6297	-0.0386803	5.344	-0.0153221	4.23554	0.275392	1.07889	0.0209635	9.79782	-0.0753394	36.2139		0.389878	-0.0753394	0.465217
K09F6.10	0.00105179	4.78619	0.020824	16.745	0.0261124	8.35031	-0.00723491	1.94245	0.0447112	2.77778	0.00740987	3.70156	-0.0198643	3.18231	-0.118474	39.4132	-0.000804321	7.19091	0.00949816	24.1771	-0.0189145	5.376	-0.0432389	2.37603	-0.0366884	1.55091	-0.00868269	3.42146	0.0282875	3.02457		0.0447112	-0.118474	0.163185
nmy-1	0.0655493	9.49392	-0.0358964	25.1239	0.0884226	21.5886	0.00809886	8.3337	-0.143709	31.9444	-0.103228	53.2099	-0.0540995	25.1348	-0.0281761	27.3518	-0.00786619	15.841	-0.00162832	15.6798	0.0129996	16.384	-0.00795189	77.376	0.0745202	8.69858	-0.0364618	31.7263	-0.0804901	48.5822		0.0884226	-0.143709	0.232132
F19C7.8	0.156508	0.980777	0.0861317	1.16481	-0.0575095	30.9572	0.164114	0.402587	-0.0585423	1.38889	-0.138802	6.94043	0.028511	1.30529	0.372078	2.30021	-0.145584	20.2621	0.0814434	20.814	0.0157927	12.128	0.0732873	1.49793	0.0209177	1.18004	-0.0725089	5.28771	0.0407281	1.97137		0.372078	-0.145584	0.517662
Y54G2A.73	0.00630544	19.6548	0.066807	6.84729	0.181666	11.2016	0.00683087	37.7632	0.0103062	6.94444	0.34246	20.3008	0.105164	6.21899	0.057184	6.62047	0.274872	11.8917	0.273191	13.2469	0.192068	8.48	0.135045	13.4814	-0.00706291	30.9171	0.160426	9.17574	0.091203	9.07372		0.34246	-0.00706291	0.349523
ral-1	-0.0270774	15.104	-0.0465494	17.6266	-0.209865	21.7923	0.0648528	18.3497	-0.0608433	21.875	-0.126014	25.3326	-0.102784	13.479	-0.199337	27.2486	-0.0956802	12.5819	-0.0813646	12.3524	-0.101485	16.512	-0.0683391	14.8244	0.149874	8.15914	-0.146149	16.0187	-0.143427	21.6041		0.149874	-0.209865	0.359739
ire-1	0.0167617	15.1824	0.00865789	17.884	-0.0879431	23.0143	0.0215125	28.7406	-0.114717	26.3889	-0.0677314	26.258	-0.0092417	12.206	-0.0971179	28.384	-0.0235004	15.5789	0.0162716	13.0769	-0.0526619	14.88	0.0170938	19.7314	0.0438314	16.7566	-0.0193295	21.1509	-0.014845	18.8226		0.0438314	-0.114717	0.158549
Y62E10A.13	0.0476223	10.7885	0.0352417	11.1783	0.074226	11.2016	0.0824495	14.0695	0.0296681	40.9722	-0.000676759	28.4558	-0.1013	42.9342	0.00531185	29.7552	-0.010323	20.6116	0.0515224	11.5474	0.0767018	10.432	0.0881752	15.6508	-0.0518891	13.149	0.0633788	10.5754	0.0569548	14.1777		0.0881752	-0.1013	0.189475
F10G7.9	0.0339659	19.4194	-0.0355782	26.1085	0.0130912	29.3279	0.00226862	36.2684	0.045763	37.8472	0.0903826	52.9208	0.0209183	22.7994	0.067896	31.3772	0.0198635	26.4657	0.00191615	17.8533	0.0318348	25.792	0.05604	31.3533	0.0618684	20.9036	0.0889893	23.6392	0.102238	32.2171		0.102238	-0.0355782	0.137817
hum-7	0.140024	1.88309	-0.114376	6.05573	0.111012	5.49898	0.0372614	3.8035	0.278052	1.73611	-0.0962677	35.3962	0.0526024	2.03883	0.098234	1.76939	-0.0122175	23.5824	0.0847454	1.36852	-0.0294416	12.608	0.0179135	2.11777	0.138246	1.61834	-0.190295	0.933126	0.00234129	1.89036		0.278052	-0.190295	0.468348
W07E11.1	0.294453	3.64849	-0.00629884	12.0696	0.0151629	17.5153	0.139054	10.9418	0.154586	6.25	0.0867847	14.5171	-0.135919	33.3441	-0.0410542	22.8399	-0.0220142	32.2062	0.0620681	12.7907	0.184463	5.504	0.123576	9.7624	0.26531	5.25961	0.141648	4.35459	0.135657	5.18499		0.294453	-0.135919	0.430372
hsp-4	0.0294643	15.7709	-0.0153274	12.4397	0.00565805	12.4236	0.00426901	22.9235	0.00165803	19.0972	0.0179847	14.2279	-0.00719681	14.2503	-0.00565228	18.844	0.0153134	9.57623	-0.00218867	12.1109	-0.000872562	11.136	0.00807089	30.7851	0.0110231	34.9629	-0.0255887	23.3281	-0.0244542	20.4429		0.0294643	-0.0255887	0.055053
hrpu-1	-0.00681107	35.1903	-0.0603268	39.4556	-0.107575	40.5295	0.0168962	54.5963	-0.037489	38.8889	-0.028994	51.1857	-0.0289066	37.8155	-0.0552057	46.5349	-0.0231243	30.8257	-0.00651868	26.3506	-0.0270793	34.336	-0.0189814	33.781	0.043271	32.9737	-0.0326535	38.5692	-0.0121442	40.7777		0.043271	-0.107575	0.150846
Y48G9A.9	-0.0298582	1.7654	-0.0600316	2.5806	-0.211042	11.2016	-0.0131395	1.65976	-0.160434	22.5694	-0.155758	25.6217	-0.120613	17.4002	-0.0673247	32.9696	-0.101552	9.75972	-0.0920895	4.96422	-0.114164	28.384	-0.13006	21.6942	-0.00148839	2.05664	-0.156737	36.0809	-0.171557	36.4569		-0.00148839	-0.211042	0.209554
vha-11	0.103513	14.947	-0.0309613	12.3785	0.0730516	18.1263	0.101489	21.332	-0.152734	56.25	-0.0322165	33.7767	-0.0856874	35.2805	-0.0675469	34.8422	0.0118148	15.5177	0.0211634	15.7782	0.0184528	20.48	0.107321	19.938	0.156323	16.9252	0.00651551	21.4619	-0.0275028	29.7867		0.156323	-0.152734	0.309058
F54C9.9	0.00634562	17.4578	-0.0383847	18.4632	-0.0895962	18.3299	0.0365589	36.9893	-0.0848205	16.6667	-0.0887905	20.4743	-0.032858	14.849	-0.0590836	18.2689	-0.0541171	12.9926	-0.0388761	13.8998	-0.0397238	14.528	-0.00795267	19.1116	-0.0526198	20.735	-0.0971174	15.0855	-0.0563252	16.9862		0.0365589	-0.0971174	0.133676
crh-1	-0.00411135	26.4025	0.113068	39.1821	0.0452722	60.0815	-0.0506036	36.2292	0.117384	90.625	-0.0350667	72.0648	0.118379	82.4164	0.0759771	56.9596	0.0822956	63.0406	0.104997	57.1109	0.0333105	61.76	-0.00990828	44.1632	-0.0491123	23.938	0.027111	42.7683	0.0355287	51.6338		0.118379	-0.0506036	0.168982
alx-1	0.0401412	9.45469	-0.0614544	14.4282	0.00547216	10.1833	0.0106809	18.2705	0.0657184	14.5833	0.0150046	19.2019	-0.0227289	15.178	-0.0107839	24.0047	-0.00817911	12.5994	0.0082124	12.4329	0.0173254	16.352	0.0201276	12.1901	0.0522721	8.86716	0.0431344	13.9969	0.0139348	15.69		0.0657184	-0.0614544	0.127173
C01G6.5	0.0232648	17.3794	-0.0366539	27.6594	-0.12445	24.6436	0.0225498	29.471	-0.0931004	26.7361	-0.0883685	36.7264	-0.121358	35.1456	-0.109672	41.9935	-0.0709293	26.9026	-0.0276851	21.5742	-0.0680554	23.808	-0.0495954	22.7273	-0.00203209	12.0364	-0.026186	23.1726	-0.0603748	21.8742		0.0232648	-0.12445	0.147715
rps-6	-0.0518034	35.5434	-0.0444016	17.115	-0.0538755	25.4582	-0.0311055	42.5812	-0.0367745	26.7361	-0.0347263	37.594	-0.0429129	25.6257	-0.0444266	33.928	-0.0446612	25.7055	-0.0412792	24.5349	-0.0370878	24.32	-0.0365122	45.1963	-0.0425418	47.9771	-0.0523711	23.3281	-0.0434387	25.6549		-0.0311055	-0.0538755	0.02277
tos-1	-0.0983656	74.2252	0.0539593	77.7817	-0.10417	90.6314	-0.0413757	81.1344	-0.0600231	95.4861	-0.180872	91.4401	0.00929196	92.8533	0.0467182	89.251	-0.0879379	89.1044	0.0181707	87.1556	-0.0945703	87.104	-0.121613	81.1983	-0.25603	76.8712	-0.0439258	91.1353	-0.0523198	90.1701		0.0539593	-0.25603	0.309989
dpy-22	0.0151011	11.1416	-0.0218613	42.1198	-0.0272789	41.5479	0.0208698	12.345	-0.0735543	38.5417	-0.0613396	55.5234	-0.0501262	35.2859	-0.0484692	40.9319	-0.0104495	26.0987	0.0137356	28.7388	-0.0217887	27.968	-0.0187326	32.6446	0.0334076	5.52933	0.00982279	33.7481	-0.027136	43.6673		0.0334076	-0.0735543	0.106962
unc-54	0.0371167	13.4955	-0.0144164	5.5602	0.0623789	13.442	0.0233771	9.50876	-0.0501606	19.4444	-0.0567632	31.4054	0.0117401	14.5092	0.073658	24.0342	-0.150742	52.3722	0.0306182	11.8784	0.0324908	16.032	0.0367026	25.2583	0.0243443	24.0728	0.0362515	11.042	0.033388	14.9068		0.073658	-0.150742	0.2244
gon-2	0.115444	6.66928	0.0158661	7.52301	-0.0260141	18.1263	0.051649	7.51472	0.121614	39.9306	-0.0197873	42.6258	0.108128	17.8803	-0.0249355	41.3447	0.0593445	10.3976	0.035539	8.76565	-0.0196758	34.784	-0.00289676	11.157	0.0552962	3.97842	0.0246349	19.9067	0.0319624	13.5296		0.121614	-0.0260141	0.147628
unc-44	-0.00297609	9.53315	-0.086065	36.4277	0.117867	48.8798	0.00763316	7.95654	-0.017174	47.5694	0.00461944	29.4968	-0.0694348	36.2513	-0.0574144	28.2513	0.108222	41.4067	0.0877268	60.805	-0.00787327	42.048	-0.0383491	23.0888	0.129893	8.09171	-0.0424601	49.6112	-0.0875968	37.7262		0.129893	-0.0875968	0.21749
tsn-1	0.000691738	13.3778	-0.0575569	8.45292	0.00156642	13.0346	-0.0232193	22.1677	0.11199	12.8472	-0.0804629	22.0359	0.0065484	9.97843	0.0212469	14.9808	0.0587917	9.84709	0.0641657	8.91771	0.0504572	9.568	0.115664	21.9525	0.0988869	17.4646	-0.089036	9.48678	-0.0147163	11.6122		0.115664	-0.089036	0.2047
R02F2.1	0.0212703	18.8309	-0.00546409	18.5984	0.00842898	17.3116	0.0333266	24.6232	-0.0259881	24.6528	-0.0312469	30.8271	-0.0582649	28.754	-0.0507227	36.1545	-0.0207561	17.8506	0.0250428	22.2898	0.00678769	19.936	0.013267	24.0186	-0.0583529	19.2852	0.0152553	16.4852	-0.000618734	17.8504		0.0333266	-0.0583529	0.0916795
cdh-4	0.0632413	5.61004	-0.0468755	42.1488	-0.0929046	21.9959	0.023416	12.2811	0.168259	9.02778	-0.0625456	9.60093	0.0331166	7.42718	-0.00298478	10.808	0.0499776	7.31324	0.0170409	15.483	-0.00821915	12.512	0.0129651	11.3636	0.0365518	8.76601	0.0712299	7.93157	-0.0179349	11.4772		0.168259	-0.0929046	0.261164
klp-16	0.0257615	27.2264	0.0480801	12.3045	0.078876	14.2566	0.00184133	47.4886	0.0634955	18.4028	0.0744553	19.8381	0.0726046	14.466	0.0662173	16.5143	0.082564	13.4294	0.0550608	14.1682	0.0514564	15.424	0.0657357	19.8347	0.0583964	20.4653	0.0617394	15.5521	0.0791069	17.5803		0.082564	0.00184133	0.0807226
fkh-9	0.102074	2.94233	0.0419167	1.82444	-0.0873305	32.5866	0.341005	1.15689	-0.121946	41.6667	-0.0201344	21.7467	-0.130282	21.192	0.111129	23.0168	0.0379382	9.33159	0.047123	6.49374	0.068985	25.408	0.02052	20.4545	0.218802	1.28119	-0.121124	35.3033	-0.089224	20.983		0.341005	-0.130282	0.471288
rlbp-1	-0.0173226	10.3962	-0.06955	12.7807	-0.151805	12.22	0.0293967	17.7712	-0.0346494	13.1944	-0.125113	23.3083	-0.118355	14.1748	-0.187082	23.0168	-0.0856684	6.85889	-0.073141	8.52415	-0.0696561	13.248	-0.064765	11.5186	-0.00328804	7.51854	0.0104933	13.6858	-0.124792	11.8282		0.0293967	-0.187082	0.216479
sec-23	0.0169925	16.634	-0.0334463	14.3671	-0.0807262	22.6069	0.0612208	24.3238	-0.0371526	26.7361	-0.0921558	30.48	-0.0439951	14.9407	-0.0660203	22.9283	-0.0304553	15.308	0.00935137	11.9231	0.000972535	13.472	0.00184268	24.5351	0.0299832	27.1746	0.0113876	16.9518	-0.0815736	22.8733		0.0612208	-0.0921558	0.153377
mef-2	0.0180145	10.3962	0.0985359	2.39076	-0.00187908	16.4969	0.274539	2.09287	0.0940282	8.33333	-0.0710236	34.0081	-0.0738428	28.2524	-0.0625098	14.7744	-0.0234984	20.2709	-0.00892695	12.5492	0.00125003	10.336	0.00104096	11.157	0.303292	1.82063	-0.0137247	6.53188	0.00408611	10.748		0.303292	-0.0738428	0.377135
obr-4	0.0492892	13.8878	-0.0491804	12.6102	-0.0439139	13.8493	0.0457412	25.7292	-0.108844	16.3194	-0.104229	21.7467	-0.190967	21.37	-0.14325	24.1964	-0.020151	8.43163	-0.020304	9.94633	-0.0954037	16.544	-0.022399	20.8161	0.0999391	22.6905	-0.0789064	15.3966	-0.0473016	17.9044		0.0999391	-0.190967	0.290906
T19H12.2	0.0195578	28.9918	0.00318004	14.3703	-0.0100089	13.8493	0.00594017	44.7162	0.0209508	19.7917	0.0220489	19.6645	0.0178635	14.8759	0.0141757	16.0572	0.0166218	13.4644	0.0165579	16.127	0.00694084	16.16	0.014595	23.0372	0.0178211	24.5111	0.0183812	16.1742	0.00946525	14.4748		0.0220489	-0.0100089	0.0320578
hpk-1	0.0832288	4.78619	-0.044051	13.0156	-0.0438281	17.7189	0.0769411	4.68425	0.0401631	13.8889	-0.093192	32.3887	-0.125412	19.4444	-0.0863971	19.5223	0.00673497	19.3185	-0.00730241	11.0376	-0.0370686	13.504	-0.00411379	15.6508	0.117324	3.06811	-0.0783641	13.6858	-0.0189957	21.7121		0.117324	-0.125412	0.242737
D2030.2	0.245013	6.51236	0.191433	5.37036	0.035437	13.442	0.225765	9.5153	0.251881	12.8472	-0.0437355	29.1498	-0.0861851	37.9612	-0.0230825	32.026	-0.0235258	20.7689	0.265827	5.33989	-0.0445584	21.12	0.164564	10.5888	0.281491	6.91167	0.093499	10.7309	0.0196718	15.2849		0.281491	-0.0861851	0.367676
hmr-1	0.00453326	18.4386	-0.0850527	45.8138	-0.124865	38.0855	0.0389491	36.8752	-0.109897	14.2361	-0.117076	36.7843	-0.0764173	18.1338	-0.191321	40.8139	-0.122406	31.9266	-0.151026	42.7549	-0.101151	23.488	-0.0547148	24.0702	-0.0246024	24.3763	-0.0794912	16.7963	-0.037699	20.1998		0.0389491	-0.191321	0.23027
R03G5.6	0.0291255	5.53158	-0.0142968	16.5487	0.000864055	25.2546	0.0279539	5.09992	-0.0070644	23.2639	-0.0114355	66.5124	-0.0149505	23.7379	-0.0122519	45.606	-0.0163083	12.4421	-0.0230302	17.9785	-0.00122228	16.416	-0.090304	41.5289	0.0366172	1.85435	-0.039322	13.3748	-0.0115414	21.7121		0.0366172	-0.090304	0.126921
unc-43	0.0968388	9.18007	0.0170276	9.45685	-0.0598246	56.8228	0.110879	6.28297	0.101907	23.6111	-0.0517513	72.354	0.00810481	46.7476	-0.0076611	49.2185	-0.042303	57.37	-0.0806397	53.6583	0.0186881	43.04	0.11877	45.093	0.152933	8.12542	0.121346	68.1182	0.0267394	64.9473		0.152933	-0.0806397	0.233572
csk-1	-0.0557166	6.78698	0.0267875	13.5305	0.0951466	12.22	-0.0155552	14.5295	0.213731	46.5278	0.0615454	20.5321	0.0188588	13.4844	0.0217758	15.3347	0.0261826	10.6946	0.0335344	8.4347	0.0966308	17.344	0.00317959	13.0682	-0.0519194	7.08024	0.053618	13.6858	0.0825237	14.3127		0.213731	-0.0557166	0.269448
prk-1	0.280249	2.55002	0.131629	2.44546	0.227352	6.31365	0.326522	4.14795	-0.000781472	3.47222	0.0281347	18.6813	0.0250906	20.0701	-0.118371	40.3863	-0.0406875	50.5898	0.00893242	8.64937	0.0487291	33.216	0.0543693	4.90702	0.170989	6.84423	-0.0825486	4.04355	0.174938	3.24062		0.326522	-0.118371	0.444893
mbl-1	-0.047094	7.53237	-0.0110985	4.41792	0.0798061	40.9369	0.139035	1.63433	0.10711	29.5139	0.0667082	47.3106	0.0143922	37.6969	0.126546	31.2297	-0.0297235	9.54128	0.0101632	23.0143	0.0657261	14.976	-0.0456978	43.4917	0.0927866	3.20297	0.0294317	37.9471	-0.00797599	60.9776		0.139035	-0.047094	0.186129
xpo-1	0.0143407	16.2417	-0.0742111	24.5897	-0.0705212	19.3483	0.0552567	33.4961	-0.0965905	21.875	-0.086068	28.0509	-0.127341	26.068	-0.1004	25.6414	-0.0455989	21.398	-0.0180685	15.5635	-0.0137836	19.264	0.0502503	18.905	0.0905035	17.296	0.0191425	15.7076	-0.0359009	20.7399		0.0905035	-0.127341	0.217844
smgl-1	0.0269665	16.0847	-0.0317313	20.9376	-0.0461963	15.6823	0.0104116	32.1198	0.0165561	16.6667	-0.00437128	22.7877	-0.0281192	12.8317	-0.0462095	21.3949	-0.0228669	11.6295	-0.0155087	11.288	0.0283074	15.296	-0.00830582	16.5289	0.0211984	16.4194	-0.00413268	13.6858	-0.0237007	15.852		0.0283074	-0.0462095	0.0745169
cdc-48.1	0.067571	20.6748	0.0313602	14.3188	0.0648324	13.6456	0.0434923	33.1749	0.0620865	20.1389	0.0750447	19.8381	0.0863632	13.3118	0.0704541	17.1483	0.100252	13.9712	0.0885371	13.3631	0.0798942	14.336	0.155678	20.093	0.0797113	23.9042	0.105862	13.3748	0.0661591	13.6376		0.155678	0.0313602	0.124318
tcer-1	0.00043219	33.5426	0.0172297	42.004	0.00835752	38.0855	0.000449881	54.5346	0.00553571	38.8889	0.0108406	47.0792	0.0129664	32.0065	0.0240775	41.9935	0.0153238	33.5256	0.00730674	30.0268	0.0109755	32.96	0.0125446	38.1715	-0.00126657	25.3203	0.0402025	37.4806	0.0158645	45.0716		0.0402025	-0.00126657	0.0414691
sea-2	0.0961819	9.80777	0.0413711	29.0752	-0.0529645	36.2525	0.186718	16.538	-0.12429	54.8611	-0.096388	47.4263	-0.185931	63.5113	-0.150527	44.3232	0.0199108	24.893	-0.0175138	30.7066	-0.00199539	37.472	0.0590263	15.7025	0.177426	27.7478	-0.0954639	38.1026	-0.157815	47.367		0.186718	-0.185931	0.372649
dcp-66	-0.00834397	20.7925	-0.0204203	34.526	0.0566922	30.5499	0.00482149	34.0164	-0.00377857	30.5556	0.00934592	40.7172	-0.0177887	27.6591	-0.0421218	32.0702	0.00738574	30.4675	0.000157705	25.0268	0.011943	32.192	0.0148077	25.6198	-0.0337091	19.1504	0.00510624	17.2628	0.00247698	25.1958		0.0566922	-0.0421218	0.098814
par-1	0.0356656	21.224	0.0363608	31.2472	-0.0703496	73.7271	0.0643545	32.6575	-0.277705	81.9444	-0.169778	84.9046	-0.0355835	56.3484	0.0961908	48.9531	-0.065544	58.934	-0.0115624	56.0644	0.0558486	54.016	0.0746679	47.9855	0.0769068	21.2407	0.0249785	59.5645	0.00293906	65.3524		0.0961908	-0.277705	0.373896
msh-6	0.006842	26.0887	-0.0351639	21.4653	0.0160113	12.831	-0.00282755	50.5036	0.0473076	16.3194	0.069656	14.5749	0.0470116	11.2945	0.0533737	12.9018	0.0569548	10.9218	0.0264343	12.6208	-0.00651691	13.344	0.0501933	16.1157	0.00513839	24.882	0.0124275	14.1524	0.0534286	12.8544		0.069656	-0.0351639	0.10482
M01B12.4	-0.033607	11.7693	-0.0213854	14.9559	-0.0403341	31.3646	0.0227778	20.4396	-0.041528	33.3333	-0.0287046	29.439	-0.0621532	22.8209	-0.0972692	30.7579	-0.0449637	19.0651	-0.0209609	16.1717	-0.0488557	22.56	-0.0142689	17.9236	0.0288934	10.7552	-0.0140332	22.5505	-0.0325746	22.5763		0.0288934	-0.0972692	0.126163
gale-1	0.0172011	9.96469	-0.0153218	10.2774	-0.0409501	14.664	0.00916976	17.4406	-0.041805	22.2222	-0.155513	35.2805	-0.0241178	18.3333	-0.0153354	30.5662	0.00237806	7.74137	0.00541614	6.82469	-0.00473289	7.808	0.0304748	12.8099	-0.00629417	9.37289	0.0326656	7.46501	-0.0230045	10.2619		0.0326656	-0.155513	0.188179
icl-1	0.182891	11.1809	0.0723819	6.01068	0.227358	10.1833	0.20545	5.81862	0.190192	12.8472	0.130327	16.4257	-0.0931356	33.0205	-0.0600237	40.1946	-0.0494103	45.0852	0.19063	7.62075	0.0118092	25.792	0.204288	13.2748	0.220683	13.5873	0.240092	7.15397	0.21888	8.23656		0.240092	-0.0931356	0.333227
Y32B12B.2	-0.0228284	26.0887	0.0169203	22.2312	-0.0559459	19.3483	0.00646842	46.6623	-0.118212	15.625	0.039012	23.5396	0.0437097	22.9018	0.0613288	19.8172	0.0517801	14.0848	0.015573	15.4562	0.00610122	17.728	0.0602336	20.1446	-0.065664	24.4774	0.1503	17.7294	0.032168	18.4175		0.1503	-0.118212	0.268512
B0286.1	0.144271	1.53001	-0.022512	8.78757	0.0155257	14.053	0.0168679	1.4483	-0.155106	45.1389	0.212679	17.4667	0.226427	4.55232	-0.00528074	6.42878	-0.0309873	7.60157	-0.0191085	8.6136	0.0506958	7.072	0.402985	21.1777	-0.112388	11.733	-0.0233248	3.7325	0.104792	4.26681		0.402985	-0.155106	0.558091
mtm-3	-0.00235575	28.0894	-0.0469446	46.5152	-0.100602	51.1202	0.0467073	39.5131	-0.117157	61.8056	-0.104717	71.4864	-0.111732	61.5372	-0.0998878	50.8994	-0.0791154	57.0118	-0.0482793	37.907	-0.0484655	53.728	-0.0201187	40.4442	0.032071	20.735	-0.0507821	44.6345	-0.0905896	57.1429		0.0467073	-0.117157	0.163865
F01G4.6	0.00584301	28.4425	-0.0026889	18.9652	-0.0307355	27.9022	0.000740821	37.894	-0.0247598	25	0.00120353	34.9913	0.00121925	25.5609	-0.00149211	30.5367	-0.00132029	27.1298	-0.00437043	21.5027	-0.00351629	26.656	0.00420714	36.8802	0.0078543	37.0196	0.00713365	20.8398	0.00935841	22.0632		0.00935841	-0.0307355	0.0400939
golg-4	-0.0502897	29.5802	-0.0230752	36.9811	-0.0419365	40.3259	0.00404595	44.1269	-0.0911693	53.4722	-0.123104	58.5888	-0.0591298	37.5351	-0.0414014	45.8714	-0.0330279	37.571	-0.0443203	30.2952	-0.035031	36.832	-0.0381376	41.219	-0.0169266	24.7471	-0.0306264	36.0809	-0.0373584	44.8555		0.00404595	-0.123104	0.12715
catp-8	0.0310754	12.397	-0.0642692	19.1743	0.0599931	12.0163	0.0107625	23.4445	-0.120527	11.1111	-0.0264605	15.7895	-0.014838	10.1348	-0.0435445	15.2168	-0.0296572	9.55876	-0.0348221	12.093	-0.00377092	12.736	0.0638784	12.5517	0.0775984	12.6096	-0.0452333	10.8865	0.00328883	10.8831		0.0775984	-0.120527	0.198125
Y52B11A.4	0.198955	1.1377	0.160801	2.2717	0.138305	28.3096	0.0654247	0.440375	-0.144774	2.08333	-0.0821415	12.4349	0.0779493	1.04099	0.0337842	1.07638	0.0904272	8.76365	-0.0868406	18.4705	-0.0445305	21.024	0.0585895	2.01446	0.000763938	0.977748	0.0111425	1.08865	0.0384032	1.70132		0.198955	-0.144774	0.343729
pyk-1	0.0383355	13.6916	-0.0116077	11.7575	-0.110619	18.5336	0.0225188	21.1009	-0.130853	17.3611	-0.158586	38.9821	-0.0898526	18.6084	-0.122835	21.2179	-0.0796908	21.066	-0.0182212	13.5331	-0.0369443	20.576	-0.0196692	18.1818	-0.00501498	22.6568	-0.0409608	12.2862	-0.0601751	13.7726		0.0383355	-0.158586	0.196922
mog-5	-0.00384143	21.9302	0.0482839	24.3548	0.0772536	15.0713	0.0168391	41.9766	-0.00640101	20.8333	0.00381367	21.0526	0.0209151	16.6289	0.0144208	21.1147	0.0581023	13.1761	0.05763	14.7496	0.0333984	14.72	0.00638537	19.9897	-0.0297174	23.2974	0.147051	14.619	0.0851692	19.7137		0.147051	-0.0297174	0.176769
klc-2	0.0647683	4.35465	-0.0157599	16.2559	-0.0200438	16.4969	-0.00451673	4.653	-0.159052	21.1806	-0.0709714	23.5396	-0.0687642	16.8824	-0.145742	18.3869	-0.0644544	13.1586	-0.00315533	16.0555	-0.0382356	15.808	-0.0584814	13.4298	0.0994113	7.65341	-0.0951105	11.9751	-0.0662686	18.2285		0.0994113	-0.159052	0.258463
Y57G11C.22	0.0365641	4.23696	0.0215347	5.33496	-0.0134963	23.2179	0.114038	0.936705	-0.0223674	4.51389	-0.0248664	20.4743	0.0644106	2.38943	-0.0531519	29.9322	-0.000806883	12.1713	-0.0292196	27.9875	-0.0148928	5.696	-0.00689969	9.14256	0.341192	1.48348	-0.00192432	7.93157	0.0364269	9.26276		0.341192	-0.0531519	0.394344
gcy-28	-0.000457622	24.2056	0.0123599	23.5086	-0.0440882	46.4358	-0.023394	34.552	0.0581177	59.7222	0.0135213	79.6992	0.0961439	37.6861	0.0125515	30.7284	0.0599292	38.5933	0.0175392	48.059	-0.0200761	39.52	-0.0151105	36.9318	-0.0383656	23.702	0.0543209	30.9487	-0.0423354	51.0667		0.0961439	-0.0440882	0.140232
lin-13	0.0382295	22.2832	-0.0183051	28.6601	-0.0201627	19.3483	0.0291246	41.6707	0.0596802	20.4861	-0.0124097	29.9017	-0.0200732	18.5113	-0.0391903	23.4149	0.00937404	19.9476	-0.00613651	18.864	0.0239265	20.512	-0.0185154	20.9711	0.0421571	24.4437	0.0469542	19.1291	0.0136987	20.4699		0.0596802	-0.0391903	0.0988705
unc-14	0.0937194	4.51157	0.0339406	8.88088	-0.08902	22.8106	0.134548	4.84921	-0.185316	22.5694	-0.127637	31.6946	-0.120693	19.8598	-0.128561	21.0557	-0.0747226	24.4037	-0.0325536	17.9517	-0.0524162	21.888	-0.0109262	11.0021	0.279146	5.05732	-0.0648829	16.1742	-0.0701389	15.1229		0.279146	-0.185316	0.464462
catp-7	0.202354	3.92311	0.138255	2.02716	0.0354239	13.442	0.233043	1.80365	0.0596303	15.9722	0.0600901	40.1966	0.0694626	10.8738	-0.234993	32.4683	0.0872787	5.58322	0.0823086	8.22004	0.13126	5.216	0.155071	5.01033	0.297312	9.87862	0.0415769	3.88802	0.161862	4.96894		0.297312	-0.234993	0.532305
T02H6.1	0.0469669	8.90545	-0.0879575	13.2087	-0.0585256	10.7943	0.0117299	18.7813	-0.0301781	17.3611	-0.019635	14.2857	-0.00398392	14.288	0.0732182	20.0383	0.00399625	11.9441	-0.0287861	9.12343	0.00481849	19.744	-0.0107655	11.7769	0.0563057	9.20432	-0.062903	21.4619	-0.0693895	31.353		0.0732182	-0.0879575	0.161176
spp-10	-0.0783041	5.41389	-0.140044	3.76472	-0.0632761	7.33198	-0.0201333	4.0157	0.0357766	4.51389	0.0756712	51.417	-0.0608807	4.76268	0.163839	11.3388	-0.307204	26.5356	-0.0142403	5.18784	0.0739564	7.168	-0.0530529	9.19421	-0.021984	5.12475	0.00866708	3.11042	-0.0964411	4.53686		0.163839	-0.307204	0.471043
rig-6	0.210654	2.51079	0.0115319	3.58775	-0.203449	16.2933	0.137943	2.08778	0.0518851	2.77778	0.231653	43.262	0.161968	21.6127	0.176916	13.2409	-0.0442653	58.4797	-0.0500615	18.6404	0.242054	22.752	-0.0693621	26.8595	0.163945	4.92245	-0.0503225	8.39813	-0.0950019	27.3832		0.242054	-0.203449	0.445502
abts-1	0.0685399	13.0639	0.0711076	8.60737	-0.0948775	25.0509	0.0990384	22.385	0.207812	8.68056	-0.0965395	41.2955	0.139904	6.10032	0.0362004	14.6417	-0.164598	45.557	0.0108983	30.7335	-0.0249749	17.152	0.0932965	13.4298	0.130403	12.2724	0.145022	8.39813	0.0616861	11.9903		0.207812	-0.164598	0.37241
B0001.2	-0.0189339	17.2617	-0.00288763	8.74574	-0.00849269	13.442	-0.000625249	33.039	-0.0704308	9.375	-0.315507	67.0908	0.0115997	8.29558	0.0349719	8.68475	0.0368607	7.85496	0.0198484	9.42755	0.0217893	8.832	0.0276201	13.2748	0.0598865	19.3189	-0.05437	11.5086	0.0336648	8.29058		0.0598865	-0.315507	0.375393
unc-2	-0.0915132	3.29541	0.161906	8.46258	-0.180554	32.7902	0.0302093	1.92355	0.014304	3.47222	-0.113647	4.22209	0.0680386	2.43258	-0.0789183	4.91006	-0.205481	13.0712	-0.020796	44.9195	0.087647	3.072	-0.227366	38.5847	-0.0386807	1.48348	0.132064	6.99844	-0.0466825	3.99676		0.161906	-0.227366	0.389272
fli-1	0.015533	19.0271	-0.0237719	21.3559	-0.00486408	23.2179	0.025161	36.4247	-0.0648868	11.8056	-0.0142057	29.0341	0.0120439	17.562	-0.0200627	24.6535	-0.0383187	26.5968	0.0229207	15.7156	-0.00334577	22.528	-0.0565726	23.7087	0.0465764	22.5219	0.0342465	21.3064	0.0177605	21.6581		0.0465764	-0.0648868	0.111463
dnj-20	0.0457801	11.377	-0.0070056	8.96132	-0.00503928	20.7739	-0.0303385	13.1611	0.054496	22.9167	0.0252956	38.288	0.0481455	18.6839	-0.00739445	29.9469	0.0549097	21.4592	0.0817063	7.78175	0.0507229	26.144	0.0345312	24.0702	-0.0144614	12.8456	0.00473692	27.8383	0.0274671	26.303		0.0817063	-0.0303385	0.112045
E01A2.2	0.000982719	14.1232	-0.0315956	15.5995	0.069503	10.5906	0.0065063	31.2623	0.00331645	9.72222	0.0063968	15.2111	0.00595747	9.21251	0.0134198	12.6659	0.0109713	8.77239	0.0148294	9.03399	0.017041	9.184	0.0599911	14.4112	0.00211889	17.9703	0.0276356	10.2644	0.00654229	10.9371		0.069503	-0.0315956	0.101099
eat-17	-0.0350532	3.09925	-0.127575	12.8226	-0.0699816	32.5866	-0.0851749	6.01264	0.0865041	28.4722	0.0127961	27.0677	-0.0103646	28.1661	-0.0352068	27.514	0.106155	13.2809	0.0144049	6.82469	-0.0321121	21.664	-0.0503536	17.9752	-0.0177925	1.71949	-0.0234003	27.9938	-0.18817	35.5117		0.106155	-0.18817	0.294326
unc-33	-0.0355742	10.7101	0.0323266	26.752	-0.0400837	23.2179	-0.0557877	16.4145	0.0155528	15.625	-0.160996	31.8681	-0.0342572	13.7864	-0.0341658	17.0156	-0.0602566	11.446	0.0226802	22.7281	0.0424418	19.36	-0.0533676	11.8285	-0.17393	7.18139	-0.047438	14.4635	-0.0436895	18.9036		0.0424418	-0.17393	0.216372
prp-8	-0.0119952	17.4186	-0.0609023	24.7281	0.0120295	15.4786	-0.010221	35.3717	0.0159841	17.3611	-0.037875	19.4332	-0.00335476	14.2718	-0.00914765	18.903	0.0332506	13.5867	0.00779318	15.3846	0.0161159	15.232	0.0899118	18.2335	0.00866326	19.7235	-0.007697	14.619	-0.0377381	14.1777		0.0899118	-0.0609023	0.150814
vgln-1	0.00921775	24.794	-0.0548742	21.7871	-0.00161994	22.1996	0.00263058	33.3893	-0.0174515	29.5139	0.0326543	33.7767	0.0196605	21.8447	-0.000338625	36.6706	0.0256494	21.6776	0.0285444	18.6494	-0.00225646	21.536	0.060312	35.0723	0.0905488	28.1861	0.0652028	20.0622	0.00752058	23.8725		0.0905488	-0.0548742	0.145423
utp-20	-0.0363614	35.2687	0.00354401	32.3316	0.00769406	26.2729	0.0015068	57.2182	0.017062	32.6389	-0.0245808	34.6443	0.0168893	21.0734	0.00615139	32.7485	0.0338054	20.3233	0.0210484	20.9571	0.006738	22.944	0.014821	30.7335	-0.00840069	30.4788	0.0321275	25.0389	0.0332871	27.2212		0.0338054	-0.0363614	0.0701668
pct-1	-0.0251502	16.0847	-0.0898778	21.4686	-0.188467	28.3096	0.0405056	28.4354	-0.150062	44.0972	-0.00821488	15.5003	-0.12323	21.2675	-0.145603	27.1306	-0.0500895	11.5072	-0.123323	31.6726	-0.0887702	20.352	-0.0523522	22.6756	-0.0676913	15.7114	-0.121921	17.2628	-0.0974689	16.3651		0.0405056	-0.188467	0.228972
pde-3	0.122261	9.10161	-0.00366734	5.04859	0.082719	22.1996	-0.0376502	5.40658	0.0449118	6.59722	-0.0109489	48.3516	0.164943	14.5577	0.106701	4.61516	-0.0268652	45.0415	0.166694	28.4526	0.0958055	4.768	0.0977166	3.71901	0.0517642	1.7532	0.139613	2.9549	0.0733861	3.1326		0.166694	-0.0376502	0.204345
cca-1	-0.0307441	4.78619	0.0557552	2.97638	-0.0922111	37.6782	0.128476	1.00283	0.091064	3.47222	0.0805621	4.8583	0.0570159	3.03668	0.0303882	2.99322	-0.0215121	24.6571	-0.0492727	23.4079	-0.105847	11.36	-0.0121207	4.59711	0.0941368	1.85435	-0.0945808	3.7325	-0.0162471	36.889		0.128476	-0.105847	0.234323
ercc-1	0.0531255	21.0671	-0.0451702	20.9698	-0.0357314	27.6986	0.0426601	36.5017	0.0476234	17.0139	-0.00357248	25.5061	-0.0172497	16.5318	-0.0696757	26.5851	-0.0224598	15.9021	-0.0830034	26.1002	-0.0133491	19.104	0.04685	18.1818	0.0677263	23.1625	0.0417443	22.395	-0.00874737	24.8987		0.0677263	-0.0830034	0.15073
ztf-22	0.14373	1.72617	0.0500988	8.65564	0.0499472	5.49898	0.224276	2.56522	-0.0707868	24.6528	-0.0187039	11.8566	-0.0944652	26.6559	-0.0195877	22.3238	-0.0362811	14.3731	0.101785	8.30948	0.00646955	18.208	0.144992	11.4669	0.150267	1.41605	0.0758406	2.64386	0.0527317	4.42884		0.224276	-0.0944652	0.318742
ify-1	0.0772687	16.2809	-0.0166357	10.1068	0.0977818	6.51731	0.0372972	28.9027	0.01466	9.375	0.0961667	10.4106	0.103178	8.13376	0.0843657	9.00914	0.0828648	7.67147	0.0776866	8.54204	0.0837596	9.376	0.0795758	13.1198	0.0625767	25.8597	0.0847401	9.33126	0.0675198	8.88469		0.103178	-0.0166357	0.119813
pxd-1	0.119913	2.66771	0.0898687	16.3009	0.180577	7.33198	0.0789321	4.41392	0.360263	7.98611	0.0274125	10.9312	-0.37207	25.5717	-0.125586	4.40873	0.129958	27.6453	0.121849	8.59571	0.12951	6.24	0.0319489	5.99174	-0.0373663	1.61834	0.126751	6.37636	0.107608	9.20875		0.360263	-0.37207	0.732333
agef-1	-0.00105774	16.124	-0.0486617	26.16	-0.0398347	25.0509	0.0306181	29.1345	-0.0784119	42.0139	-0.0651574	34.4708	-0.0347577	21.4347	-0.0858453	30.1239	-0.0439196	20.8213	-0.0292751	17.6208	-0.00747244	21.728	-0.0534982	24.2252	0.0387628	24.3088	-0.00655611	20.9953	0.00734472	23.1164		0.0387628	-0.0858453	0.124608
mel-32	0.00506865	14.8686	0.0170531	8.68138	0.0734891	11.2016	0.00060774	27.139	0.0703997	12.8472	0.0295607	20.2429	0.0164336	13.0421	-0.018015	19.6992	0.0378452	12.8003	0.0423561	10.5993	0.0305992	11.392	0.0481987	20.1963	0.0540649	20.1955	0.0420624	11.353	0.0349551	11.0451		0.0734891	-0.018015	0.091504
B0353.1	0.104753	6.4339	0.00257434	15.5448	-0.088044	10.7943	0.13058	9.34525	0.0784684	49.3056	0.0266374	49.4505	0.0418782	21.3269	0.032129	22.1026	0.0205372	6.28222	0.0603986	5.99284	0.0194381	21.056	-0.208591	49.6901	0.245845	5.52933	-0.0653391	18.6625	-0.190986	47.313		0.245845	-0.208591	0.454436
rpoa-1	-0.0434356	23.6563	-0.0262658	29.1203	-0.00344262	16.4969	-0.0070323	41.6554	-0.00830831	23.2639	0.00389924	30.2487	0.198431	31.2028	0.0367477	30.2271	0.108346	17.9729	0.00492001	16.941	0.0459221	16.928	0.0221987	19.938	-0.00996147	22.2859	0.0168365	17.7294	-0.0155232	23.1164		0.198431	-0.0434356	0.241867
pkc-1	-0.00731197	12.5539	-0.0913841	9.46007	-0.111052	23.6253	0.0298259	20.9658	-0.213347	44.0972	-0.101319	25.6217	0.00874466	9.73031	-0.0181717	29.0032	-0.0968411	13.7615	-0.124227	28.0143	-0.058086	8.992	-0.103082	15.2893	-0.0501638	8.93459	-0.0571398	13.0638	-0.0881829	9.23575		0.0298259	-0.213347	0.243173
ogt-1	0.10452	8.94468	0.027521	14.3252	-0.0834552	13.2383	0.133973	16.4545	0.13923	40.9722	-0.181609	27.9931	-0.0846651	28.3765	-0.211351	29.3571	-0.0347608	15.142	0.0010539	12.5313	-0.0171179	14.304	-0.00727394	14.6178	0.164525	8.96831	-0.115728	13.3748	-0.058942	15.4739		0.164525	-0.211351	0.375876
dcap-2	-0.018016	12.8286	-0.0792911	19.1969	-0.24116	22.8106	0.0435223	22.5936	-0.109029	26.7361	-0.202944	42.4523	-0.167091	23.8673	-0.14175	25.8773	-0.120271	19.2136	-0.0749892	14.7674	-0.12028	21.696	-0.0593422	19.1632	0.0344152	10.2832	-0.113249	18.6625	-0.113567	24.6017		0.0435223	-0.24116	0.284682
pfn-1	0.0708051	13.8486	-0.0154987	8.7747	-0.017859	12.22	0.0257945	25.0352	0.0364644	11.1111	-0.120195	28.6293	-0.131625	15.8738	-0.0532748	16.2341	0.0377854	8.4491	0.00203838	12.1199	0.0288105	10.144	0.0452597	14.7727	0.065266	12.441	-0.0153388	10.5754	-0.0904586	12.7194		0.0708051	-0.131625	0.20243
T24B8.4	-0.100146	1.17693	-0.0193835	4.42435	-0.275777	4.48065	-0.128342	1.07405	-0.163042	6.59722	-0.161109	31.0584	-0.0833051	6.71521	-0.102401	20.9525	-0.120229	29.6898	-0.11301	1.70841	-0.0680244	21.504	-0.0618593	28.7707	-0.139373	1.41605	-0.0617459	10.2644	-0.0755517	34.5666		-0.0193835	-0.275777	0.256394
num-1	0.00871116	11.5339	-0.0369786	13.0607	-0.0721586	9.36864	0.0341256	23.8166	0.0501651	13.5417	-0.141057	17.8138	-0.0569301	10.329	-0.125676	21.6898	0.0128293	7.76758	0.017475	8.96243	-0.0443691	10.56	-0.0723724	11.312	0.00796877	10.9912	0.00528847	11.9751	-0.154511	19.4437		0.0501651	-0.154511	0.204676
lpin-1	-0.0385592	14.594	-0.0143259	15.0428	0.00197295	26.4766	-0.00439537	25.0214	0.000305892	27.4306	-0.0772051	35.6275	-0.130312	33.3333	-0.0762495	41.2563	-0.0375134	25.8366	-0.00446646	15.8229	-0.0373132	18.752	0.000953851	17.9236	-0.0225993	18.2738	-0.0528771	11.6641	-0.0178901	17.7694		0.00197295	-0.130312	0.132285
pola-1	-0.00361162	22.7933	0.0150702	34.0241	0.105635	16.2933	0.00526532	45.0229	0.0998039	14.5833	0.0552049	16.2522	0.101595	12.3085	0.141329	18.9177	0.0547797	14.3294	0.117367	14.5349	0.124012	16.384	0.0602566	17.2004	0.0238887	22.7242	0.140228	18.9736	0.114345	14.7988		0.141329	-0.00361162	0.144941
F21F3.6	0.0361511	17.8501	0.00944771	12.4783	-0.0965629	21.9959	0.0722002	21.9352	-0.151993	17.3611	-0.0993339	40.775	-0.171485	32.9342	-0.192688	30.2861	0.016171	13.4469	0.00178694	17.9606	-0.0410513	22.816	0.046459	15.5992	0.112738	13.2165	-0.0894514	17.2628	-0.122144	26.222		0.112738	-0.192688	0.305426
egl-27	0.0589845	15.3786	-0.131431	31.8843	-0.167197	25.2546	0.111195	24.116	-0.214825	40.625	-0.141182	36.8421	-0.165537	29.52	-0.217719	34.798	-0.111018	23.495	-0.11362	22.2451	-0.19092	28.416	-0.0866948	20.5062	0.101359	11.5307	-0.0493625	16.3297	-0.114749	20.3889		0.111195	-0.217719	0.328914
W09D10.4	0.00717215	6.86544	0.0190733	15.6574	-0.0785571	16.2933	0.0336623	11.9475	-0.0855471	38.1944	-0.0421645	33.3719	-0.0646054	39.6009	-0.0638706	30.2861	-0.0475907	36.2167	-0.0150787	13.0948	-0.0279857	18.656	-0.0149811	15.8058	-0.00808672	6.81052	-0.0229596	15.5521	-0.0479191	28.0583		0.0336623	-0.0855471	0.119209
hum-2	0.0372733	20.5571	-0.0301435	20.5612	0.114718	18.1263	0.00643112	41.9185	0.230448	27.0833	0.150933	27.646	0.120428	20.2589	-0.0557896	26.5998	0.0140713	17.1778	0.071397	18.5689	0.0911061	33.248	0.135447	16.9421	0.04404	19.9595	0.0496341	22.5505	0.11126	17.7964		0.230448	-0.0557896	0.286237
gcc-2	0.0168137	15.8886	0.00988216	11.6867	0.00320327	14.2566	0.00773561	33.0078	-0.00140507	18.0556	0.178372	16.4835	0.0821606	10.1564	0.00362561	13.9045	0.0812007	8.07339	0.0743639	9.16816	0.0764981	12.096	0.00933269	16.4773	0.144159	24.3088	0.15616	11.1975	0.025776	14.2047		0.178372	-0.00140507	0.179777
rsd-2	-0.00164158	19.694	-0.0505343	20.6384	-0.0958759	28.3096	0.00865409	35.5897	-0.0720499	29.1667	0.0183448	36.8999	-0.0332301	18.0421	-0.0294524	32.0554	-0.0142779	22.8921	-0.00398606	14.8479	-0.0319981	19.008	-0.0126372	28.6157	0.0640802	20.0944	0.0152789	19.4401	-0.0343854	31.812		0.0640802	-0.0958759	0.159956
kcc-2	0.121674	4.5508	0.0479525	5.45724	0.0280866	36.2525	0.138486	3.63709	0.0445259	6.59722	0.031115	38.8664	0.0958348	3.7972	0.00982286	42.2737	0.00534359	45.5046	-0.0474484	34.5707	0.0541571	22.848	0.0670095	13.9463	0.23703	2.89953	0.00795651	29.3935	-0.0620698	8.91169		0.23703	-0.0620698	0.2991
sms-3	0.197643	2.04002	0.0276674	10.5798	0.0318895	23.0143	0.193438	4.1574	-0.145495	50	-0.041828	55.8704	-0.060765	50.9439	-0.0299552	8.64052	0.0356785	37.8244	0.0744777	8.89088	-0.091671	40.128	-0.0607639	15.3926	0.167659	3.40526	0.0336044	4.66563	-0.0881105	34.3235		0.197643	-0.145495	0.343139
lin-40	-0.010897	13.2209	-0.109502	26.3209	0.0713544	13.442	0.00744938	25.0091	0.0619189	10.7639	-0.090876	26.258	-0.0815039	12.8964	-0.122293	16.8092	-0.0122721	14.941	-0.0369404	13.5868	0.0350795	14.016	-0.00402904	13.9979	0.0456532	12.4747	-0.00980124	10.5754	-0.0535028	14.7718		0.0713544	-0.122293	0.193647
pbrm-1	0.0301644	18.8309	-0.0493314	33.6025	0.067471	19.7556	0.0264425	36.8127	0.0689877	21.5278	0.0668023	20.5899	0.0227787	15.5663	-0.00817189	18.2542	0.041094	13.045	0.0210235	17.2451	0.0249491	16.576	0.103482	21.7975	0.0801986	16.5543	0.056061	17.7294	0.0209986	15.3119		0.103482	-0.0493314	0.152813
vab-1	0.0345694	10.3962	-0.107345	31.8489	-0.0461645	21.5886	0.0694591	23.1793	0.130464	9.375	-0.0173962	12.4928	0.00693775	8.7055	0.0694405	7.90327	-0.068319	13.945	-0.0547249	19.4544	-0.0243112	15.328	0.0193684	14.4112	0.0295762	11.5307	0.0709715	9.79782	0.0127875	7.8855		0.130464	-0.107345	0.237808
F43B10.1	0.108262	1.25539	-0.199879	9.43433	0.09062	20.9776	0.0354158	1.11402	-0.113896	3.81944	0.177959	48.5252	0.0618868	7.19525	0.0991526	6.00118	0.111476	32.7654	-0.103241	12.2361	0.0806604	16.704	0.161696	15.9091	0.314489	1.51719	0.0265173	3.88802	0.00805035	20.821		0.314489	-0.199879	0.514368
adss-1	0.0552244	9.33699	0.0116519	9.09968	-0.0367988	9.5723	0.0506403	13.2861	-0.13879	7.98611	-0.0953966	21.5732	-0.149457	14.7195	-0.160572	14.6417	-0.202641	24.6658	0.0701772	8.57782	-0.0802421	15.552	0.0219839	15.5475	0.0400356	7.72084	0.00303403	6.6874	-0.0492364	9.66784		0.0701772	-0.202641	0.272818
swsn-9	-0.0292212	26.5202	-0.0342567	23.544	-0.104018	14.2566	-0.0218965	45.847	-0.0478562	15.2778	-0.0569058	23.3083	0.0114734	14.6548	-0.0287271	17.9593	0.00929727	12.5994	0.00492104	13.5599	0.00619727	14.208	0.0094598	19.5764	-0.0687038	23.3648	-0.0347889	14.619	-0.0142769	15.987		0.0114734	-0.104018	0.115491
ptc-1	-0.0368863	24.0879	0.0734292	18.4697	0.0254876	29.7352	-0.00667326	38.0307	0.0132156	32.6389	0.000128923	38.3459	-0.0110886	24.4175	-0.0755079	38.3368	0.0106443	33.7789	0.0435412	29.4186	-0.0274943	30.208	0.0342226	22.6756	-0.0407159	24.4437	-0.0428295	25.0389	-0.0109358	28.3014		0.0734292	-0.0755079	0.148937
sms-1	-0.057078	24.6371	0.0500635	9.56625	0.0034603	15.6823	0.124129	16.8178	-0.0301529	39.5833	0.0751778	36.7843	-0.00434992	48.5491	0.0483724	22.9431	0.0340756	26.1774	0.0207239	14.7674	0.128796	9.44	-0.0240808	25.2066	0.131002	10.3506	0.108628	24.5723	0.104388	37.078		0.131002	-0.057078	0.18808
fln-1	0.0354243	28.6387	0.035157	19.4704	0.0542661	22.6069	0.0209165	49.37	0.116165	20.8333	-0.0568786	53.2678	-0.00707079	25.836	-0.0133329	29.8732	-0.0482079	55.3255	0.0596068	18.2737	0.0413501	19.04	-0.026448	55.3719	0.0113474	32.232	-0.0242637	25.3499	-0.0687797	59.2493		0.116165	-0.0687797	0.184945
asd-2	0.0758705	3.02079	-0.00915364	11.4583	-0.104341	24.2363	0.0843092	3.61166	-0.155182	73.2639	-0.0603013	48.2938	-0.0225304	27.3463	0.0167874	4.05485	-0.0222386	52.2324	-0.0783929	9.81216	-0.0218548	42.4	-0.050837	11.6736	0.0760349	4.92245	0.014604	6.6874	0.00456715	5.53605		0.0843092	-0.155182	0.239491
rde-1	-0.030366	18.3209	0.0234763	17.8615	-0.0127897	15.4786	-0.0118426	35.5665	0.0218687	19.0972	0.0423575	26.605	0.0250954	13.9051	0.0361106	18.033	0.0233214	14.0061	0.0331328	13.4168	0.0624654	15.712	0.0508306	18.2335	0.0799935	20.3304	-0.00391793	18.818	0.0559402	22.2252		0.0799935	-0.030366	0.110359
daf-16	-0.0569913	22.9894	0.141114	14.1257	0.0218274	49.2872	-0.0637015	34.7206	0.0741634	39.9306	0.0715192	73.6264	0.0584659	51.6181	-0.0236971	47.3754	0.117484	52.8266	0.0610752	34.9911	-0.0817214	46.624	0.0464247	29.0806	-0.0700097	20.6339	0.0539704	37.014	-0.00331719	42.236		0.141114	-0.0817214	0.222835
htz-1	0.00833045	16.8694	0.00524586	23.1836	0.0177421	12.831	0.0102642	30.718	0.0170093	15.9722	0.0103024	15.7316	0.0139893	11.8231	0.0105447	13.182	0.0137649	11.3587	0.0162527	12.576	0.0107635	12.576	0.00787866	19.4731	0.0142321	15.644	0.0112636	12.1306	0.0147819	12.2063		0.0177421	0.00524586	0.0124962
F25B5.3	0.182921	11.2201	0.00887589	7.31707	-0.0260137	19.5519	0.110776	17.4435	0.0621178	19.0972	-0.201994	43.8982	-0.157424	32.3301	-0.124357	28.1775	-0.141576	22.8659	0.0722902	12.0572	-0.00648469	18.016	0.111431	16.064	0.206894	25.9946	0.0728711	10.1089	0.0579111	11.0721		0.206894	-0.201994	0.408889
ipla-1	-0.0112108	18.8701	-0.0261593	17.8679	-0.0489059	32.1792	0.0195056	32.5013	-0.0139067	38.8889	-0.190027	74.5518	-0.0387353	18.835	-0.00402993	48.9826	-0.00224144	14.0935	0.0204718	13.7478	-0.0246983	26.976	-0.0363595	38.2748	0.0124201	17.2286	0.110182	22.7061	-0.017557	24.7367		0.110182	-0.190027	0.300208
mrpl-38	-0.00762333	16.3986	-0.0172793	19.4993	-0.0808773	25.0509	0.0267535	31.5835	-0.00495892	17.3611	-0.0585738	26.7206	-0.0532409	16.9903	-0.0865703	26.8357	-0.0323206	15.6138	-0.00302834	13.1127	-0.0323606	16.96	-0.0220936	17.562	-0.0142828	17.8018	-0.0271131	19.2846	-0.0359905	21.7121		0.0267535	-0.0865703	0.113324
K10C3.5	0.0104192	12.7893	-0.0317774	18.4761	-0.0531846	17.1079	0.00227848	26.4755	-0.037896	25	-0.0202808	31.8681	-0.0233197	20.3668	-0.0430649	26.4671	-0.0149612	14.8187	-0.00719919	15.9123	-0.0258462	20.352	0.00238359	16.3223	0.0156227	13.0142	0.00467486	22.5505	-0.0243045	19.4437		0.0156227	-0.0531846	0.0688074
cyk-1	0.0682956	9.92546	-0.050474	12.2498	-0.0403892	13.2383	0.0259672	20.8393	-0.0528493	14.5833	0.013153	9.31174	-0.0411371	8.17691	-0.193379	23.9752	-0.117339	15.1245	0.028723	5.76923	-0.00596176	7.744	-0.0223863	9.50413	0.0666881	12.8119	-0.112573	22.084	-0.10093	16.5541		0.0682956	-0.193379	0.261675
Y37A1A.4	0.0704899	1.80463	0.128439	14.676	-0.050234	16.9043	0.173457	3.62837	-0.151854	49.6528	0.0597699	25.3326	-0.0937074	30.6365	-0.0910507	18.4606	0.104794	2.9882	0.134273	3.91771	-0.0306417	19.232	-0.0360307	15.8058	0.192418	2.66352	-0.103214	62.675	-0.0224466	23.9265		0.192418	-0.151854	0.344271
daf-2	-0.0241279	29.3056	0.102673	34.5614	0.107004	45.8248	-0.0443054	47.8148	0.0865289	57.2917	0.0505582	54.5402	0.107077	62.9989	0.152175	47.1542	0.134708	29.1306	0.152577	38.4258	0.128815	34.592	0.0646121	34.969	-0.0808955	26.2643	0.0829171	32.8149	0.110578	38.9684		0.152577	-0.0808955	0.233473
gcn-1	-0.0257502	28.6387	-0.0149892	34.6547	0.0408837	30.9572	-0.00407325	47.5852	0.0419574	28.8194	0.00086559	36.7843	0.0438774	19.8166	0.0246618	33.2645	-0.00256918	29.3316	0.0342345	18.8462	0.0534936	22.208	0.0620304	27.0145	0.0206127	28.4895	0.0175943	23.6392	0.0174007	26.06		0.0620304	-0.0257502	0.0877806
cbd-1	0.0559947	29.1879	0.0352625	17.5301	0.0903873	17.1079	0.00547859	50.3132	0.0761297	21.875	0.0919865	25.2747	0.0618866	19.4229	0.075051	21.2179	0.0732879	17.8943	0.0457377	19.6243	0.0537922	19.648	0.0730535	28.9773	0.0339475	21.5442	0.0590123	23.1726	0.0597055	18.4445		0.0919865	0.00547859	0.0865079
ZK643.5	-0.0124471	11.7301	-0.137339	16.9573	-0.0639877	14.4603	0.0153824	23.3682	-0.150871	14.9306	-0.102738	20.0116	-0.13728	14.2179	-0.0846295	18.903	-0.0680518	13.6828	-0.0575119	12.4419	-0.107319	15.424	0.0104436	14.3079	0.124546	13.3513	-0.123488	17.2628	-0.134221	15.0149		0.124546	-0.150871	0.275417
pkc-2	0.246642	2.15771	0.143508	1.56059	0.136515	12.0163	0.243542	1.23102	0.0632531	4.86111	0.0732721	8.50202	0.119731	8.25782	-0.0933785	35.9776	0.255672	5.43469	0.0549737	21.3685	0.0847923	5.28	-0.0405338	57.0764	0.255998	2.22522	0.0745687	2.9549	-0.0435231	43.5053		0.255998	-0.0933785	0.349376
efa-6	-0.0572246	12.7501	-0.101723	16.0178	-0.0864753	16.4969	0.0181443	21.7906	-0.107446	14.9306	-0.0837972	24.1758	-0.0654161	10.6203	-0.103696	13.3441	-0.13533	21.3805	-0.0562536	9.18605	-0.12048	13.088	-0.142657	21.8492	0.0338052	13.4187	-0.127503	15.8631	-0.092477	12.3143		0.0338052	-0.142657	0.176462
sut-2	0.0105164	19.184	0.0230824	22.9616	-0.0201209	19.5519	0.0115346	34.7467	-0.0023491	23.6111	0.049944	29.0341	0.00977554	20.2211	0.00211755	20.7019	0.00770603	15.4915	0.0122301	13.3542	-0.0218927	17.888	0.0165051	16.7355	-0.0458889	21.3756	0.0481262	16.9518	-0.013438	16.9322		0.049944	-0.0458889	0.0958329
K10C3.4	0.00244744	10.1216	-0.0904235	23.8014	-0.196421	18.7373	0.0274553	19.5516	-0.00881281	16.6667	0.00344862	24.0602	-0.0858104	17.6106	0.005331	19.0357	-0.0400883	11.28	-0.0400558	13.8551	-0.121956	19.552	-0.0116007	13.4298	-0.00594898	9.74376	-0.218661	16.9518	-0.0515096	13.6106		0.0274553	-0.218661	0.246116
lsy-12	-0.0114313	17.3794	0.0476058	20.3713	-0.108613	22.1996	-0.00990709	27.7182	-0.0671539	17.0139	-0.199134	47.3684	-0.0113277	16.9849	-0.0104915	19.9204	0.041679	18.4185	-0.0067304	16.0912	-0.00978114	14.048	-0.0627546	26.7562	-0.0158595	14.7336	-0.10153	29.549	-0.116311	25.3038		0.0476058	-0.199134	0.24674
F53A10.2	0.17813	3.88388	0.0499764	8.69104	0.13488	15.8859	-0.0120676	5.36298	0.163817	39.9306	0.0167664	25.3326	-0.0417441	54.3204	-0.0614997	38.9561	0.0482071	54.242	0.0878916	13.4615	0.00691824	43.04	0.294253	25.0517	0.05819	5.59676	0.0787009	6.37636	-0.0289352	38.9414		0.294253	-0.0614997	0.355753
pod-2	0.0132488	13.8486	-0.0720215	20.175	-0.0618719	19.5519	0.00290212	25.2053	0.245416	14.2361	0.032148	62.8687	0.0413795	33.6084	0.0732588	36.4347	-0.0134816	14.4168	-0.00434612	14.2039	-0.0685643	17.216	0.117141	15.9091	0.023698	28.3547	-0.000902724	13.2193	-0.0340773	14.2047		0.245416	-0.0720215	0.317438
lron-7	0.156623	5.25696	-0.0282309	8.97741	0.0107135	11.609	0.0950347	5.51268	0.0782589	7.98611	-0.0196336	21.284	-0.0682391	11.0841	-0.10815	38.8086	-0.00890218	11.5509	0.0580235	7.1288	0.0535199	10.176	0.0893554	9.71074	0.162206	4.51787	-0.0202824	13.9969	0.00769854	6.42722		0.162206	-0.10815	0.270356
cct-3	-0.0286779	18.674	0.0380278	19.4897	-0.0409324	18.3299	0.00354112	33.9278	-0.031475	26.0417	-0.0135207	27.646	-0.0432782	21.8015	-0.0502135	29.3571	-0.00616856	16.9856	0.0480796	14.6333	0.0193864	17.728	0.00903397	18.4401	-0.0550051	18.7795	0.00241259	15.5521	0.00549075	18.4175		0.0480796	-0.0550051	0.103085
nkcc-1	-0.0465274	25.0687	0.0332093	13.524	-0.0503445	19.7556	0.00392848	45.3448	0.165685	12.8472	0.0234965	17.1197	0.0709053	9.80043	0.00285487	19.1536	0.0536073	14.7488	0.0419967	20.4651	0.0326604	28.704	0.0764179	34.0909	-0.0469997	30.8496	0.0892516	13.2193	0.0715817	33.7024		0.165685	-0.0503445	0.21603
cct-5	0.0621299	13.4563	-0.0536495	16.8865	-0.106241	15.6823	0.0181868	21.6147	-0.133684	25.6944	-0.0731584	24.5807	-0.150893	22.0496	-0.105351	21.8815	-0.0848909	20.1485	-0.052901	16.3417	-0.0342883	16.928	-0.0599502	20.2996	0.0749822	15.5428	-0.024879	13.5303	-0.0899701	16.8512		0.0749822	-0.150893	0.225875
cey-2	0.0155273	32.0518	0.0143843	16.9058	0.00423205	23.6253	0.00524224	46.6856	0.0392753	23.2639	0.0192707	27.299	0.0194937	20.4585	0.024131	23.9015	0.0243947	19.2486	0.0206165	21.5832	0.022005	22.208	0.0193597	38.2748	-0.000987929	28.4895	-0.000545719	22.395	0.0208047	20.5239		0.0392753	-0.000987929	0.0402632
F52G3.1	0.0921553	5.96312	-0.00876571	23.1933	-0.106499	24.6436	0.0633346	7.6586	0.008359	17.7083	-0.242965	44.0717	-0.0717707	15.5232	-0.0438229	16.7502	-0.019234	18.7331	0.00597838	15.7692	0.0041167	17.184	-0.0400241	15.8058	0.0076246	3.13554	0.00445988	10.1089	-0.0149281	16.9862		0.0921553	-0.242965	0.33512
linc-7	0.0109748	57.5128	0.0279033	27.6691	0.0266867	38.6965	0.00792665	67.6114	-0.0321099	32.9861	0.010365	41.6426	0.0415217	36.219	0.020778	44.5886	0.0242561	31.1927	0.0446725	37.7818	0.0365207	34.688	-0.00258163	44.1632	0.00345132	55.5293	-0.0108845	47.5894	-0.0329492	56.5487		0.0446725	-0.0329492	0.0776216
fbp-1	0.0909761	8.86622	-0.0116521	4.64316	-0.0642367	10.1833	0.0356141	12.4053	-0.0390207	22.2222	-0.0649691	22.2094	-0.144779	20.8037	-0.126497	18.6965	-0.0922578	17.0904	0.0468863	5.6619	-0.0294447	10.208	0.0516984	10.0723	0.0780978	6.70937	0.0219721	5.44323	-0.0249841	6.34621		0.0909761	-0.144779	0.235755
dhc-1	0.0244039	32.9149	-0.0597573	32.4892	-0.0572758	32.7902	0.00281686	56.3913	-0.0486448	32.2917	0.00853437	35.8589	-0.021367	24.3042	-0.0679841	33.4857	-0.0306919	25.0939	-0.0135409	27.6386	-0.00664763	31.616	0.0357438	26.7562	0.0726825	36.4127	-0.0352607	24.2613	-0.0198968	22.4683		0.0726825	-0.0679841	0.140667
mboa-6	0.0363233	12.1616	-0.0430367	14.7886	-0.0195728	14.2566	0.0132997	25.5417	-0.0237766	18.0556	-0.0423893	26.3736	-0.0470954	17.0496	-0.0812363	25.4497	0.0196371	11.6383	0.0553572	10.0626	-0.0183649	15.104	0.0715217	16.064	0.054153	12.3736	-0.100998	11.1975	0.0161211	13.3675		0.0715217	-0.100998	0.17252
gon-14	0.0146096	18.0463	-0.0331118	17.5333	-0.106182	13.2383	0.00897885	33.1684	0.0350841	18.75	-0.0524437	22.4407	0.00724743	15.8145	-0.0216569	20.2153	-0.0230827	13.5256	0.0139599	11.1181	-0.0127018	15.36	-0.0108488	17.5103	-0.0798075	15.5091	0.057434	14.93	0.00461077	17.1753		0.057434	-0.106182	0.163616
soc-2	0.294801	2.55002	0.114765	4.66568	-0.155924	25.8656	0.24036	3.08917	0.206923	26.7361	-0.147536	50.2024	0.0898455	26.2136	0.284364	10.3952	-0.143286	24.7357	-0.176986	28.9982	0.0831348	7.712	-0.0796964	32.1798	0.18781	2.59609	0.0580605	18.818	-0.113238	48.5282		0.294801	-0.176986	0.471787
mthf-1	0.0814552	10.5924	0.150621	9.43111	0.053006	14.4603	0.131269	14.1472	-0.0604884	11.4583	0.07283	14.5749	-0.0349289	43.2848	0.0148673	30.0206	0.0891437	10.0481	0.0929118	7.83542	0.130863	9.28	0.0613945	16.219	0.0934909	15.5428	0.0500349	11.042	0.06139	12.2063		0.150621	-0.0604884	0.211109
Y6B3B.4	-0.0711994	16.9478	0.00268022	19.2612	0.0139755	24.2363	-0.0320789	28.9841	-0.000217649	34.375	0.0234318	39.6761	-0.00329792	25.9978	-0.00491731	34.6063	-0.00530617	18.9952	-0.00872052	16.7174	0.0249894	22.208	-0.0122646	18.4401	-0.0544502	14.5651	0.0181615	23.1726	-0.00114177	23.2244		0.0249894	-0.0711994	0.0961888
cpt-1	0.0384866	13.1816	-0.0603275	31.8907	0.00100485	18.1263	0.0626778	24.6799	-0.0027426	24.3056	-0.121197	46.5587	-0.135135	35.7497	-0.161858	41.212	-0.0817676	35.5264	-0.00275311	15.0447	-0.10892	32.832	0.00684421	19.5764	0.0629907	13.621	0.00321164	14.619	-0.0472377	16.9052		0.0629907	-0.161858	0.224848
ptb-1	0.508231	0.549235	-0.0256348	1.27743	0.106556	13.2383	0.11075	0.441102	0.17366	6.25	0.290988	35.107	0.098243	1.48328	0.0393527	1.03214	-0.0835835	3.79205	-0.0344434	14.6154	-0.110257	11.712	-0.0567714	34.5041	0.197373	0.944032	0.183521	1.24417	-0.0883887	22.6843		0.508231	-0.110257	0.618488
egl-4	0.00149775	31.1102	-0.0913506	28.1164	-0.0620607	61.5071	-0.0312225	43.0681	-0.0856022	62.5	-0.00167691	58.1839	0.171978	62.6645	-0.0828255	52.0053	0.0171471	47.3569	-0.0859927	46.5742	0.0537924	45.888	-0.0621126	43.6467	0.0110631	30.5462	-0.0305829	33.5925	-0.00621994	40.1026		0.171978	-0.0913506	0.263328
lea-1	0.041628	27.8933	0.231329	17.765	0.247289	27.4949	0.0462923	51.6162	0.264724	32.6389	0.30048	76.3447	0.255763	19.7465	0.254113	15.5559	0.358549	27.5579	0.256508	19.4365	0.259988	24.704	0.318347	40.9091	0.000939979	28.6244	0.254328	39.8134	0.272836	43.8563		0.358549	0.000939979	0.357609
allo-1	0.111482	10.5532	0.0396392	13.7461	-0.00679339	12.6273	0.0565588	19.2951	0.081221	9.02778	-0.0567058	18.2765	-0.0864811	14.5415	-0.139721	18.785	-0.0753125	19.9388	0.0150918	11.6816	-0.0750185	23.744	0.00272477	10.6405	0.0917623	7.11396	0.0339527	11.6641	0.055694	10.748		0.111482	-0.139721	0.251203
ttn-1	0.0174761	13.3778	0.0610532	11.439	0.238242	43.5845	0.0538287	10.7558	0.0596666	19.4444	0.384011	73.2215	0.0309235	16.165	0.0606641	16.2931	-0.024134	94.7313	0.0487681	23.551	0.441993	63.328	0.0466922	20.1446	0.0804535	26.9724	0.0813112	10.4199	0.0196467	13.5566		0.441993	-0.024134	0.466127
fat-6	0.268251	8.39545	0.262523	4.70429	0.243349	9.97963	0.275136	7.41734	0.22308	13.8889	0.0588472	17.9873	-0.0391838	21.8878	-0.067513	48.0242	0.228667	9.62866	0.279861	8.94454	0.206433	10.656	0.26276	12.9132	0.236252	9.1706	0.272229	8.70918	0.12889	13.0435		0.279861	-0.067513	0.347374
nhr-1	0.0346681	4.00157	-0.029006	13.2473	-0.0841482	27.6986	0.0792747	5.29903	-0.0898464	17.0139	-0.0775448	29.8438	-0.057015	16.0356	-0.0693551	21.8667	-0.0878116	14.4343	-0.0775055	20.4919	-0.0329561	13.568	-0.00557148	15.4442	0.0278128	1.85435	-0.00996223	25.0389	-0.0413177	25.1958		0.0792747	-0.0898464	0.169121
ntl-11	-0.00945439	18.2817	-0.0371279	16.4168	-0.0111871	15.0713	-0.000560944	32.0282	-0.0779962	20.4861	-0.0505894	25.5639	-0.0143758	13.5976	-0.00556865	18.785	-0.00938557	14.5478	-0.00118786	11.7889	-0.00930477	14.112	-0.00881705	17.5103	0.0271429	15.88	-0.00125545	11.353	0.00806274	15.3389		0.0271429	-0.0779962	0.105139
rnp-7	0.0066661	23.3033	-0.0631651	33.609	-0.0569486	34.0122	0.0274863	41.7949	-0.0392537	37.5	-0.0662571	46.2117	-0.0597139	33.452	-0.0724254	42.834	-0.0607434	33.3945	-0.012659	22.9338	-0.0613357	35.136	-0.000120371	33.5227	0.0605525	19.4201	-0.0370667	33.9036	-0.0573112	37.3481		0.0605525	-0.0724254	0.132978
Y61A9LA.3	-0.00459019	22.1656	-0.0822252	32.3509	0.0589881	27.4949	-0.00492238	35.9799	0.105451	33.3333	-0.0274786	51.9954	-0.0394935	27.0173	-0.0479892	28.4429	-0.023166	22.5251	-0.0014913	23.5868	0.0248705	23.552	-0.0257445	29.907	0.214413	29.3324	0.0132715	28.1493	0.00203352	31.731		0.214413	-0.0822252	0.296638
gsy-1	0.0305217	16.8301	0.0449796	7.21089	-0.0576027	21.1813	0.032879	32.0798	-0.00780992	10.0694	-0.0823902	29.5547	-0.0498003	16.4833	-0.0973968	24.6535	-0.144648	41.2757	-0.00327657	14.5617	-0.0159761	16.704	0.00451354	22.8306	0.00865263	16.3183	0.0519341	14.7745	-0.0665113	16.5271		0.0519341	-0.144648	0.196582
dnj-19	0.0110704	15.8101	-0.0210438	14.0614	0.0181579	10.998	0.0231851	27.873	-0.0822566	19.0972	-0.047709	20.4164	-0.0816078	15.5502	-0.0471186	21.4686	0.014818	11.3849	0.0294882	12.576	0.000215758	14.496	0.0617843	14.8244	0.0486967	20.7013	0.0294083	12.1306	-0.0510229	13.5836		0.0617843	-0.0822566	0.144041
fubl-1	0.0221053	27.2264	0.00458984	30.0373	0.0789088	27.9022	-0.00117275	45.839	0.0343468	25.3472	0.0365707	40.6015	0.0147919	20.9655	0.0400587	24.0932	0.0594145	25.1201	0.0460018	24.3918	0.0445621	23.712	0.0435081	29.1839	0.104367	24.9494	0.0190251	23.4837	0.0339487	27.7343		0.104367	-0.00117275	0.105539
let-607	0.0767768	8.47391	0.0123359	21.9512	-0.0597037	33.8086	0.0791263	17.1863	-0.0920389	31.5972	-0.20182	40.8907	-0.0838611	32.0658	0.0611328	23.8868	-0.154146	27.1822	0.00823337	17.0751	-0.00929517	17.088	0.0110401	18.8017	0.0708444	12.6096	0.0545756	20.5288	0.0324154	17.0942		0.0791263	-0.20182	0.280946
cua-1	0.0373603	14.9078	-0.0191805	15.7636	-0.0931163	16.7006	0.0406555	24.6988	0.0468958	16.3194	-0.000847734	17.8138	-0.0145979	13.808	-0.0555745	23.0463	-0.0566624	21.0048	-0.0461777	19.034	0.0143564	13.088	0.0434983	13.2748	0.0638702	13.857	-0.0270437	11.1975	-0.0118626	19.6867		0.0638702	-0.0931163	0.156987
Y54E10BR.3	0.0836387	11.4162	-0.0516497	10.8083	-0.0673016	17.3116	0.0631826	21.1845	-0.00439502	29.5139	-0.124223	30.4222	-0.139643	25.3668	-0.0968739	22.3385	-0.0955587	15.2905	-0.0291391	11.2343	-0.0379594	18.912	-0.0375666	14.5661	0.0495863	13.5199	-0.0686935	25.661	-0.0878253	27.5182		0.0836387	-0.139643	0.223282
F28D9.4	-0.0335448	20.3217	0.0804505	21.8869	-0.0551338	16.4969	-0.0511569	29.6134	0.0253402	18.75	0.0705578	31.8103	0.0407047	15.151	-0.0336013	20.1563	0.117509	18.3137	-0.042527	10.7156	-0.0164102	12.992	0.0915851	21.5909	-0.0586976	13.8908	-0.0699688	13.9969	-0.00720091	16.014		0.117509	-0.0699688	0.187478
atl-1	0.0383934	22.1263	-0.0182663	25.2429	0.0632143	18.1263	0.00438482	41.1852	-0.0638073	15.2778	-0.00954101	27.8195	0.0200791	15.3614	0.0100694	21.6898	0.0284927	13.2285	0.0220256	16.458	0.0197198	16.064	0.0369713	18.1302	0.0196236	26.5003	0.0378427	16.9518	0.00161682	18.7146		0.0632143	-0.0638073	0.127022
zyx-1	0.157662	2.31463	-0.0522045	2.40041	0.0703321	13.442	0.168999	2.11467	-0.0636557	31.25	-0.15929	37.7097	-0.00356298	8.63538	-0.0666337	10.9997	-0.100161	46.6667	0.118509	15.8855	0.0719132	9.856	0.21073	49.5351	0.508428	8.66487	0.0288861	5.75428	-0.0439948	48.5552		0.508428	-0.15929	0.667718
M02B1.3	0.0734464	12.1224	-0.0701756	12.4332	-0.194924	16.4969	0.0281166	22.0842	-0.0598304	16.3194	-0.187705	30.0752	-0.13317	27.5728	-0.163003	22.7072	-0.15875	16.7497	-0.158635	18.712	-0.107628	21.376	-0.142966	21.3326	0.00253601	14.6325	-0.0519521	14.93	-0.250965	26.195		0.0734464	-0.250965	0.324412
F55F10.1	0.0208434	33.8564	-0.00841888	36.92	-0.00332859	30.3462	0.035457	58.1629	0.0139743	39.9306	-4.82e-05	46.5587	0.0632092	30.4315	0.011063	40.1946	0.0016165	26.422	0.0210768	25.1342	0.0641729	29.44	0.0132337	32.593	-0.0107943	38.8065	0.0535438	25.3499	-0.0115935	32.4872		0.0641729	-0.0115935	0.0757664
pqn-15	0.114854	4.70773	-0.000483359	28.8757	0.0760402	13.8493	0.07323	8.1949	0.0981058	13.8889	0.00901609	21.4575	0.0256871	13.3981	0.0169029	17.8413	0.0442421	9.55002	0.0441822	12.3614	0.0800733	13.6	0.0644769	12.2934	0.146329	2.49494	0.0412093	11.353	0.00897597	17.2833		0.146329	-0.000483359	0.146813
epg-8	0.00569534	13.417	-0.0209264	14.1998	-0.0345545	12.0163	0.0131171	22.2527	-0.117341	14.5833	-0.0832225	21.6888	-0.0340116	12.891	-0.081477	17.2958	-0.0105597	10.1267	0.00095197	8.4347	-0.0414783	13.888	0.0281862	14.1012	0.025355	11.6993	-0.0156975	12.4417	-0.021852	13.2595		0.0281862	-0.117341	0.145528
pde-6	-0.0331696	2.62848	-0.0505756	1.1809	-0.0726471	20.3666	-0.0113491	0.746312	0.0908056	1.04167	-0.0202283	19.4332	-0.00947924	3.89428	-0.0709653	16.3079	-0.00236523	12.2237	-0.0165602	20.0179	-0.0414655	3.808	-0.236823	30.2686	0.0906228	1.48348	-0.030942	6.84292	-0.0763564	6.94032		0.0908056	-0.236823	0.327629
bet-1	-0.0403028	19.5371	-0.0281486	34.2847	0.00461206	34.0122	0.00530083	34.0157	-0.0229715	38.1944	-0.0336977	40.081	-0.0181292	33.425	-0.00275007	35.8154	-0.0132493	32.7042	-0.0274972	27.2719	-0.0422704	23.616	-0.0181043	26.3946	-0.0184457	18.3749	-0.0265226	28.6159	0.0230017	29.0035		0.0230017	-0.0422704	0.0652721
cnt-2	0.0468191	12.907	-0.0831252	35.4495	0.0275353	30.3462	0.0989488	17.9471	-0.0362946	21.875	-0.0778401	33.3141	-0.0695684	26.1273	-0.120746	31.8638	-0.0265665	20.9524	-0.00201775	19.7048	0.0174237	38.4	-0.0120167	21.3843	0.166388	8.53001	-0.0201762	17.1073	-0.0726212	48.1231		0.166388	-0.120746	0.287134
ppm-2	0.134967	9.61161	0.134237	11.4937	0.0657249	20.9776	0.113586	14.512	-0.0125776	16.6667	-0.00947386	28.0509	-0.0426091	30.7066	-0.0364552	27.7204	0.033377	25.5745	0.0845041	11.7979	0.106101	15.52	0.0922046	14.1012	0.175801	9.54147	0.108562	13.9969	0.0489299	18.0664		0.175801	-0.0426091	0.218411
tpst-1	0.0229293	9.69007	-0.0641779	14.8176	-0.127459	18.9409	0.0802891	17.2226	0.000257954	28.8194	-0.0890878	27.8774	-0.129646	32.6537	-0.132789	32.6305	-0.0357488	15.9633	-0.0386529	14.4275	-0.0615224	22.88	-0.026223	23.7603	0.0902428	8.96831	-0.0264991	18.818	-0.0819993	21.28		0.0902428	-0.132789	0.223032
ani-2	0.0186125	9.88623	0.019222	5.00354	-0.00186907	6.31365	-0.0108019	23.4794	-0.0238719	6.59722	0.0835495	7.57663	0.0305792	4.92449	0.0541968	5.70628	0.0379021	4.84054	0.0269935	5.44723	0.0720867	5.472	-0.0184322	9.8657	-0.0727896	22.2522	0.0130239	4.82115	0.067515	4.86092		0.0835495	-0.0727896	0.156339
rps-12	0.0137813	55.002	0.00818944	28.9562	-0.00460912	40.1222	0.00384512	61.3219	0.0157641	39.9306	0.014377	50.8386	0.0128302	38.5976	0.0100817	44.9277	0.0074949	38.4447	0.0107636	38.9803	0.0147497	38.656	0.0162697	59.9174	0.00462601	60.2495	0.0149514	39.0358	0.0119411	39.0764		0.0162697	-0.00460912	0.0208788
F36D4.5	0.0119107	12.7501	-0.0783486	14.4636	-0.0669448	13.0346	0.0363221	25.3833	-0.116183	21.1806	-0.136623	21.9202	-0.194059	17.1251	-0.183861	20.0088	-0.117072	10.8082	-0.039593	10.6887	-0.113271	16.256	-0.0325819	14.5661	0.0566669	15.6777	-0.0732328	15.5521	-0.127748	16.6082		0.0566669	-0.194059	0.250726
aakg-1	-0.0255664	22.6363	-0.0730131	43.0272	0.00440315	69.0428	-0.0238983	30.5516	0.0034743	41.6667	-0.029558	76.0555	0.031331	60.4962	0.0617389	47.5081	0.0448151	63.0494	-0.0149551	46.9678	-0.00184863	45.76	-0.0150191	44.0083	-0.117227	33.6817	-0.0328893	55.21	-0.0309535	55.8736		0.0617389	-0.117227	0.178966
linc-129	0.0204711	6.98313	-0.0884856	6.37107	-0.0453903	16.2933	0.00834346	13.4729	0.0107833	5.20833	-0.0159086	29.092	0.0675291	17.9558	0.0591825	30.4188	-0.0657493	33.2547	-0.0452911	4.21288	-0.0350634	11.52	0.0201187	9.09091	0.00321576	11.2947	0.0423985	7.62053	-0.0724488	7.93951		0.0675291	-0.0884856	0.156015
Y105E8A.25	-0.00466515	35.8572	0.00235915	51.9178	0.0807005	48.6762	-0.0297266	55.7925	0.152205	32.9861	0.165205	85.5408	0.091905	76.6397	-0.141067	64.9661	0.0267601	58.5845	0.0781632	29.7138	0.170517	53.024	0.1221	55.062	-0.0408714	34.9966	-0.0242341	60.8087	0.0898095	62.5439		0.170517	-0.141067	0.311584
lim-8	0.0444022	1.80463	-0.133519	3.12761	-0.123574	21.5886	0.0422094	0.816801	-0.0572688	43.75	0.132864	4.62695	-0.104003	2.96656	-0.240855	15.6444	0.0601596	1.30188	-0.104756	2.0483	-0.127842	22.4	0.205361	40.031	0.0624456	1.78692	-0.0422159	31.1042	0.107973	45.8817		0.205361	-0.240855	0.446216
vms-1	0.064016	11.2201	-0.043763	19.8307	0.0328208	13.442	0.0353116	24.108	0.0891779	15.9722	-0.0159952	17.7559	-0.061784	17.4757	-0.025779	21.6013	-0.000700356	11.446	-0.0200847	13.2648	0.0375311	13.248	0.0249591	14.9277	0.0729926	10.1483	-0.067004	14.1524	-0.0395953	15.69		0.0891779	-0.067004	0.156182
ajm-1	0.0573111	8.16006	-0.0265221	27.4117	-0.0192737	48.0652	0.073581	7.20951	-0.0368855	29.1667	-0.116121	38.288	-0.0391856	37.3031	0.0372706	50.4866	0.0336146	8.44037	0.0285776	9.98211	-0.0104827	53.76	-0.112473	42.9236	0.0817701	6.47336	-0.0187951	49.3002	-0.0896537	67.9449		0.0817701	-0.116121	0.197891
ran-1	0.00689025	27.0302	-0.00373181	19.0842	-0.00358147	16.7006	0.0015882	39.2479	0.0131682	21.875	-0.00409021	22.8456	0.00967353	16.014	0.00810811	19.7877	0.00475523	16.3478	0.00680387	18.9267	0.00636836	17.536	0.00725995	25.9814	0.0102917	24.6123	0.00291785	17.4184	0.00349737	17.2563		0.0131682	-0.00409021	0.0172585
emb-4	-0.0532414	25.6964	0.00739296	24.1006	0.0729102	21.3849	-0.0303505	43.4387	0.143252	30.9028	0.0572443	29.6703	0.068495	17.3409	0.0978629	25.9216	0.068925	15.7973	0.0717047	18.1485	0.0483906	17.056	0.0413156	20.9711	0.0408719	25.59	0.0636056	20.2177	0.0429592	20.0648		0.143252	-0.0532414	0.196494
nrfl-1	0.0468294	13.7701	0.0788663	8.81653	0.0457676	16.0896	0.313953	2.8995	-0.0824038	57.2917	-0.0840905	28.6293	-0.0958724	27.0874	-0.127061	26.2459	0.0209372	11.3761	0.169895	5.76923	-0.00268177	20.384	0.0223156	22.2624	0.366913	4.24815	0.0201855	24.2613	0.00532366	35.5658		0.366913	-0.127061	0.493974
ell-1	0.0917323	26.0494	0.148538	41.2993	-0.0961158	56.8228	0.184923	37.6564	-0.0735093	70.8333	-0.16242	77.6171	-0.00964	80.4854	-0.0786183	55.5588	-0.0690688	66.8239	0.183506	28.542	-0.0516044	54.368	0.0275359	48.2438	0.15116	34.5246	-0.104891	50.0778	-0.10563	59.3033		0.184923	-0.16242	0.347343
unc-52	0.127301	3.25618	-0.138197	5.3414	-0.0158316	7.33198	0.0864731	2.77015	0.00207212	6.94444	0.124004	8.73337	0.0787679	17.8155	0.112639	7.28399	0.0985533	31.2014	0.00580655	7.26297	-0.318032	26.432	0.0242397	6.97314	0.123465	7.08024	-0.0360796	7.77605	0.0172542	22.4953		0.127301	-0.318032	0.445333
vps-20	0.0341103	17.654	-0.0412809	12.2273	-0.0450512	18.7373	0.00933588	32.8276	-0.0983302	21.5278	-0.100357	26.4893	-0.0575034	15.4531	-0.101384	23.179	0.000850327	12.1363	-0.0108355	11.6279	-0.0473161	16.544	0.00887997	19.1632	0.0683317	29.5347	-0.0292001	17.4184	-0.046395	17.3913		0.0683317	-0.101384	0.169716
rps-3	0.00779859	50.765	-0.00457761	28.5475	0.00311581	41.1405	-0.012604	53.5215	0.0276059	39.9306	0.0170089	52.9208	0.0159484	38.9914	0.0102153	46.4022	0.0194933	39.4321	0.0126222	36.7442	0.00848589	37.952	0.0178721	59.6074	0.00729498	64.9022	0.0193763	34.8367	0.0123522	39.2115		0.0276059	-0.012604	0.04021
clp-4	0.136565	4.00157	-0.0320617	8.0314	0.0470698	14.8676	0.0910905	3.69305	-0.0700463	16.6667	-0.0636553	35.8589	-0.0856427	16.8501	-0.099628	16.2047	-0.0260354	15.0197	0.00325471	22.2182	0.0246339	6.624	-0.0504839	14.2562	0.0932976	1.34862	-0.0336794	8.39813	-0.103914	12.7194		0.136565	-0.103914	0.240479
spc-1	0.0813129	6.3162	-0.0528636	25.7352	-0.00732826	24.4399	0.0463251	7.8519	0.0719939	14.2361	-0.0410367	19.3175	-0.0292174	12.5081	-0.0447365	22.6924	-0.0152563	18.7418	0.00206487	18.9803	-0.0288083	20.416	0.107339	14.1012	0.133208	4.48415	0.0504685	18.196	-0.00574627	18.6876		0.133208	-0.0528636	0.186072
ZK370.4	0.0347048	10.4355	-0.0224701	11.2298	0.0257234	12.831	0.0221539	23.5005	0.123454	9.72222	-0.0413928	20.0694	-0.0890087	25.7605	-0.0964814	25.8183	-0.010464	23.6086	-0.00707242	10.6708	-0.00171889	11.424	0.0844408	11.9835	-0.00645009	21.5779	0.0675519	10.4199	0.0259143	8.72266		0.123454	-0.0964814	0.219935
pes-4	0.116887	0.784621	0.0208945	3.99961	-0.0442276	9.5723	0.133591	0.927985	0.0213399	1.73611	0.191654	4.68479	0.0477627	1.41855	-0.0784899	29.4898	0.0142444	10.7645	0.0282303	7.66547	-0.00849753	20.608	0.0503724	8.78099	0.174948	1.3149	0.0388264	7.93157	0.0194432	6.94032		0.191654	-0.0784899	0.270144
nhr-27	-0.438935	0.392311	-0.0062288	1.51232	0.162699	15.6823	0.0185057	0.340818	0.0310761	22.9167	-0.0223638	42.3366	-0.207739	2.64833	-0.0983133	5.14597	-0.12986	6.37833	0.200432	16.7352	0.0282313	30.048	-0.149957	3.77066	0.0114541	0.775455	0.0942608	1.86625	-0.254414	2.59249		0.200432	-0.438935	0.639366
aco-2	0.0383272	7.92468	0.00624111	5.83693	0.0297711	5.90631	-0.000288966	12.4853	-0.0889388	9.375	-0.0163986	13.4182	-0.117189	13.4358	-0.185488	25.8478	-0.00660594	20.8475	0.0179463	5.65295	-0.0228936	15.104	0.0827157	8.9876	0.0200736	8.96831	0.032788	4.51011	-0.0308965	8.18255		0.0827157	-0.185488	0.268204
Y37E3.17	0.0435134	17.6932	-0.0893256	14.9688	-0.105596	24.4399	0.00964864	31.0239	-0.0813742	28.8194	-0.1271	32.6778	-0.0863838	22.7292	-0.107886	26.6146	0.00906632	9.81215	-0.0333251	16.2791	-0.0321302	15.36	-0.0357893	23.7087	0.0619416	18.7121	-0.0132733	17.1073	-0.104433	21.8201		0.0619416	-0.1271	0.189042
lin-10	0.0338141	6.00235	-0.0232726	17.6588	-0.0161059	22.1996	0.0497312	5.38333	-0.0370597	26.3889	-0.0105642	25.3326	-0.0709948	12.5566	-0.0762782	27.2633	-0.0763908	25.024	-0.0316521	26.5564	-0.0233269	12.448	0.0350918	16.9421	0.102601	3.7087	-0.0339109	16.0187	0.0143353	19.5517		0.102601	-0.0763908	0.178992
rps-0	0.00523585	41.4672	-0.00489567	22.6141	-0.00682445	36.2525	-0.000164449	43.0456	3.08e-05	36.8056	0.00828312	49.6241	0.00500968	33.4035	0.00619868	41.1088	0.00570565	33.2722	0.00456848	31.8336	0.000883582	32.384	0.00980973	55.3719	0.00854503	54.383	0.00712564	29.7045	0.00742056	32.1361		0.00980973	-0.00682445	0.0166342
pqn-70	0.0249242	20.4786	-0.049785	29.3391	-0.0518619	37.4745	0.0326587	37.9929	-0.134324	38.1944	-0.127023	42.568	-0.100495	34.1694	-0.101723	38.4842	-0.0827409	26.6841	-0.0680558	24.3202	-0.0699991	30.848	-0.0969885	34.9174	0.0162731	18.2401	-0.112056	35.3033	-0.070422	40.0486		0.0326587	-0.134324	0.166983
F43C9.2	0.176977	2.43233	0.0969242	1.46406	0.21412	23.0143	0.183373	1.1162	0.0998314	6.59722	0.271017	4.62695	-0.111203	17.74	0.0588215	4.73312	0.205637	13.8838	0.187346	10.4293	0.006842	9.44	0.2637	6.71488	0.250127	1.55091	-0.0645671	32.0373	-0.0705869	14.6098		0.271017	-0.111203	0.38222
test-1	0.218155	5.57081	0.035945	2.23309	-0.183555	28.7169	0.362484	1.45556	0.318873	4.51389	-0.136335	43.609	0.235176	2.83172	0.296095	2.56561	0.0206785	56.2167	0.209722	2.91592	0.119005	5.76	-0.096885	32.9545	0.474729	4.21443	0.0890023	1.55521	0.0554819	3.42965		0.474729	-0.183555	0.658284
eps-8	0.17629	2.66771	-0.0881423	11.5387	0.00176409	14.053	0.0516826	4.47061	-0.136168	30.2083	-0.065726	20.5321	-0.121941	19.4391	0.117486	39.3689	0.113329	3.29401	0.0630224	4.47227	-0.0429176	18.08	0.0182409	8.93595	0.262418	2.42751	0.0821012	4.04355	0.0861721	7.29139		0.262418	-0.136168	0.398586
eef-1B.2	0.0176208	23.6563	0.00897756	15.6381	0.0348028	15.4786	0.00272273	34.0135	0.0605714	22.5694	0.0412805	24.0602	0.037282	15.6904	0.0183411	23.3559	0.0429279	17.204	0.0383182	16.5653	0.025782	16.896	0.0565157	28.874	0.0198962	27.4444	0.0119797	17.2628	0.0194116	17.8234		0.0605714	0.00272273	0.0578486
F39C12.1	0.0503205	8.16006	-0.0449207	21.6552	0.0089916	18.3299	0.0444807	11.3168	-0.157289	22.5694	-0.0844667	36.6108	-0.0665238	15.0971	-0.0797768	30.5809	-0.0439078	13.5256	-0.0122428	11.2701	-0.0318769	16.352	0.0295935	16.7355	0.0448977	6.91167	-0.0107096	16.1742	-0.0781427	23.7915		0.0503205	-0.157289	0.20761
lrp-2	0.0695897	7.53237	-0.0324203	30.2947	-0.0321114	34.4196	0.0545501	5.71761	-0.100171	26.0417	-0.016066	54.598	-0.0994678	30.4693	-0.0512427	10.1298	-0.0594822	37.8593	0.00103357	17.7013	0.00860259	12.096	0.0152729	10.2789	0.159522	4.18071	-0.0740116	21.7729	-0.0457881	29.1385		0.159522	-0.100171	0.259694
ttm-1	0.313464	2.04002	-0.126185	8.61381	-0.0398862	5.70265	0.153331	5.75394	6.91e-05	6.94444	-0.212237	31.1163	-0.149275	25.1025	0.00150698	31.215	-0.113742	6.25601	0.067019	2.90698	-0.0335459	6.016	-0.0361642	9.45248	-0.127662	10.3506	0.169875	20.5288	-0.0398757	15.3929		0.313464	-0.212237	0.525701
flcn-1	-0.0216527	17.7324	0.0123759	36.2507	-0.0506033	52.3422	-0.0170585	30.0945	-0.0295815	44.7917	-0.113482	42.7415	-0.141475	24.8706	-0.0718166	29.5341	-0.112756	26.9812	-0.0305569	28.3721	-0.0281996	34.048	-0.122734	25.8264	-0.00975312	16.8914	0.0291134	49.6112	-0.0373602	31.2179		0.0291134	-0.141475	0.170588
kin-2	0.0593596	3.76618	-0.0106583	6.20053	-0.0541581	22.1996	0.12063	3.26938	-0.0302384	16.6667	-0.0784269	30.133	-0.0834322	14.9029	-0.103803	21.9847	-0.0560849	24.0716	-0.0508853	19.6243	0.0275809	12.576	0.021779	28.874	0.199174	2.56237	-0.0335186	13.6858	-0.0958593	21.8742		0.199174	-0.103803	0.302977
toca-1	0.0616575	2.31463	-0.0293566	12.8451	-0.0419176	16.2933	0.100744	3.81004	-0.0620332	9.375	-0.112206	34.4708	-0.104709	13.4466	-0.127492	16.0277	-0.0744048	13.5867	-0.0448651	9.23077	-0.0323602	9.984	-0.112959	17.2004	0.068564	1.48348	-0.173885	11.353	-0.155159	20.4429		0.100744	-0.173885	0.27463
sfa-1	-0.0677145	15.0255	0.00391209	23.4764	-0.0373618	14.053	-0.0231028	27.5641	0.029933	15.2778	-0.015966	18.3921	0.00388773	11.8824	0.0154505	25.8921	0.00698671	11.3237	-0.00818404	12.1467	0.0303963	13.216	0.0141477	13.5331	-0.047993	13.0142	0.0253226	12.9082	-0.00258854	15.636		0.0303963	-0.0677145	0.0981108
inos-1	0.032807	56.1789	0.00695287	5.85301	0.0411392	18.3299	0.00804054	19.8009	0.000948791	12.8472	0.0272831	19.3754	0.0266141	11.8662	0.0213452	13.2409	0.0323102	12.3285	0.0361287	14.2934	0.021987	12.544	0.0272362	15.7541	0.0482735	25.59	0.0103216	12.7527	0.0202917	16.5541		0.0482735	0.000948791	0.0473247
trr-1	0.0456115	14.2409	-0.0354411	22.5497	0.0764719	8.14664	0.0276635	32.2186	0.116324	10.0694	0.053256	14.8062	0.0636995	8.57066	0.0658769	11.1029	0.0746741	7.74137	0.0299157	10.0358	0.0790275	8.704	0.0793925	12.7066	0.1425	18.8469	0.0590572	10.5754	0.0224882	9.31677		0.1425	-0.0354411	0.177941
lim-9	0.155229	4.31542	0.0247538	4.31495	0.208503	24.6436	0.156333	2.64734	-0.0511244	65.9722	0.222832	34.3551	-0.0835753	60.6472	0.21536	16.0277	0.283472	17.9554	0.124305	19.8122	-0.0688595	25.536	0.124954	18.0269	0.149521	3.97842	0.0305619	45.4121	0.148436	39.1844		0.283472	-0.0835753	0.367047
mdl-1	-0.0273642	6.12005	0.151305	5.76614	0.0103945	26.8839	0.154267	2.17644	-0.0256022	36.8056	-0.0768782	42.7415	-0.0856279	40.9601	-0.0262509	28.9148	0.0180027	24.0192	0.0269709	12.4597	-0.00432649	31.712	-0.0608008	21.9008	0.0608143	3.13554	-0.0726995	11.353	-0.00375211	26.6541		0.154267	-0.0856279	0.239895
daf-5	0.041678	4.27619	-0.00978911	19.3545	-0.106843	41.1405	0.0793289	6.7764	-0.094779	37.8472	-0.0368594	42.7415	-0.0368107	22.6537	-0.0716175	29.6668	-0.0470458	39.9388	-0.0472324	20.9213	-0.0772408	26.432	-0.045851	16.5806	0.0638428	2.89953	-0.0289821	28.7714	-0.0271975	27.0591		0.0793289	-0.106843	0.186172
herc-1	-0.00270895	18.0855	-0.0135472	14.8787	-0.0706335	18.9409	0.0303454	33.5572	0.0903581	23.6111	-0.10652	29.6703	-0.135251	27.767	-0.134827	25.9363	-0.0502267	15.308	0.0224597	12.737	-0.0801016	18.432	-0.0410731	31.5083	0.0242243	17.6332	-0.0175142	16.7963	-0.0698598	20.821		0.0903581	-0.135251	0.22561
cpna-1	0.0880714	3.29541	0.00490833	1.42223	-0.0865237	10.7943	0.13825	1.62125	0.284302	1.04167	-0.0353707	23.0191	0.109494	1.93635	0.0123853	10.1298	-0.14556	37.8331	0.0819106	1.74419	-0.103019	9.376	-0.0438343	6.50826	-0.0604462	3.13554	0.221496	1.86625	0.119415	2.70051		0.284302	-0.14556	0.429862
tom-1	0.0987168	7.4539	0.0324502	5.18051	0.0826301	35.6415	0.210016	4.2417	-0.0537577	24.3056	0.00679569	22.7299	-0.0348542	29.466	0.00118635	19.7434	0.0973351	7.76758	0.022577	26.3596	0.0291137	18.4	0.00407635	13.4298	0.312774	11.3958	0.146821	23.4837	0.0651538	19.6327		0.312774	-0.0537577	0.366532
mel-46	0.0393151	20.8317	0.0134046	27.4342	0.0195314	18.7373	0.0126133	38.7029	0.0327459	25.6944	-0.0160527	34.8757	-0.0124393	21.4401	-0.0180278	31.6278	-0.00246625	20.3844	0.0356016	17.3345	0.0171473	21.568	0.0345299	20.9194	0.00790564	18.2063	0.0834552	24.1058	0.0204006	21.7931		0.0834552	-0.0180278	0.101483
yars-1	-0.0267124	14.1232	-0.00527264	19.6666	0.0520219	19.3483	0.00244413	23.8231	0.065842	27.4306	-0.022744	27.9931	-0.0678068	16.9741	-0.0811064	25.1106	0.000206893	13.01	0.0145593	13.7567	-0.00785052	15.584	-0.00380789	15.4959	0.00523634	13.149	-0.0313885	14.4635	-0.0193197	15.636		0.065842	-0.0811064	0.146948
unc-68	-0.00793659	6.86544	0.116297	7.36534	-0.0136792	18.5336	0.14482	7.8628	0.0270233	10.4167	-0.0457131	54.3088	0.0154786	6.39159	0.040722	6.45827	-0.0911037	67.7501	-0.0299617	37.7818	-0.0133314	30.944	-0.00283638	9.14256	-0.0248337	17.8692	-0.0107899	7.62053	-0.000909594	6.56225		0.14482	-0.0911037	0.235924
wdfy-3	-0.0715021	6.70851	-0.102504	24.416	-0.161936	21.5886	-0.0202877	9.50004	-0.172596	21.1806	-0.185226	25.1012	-0.119138	12.74	-0.117316	14.9513	-0.120167	10.7995	-0.103068	21.288	-0.125376	14.304	-0.10414	13.4814	0.0573922	3.33783	-0.0896169	14.4635	-0.175303	25.3578		0.0573922	-0.185226	0.242619
lag-1	0.0202436	11.6516	-0.0912618	15.5866	-0.0143624	14.2566	0.0174612	25.1806	-0.00508819	14.2361	-0.0878296	17.2354	0.0144211	10.6634	-0.118232	16.013	-0.0600944	10.1616	0.0285043	8.94454	-0.0759789	16.928	-0.0415938	24.845	-0.0132514	13.7896	-0.00578753	16.4852	-0.099023	15.987		0.0285043	-0.118232	0.146736
nurf-1	-0.108108	28.0894	0.0688933	55.7307	-0.00952575	30.3462	-0.183794	45.8891	0.0210541	48.2639	-0.173732	41.122	-0.0615184	32.7077	-0.0730879	37.8944	-0.0624454	32.547	-0.0580167	28.9535	-0.0285328	36.096	-0.131791	32.3347	-0.165478	29.5347	-0.00607543	32.9705	-0.0970874	31.8931		0.0688933	-0.183794	0.252687
T05A12.3	-0.00341413	22.0871	0.00176216	24.6927	-0.00493353	21.5886	-0.00176533	38.9129	-0.000209306	32.6389	0.00764532	38.635	0.00323738	26.246	0.00230702	32.4683	-0.000607343	17.6147	0.00124604	15.4114	-0.00786264	21.536	0.00134098	20.2479	0.00060246	19.7235	-0.00303408	23.7947	0.00295399	24.8177		0.00764532	-0.00786264	0.015508
ret-1	0.144193	28.4033	0.0720824	34.9926	-0.0894925	38.9002	0.16131	38.5473	-0.0609797	41.3194	-0.0796054	59.3407	-0.139597	52.6483	-0.129493	63.4769	-0.332114	72.1538	0.00835369	36.3327	-0.0852864	44.288	0.152849	42.1488	0.170983	21.8476	-0.0387619	37.1695	0.0106666	33.8104		0.170983	-0.332114	0.503097
istr-1	0.0427401	12.7501	0.0044039	11.159	-0.0498621	9.36864	0.078027	16.8723	-0.0717736	13.1944	-0.033907	20.2429	-0.0607802	13.7109	-0.108078	22.7661	-0.0299916	11.1839	0.00712671	17.0215	-0.033356	15.168	0.0274259	14.3079	0.0775515	9.1706	-0.0769698	19.9067	-0.0491359	14.2317		0.078027	-0.108078	0.186104
smc-5	0.00658206	15.2609	-0.0455087	21.6166	-0.124191	9.16497	-0.00431841	33.4452	-0.00195577	9.72222	0.00957917	13.4182	0.0316867	9.29342	-0.00534856	12.3267	0.0222845	8.66754	0.0245226	11.5742	0.0331026	11.2	0.0131432	15.031	-0.0365881	18.6109	0.0862779	14.1524	0.0437241	9.74885		0.0862779	-0.124191	0.210469
ttr-15	0.143479	12.8678	0.128692	7.40395	0.0817849	13.0346	0.139466	8.96664	0.135563	19.0972	0.133708	17.0619	-0.127046	52.206	0.15451	11.678	0.14166	11.0266	0.139699	10.1163	0.103828	10.528	0.0924485	63.7397	0.183937	12.5759	0.166118	15.0855	-0.0233972	60.9236		0.183937	-0.127046	0.310983
car-1	-0.00715443	19.6155	-0.0280673	11.1783	0.0324012	12.831	-0.00887625	35.0171	0.0314508	16.3194	0.0328464	18.5078	0.00824737	12.3732	0.00857845	15.202	0.0143989	11.4373	-0.000216417	12.5403	0.00150115	13.248	0.0525468	23.5021	-0.0640572	23.6345	0.0369315	13.2193	-0.00835478	12.8544		0.0525468	-0.0640572	0.116604
lin-14	0.0327953	3.84464	0.0324593	3.21449	-0.0229582	65.7841	0.073847	1.57329	0.132074	35.0694	-0.0390214	61.3071	-0.0148236	32.9773	-0.0139711	35.491	0.0332472	48.0035	0.0724836	38.6762	-0.00333119	38.784	-0.0728043	40.5992	0.125489	3.77613	-0.0616251	27.9938	-0.0599593	37.4021		0.132074	-0.0728043	0.204878
obr-1	0.0549285	8.35622	-0.0372313	6.39681	-0.0463585	17.5153	0.0914883	13.9706	-0.0720952	17.0139	-0.0797511	24.5807	-0.0317134	14.849	-0.222067	35.0192	-0.0870071	14.5478	0.0232023	6.83363	-0.0859249	23.904	-0.0338261	15.5475	0.0849904	21.4767	0.0809201	20.6843	-0.0506704	32.4332		0.0914883	-0.222067	0.313556
col-143	0.0107377	9.14084	0.00410375	7.51657	-0.0251649	11.4053	0.00471895	11.1002	-0.0420933	13.1944	0.0101933	19.5489	-0.00515171	33.754	0.00511354	13.2557	0.000385583	11.7431	0.00167582	9.60644	0.00285154	10.432	0.00403342	24.845	0.00324336	9.30546	0.0189698	10.7309	0.0139126	10.1809		0.0189698	-0.0420933	0.0610631
sos-1	-0.0976795	34.131	0.089418	37.5378	0.0323598	39.5112	-0.105544	49.5829	0.0209062	58.6806	0.029674	72.354	0.193474	66.7422	-0.0125166	44.7803	-0.000555634	55.8148	0.0607391	23.1127	0.0157751	37.216	0.00874081	37.1901	-0.134515	28.4221	-0.00898104	28.6159	-0.0140603	48.5822		0.193474	-0.134515	0.327989
rhgf-2	0.0572704	1.09847	-0.0822139	10.1358	-0.112356	16.9043	0.0979164	2.64152	-0.188884	58.3333	-0.136302	14.2279	0.0254862	11.3053	-0.0460996	3.81893	0.0477713	2.52512	0.0509512	13.7299	-0.00862256	6.656	-0.0382329	20.1963	0.155488	1.61834	0.00217834	17.5739	-0.0407827	31.731		0.155488	-0.188884	0.344373
ced-1	-0.00692008	26.9517	-0.0361143	40.9647	-0.0688834	48.4725	0.0437891	42.8101	-0.0221407	67.7083	-0.0951578	83.0538	-0.0625501	66.2028	-0.0686917	47.8178	-0.00978801	49.8209	0.0162851	26.9857	-0.0302836	34.368	-0.0304905	41.4773	0.0199358	22.9939	-0.00879323	56.9207	-0.0466323	67.1618		0.0437891	-0.0951578	0.138947
pygl-1	0.0545013	30.0902	0.0762006	14.5537	0.0936091	17.9226	-0.0606166	50.5334	0.212764	19.0972	0.0483616	30.9427	0.167032	19.8867	0.179986	20.5544	-0.113731	33.8925	0.0664174	20.3757	0.168676	18.496	0.0763353	28.6157	-0.0121621	23.9717	0.125412	19.7512	0.144566	16.3381		0.212764	-0.113731	0.326495
mob-2	-0.0476077	9.25853	-0.0185687	20.2169	-0.0784262	45.2138	0.258166	5.3906	0.125559	29.5139	0.0421356	38.3459	-0.16981	41.6019	0.136307	23.1053	-0.0274777	44.5609	-0.125737	29.4275	0.0195742	26.976	0.12582	19.0083	0.197191	3.60755	0.105257	20.2177	-0.0914154	49.5004		0.258166	-0.16981	0.427976
col-80	0.0631472	20.5179	-0.0284504	9.666	-0.0137596	22.8106	-0.00680637	18.216	0.00306935	20.8333	0.00201832	33.7189	0.00439139	38.9482	0.0090254	19.7729	-0.00517277	20.4369	0.00583805	16.0733	-0.00449583	17.44	-0.00683794	38.3264	0.0505564	25.7923	-0.0219147	14.1524	0.013013	19.6057		0.0631472	-0.0284504	0.0915976
hpo-11	-0.017911	13.574	-0.00370852	20.1043	-0.0768545	36.4562	0.0194499	22.3211	-0.0432883	29.5139	-0.057565	35.8589	-0.0285564	19.2503	-0.0590499	28.4282	-0.066228	37.8506	-0.00694504	14.2487	-0.0592215	30.688	-0.0560142	22.7789	0.0124417	9.97977	-0.0574393	31.1042	-0.0359601	22.5223		0.0194499	-0.0768545	0.0963044
ZK673.2	0.0167124	4.0408	-0.0931443	5.65995	-0.0966541	7.94297	0.0201391	7.27854	-0.460248	6.25	-0.141537	19.5489	-0.211856	22.4703	-0.194029	13.816	-0.177482	23.5474	-0.0427686	3.98927	-0.160135	15.424	-0.100728	9.55579	0.01403	3.94471	-0.149939	5.9098	-0.111718	9.96489		0.0201391	-0.460248	0.480387
R05G6.10	0.0126506	9.53315	0.0971343	5.23843	-0.0153547	23.4216	0.0716484	1.63578	-0.133413	4.16667	-0.0948827	44.8814	-0.122873	11.9687	0.234511	20.7461	-0.0674377	4.42114	-0.14288	12.1467	0.109594	7.872	-0.0539508	8.16116	0.0988235	1.38233	-0.107077	3.11042	-0.243788	12.9085		0.234511	-0.243788	0.478299
pdi-3	0.157132	32.7579	0.0991544	29.9344	-0.0880168	47.4542	0.12631	37.3207	-0.116775	37.1528	-0.049089	44.6501	-0.00253979	29.3096	-0.0247781	42.2589	0.0437478	31.1752	0.146241	24.8748	0.0388179	32.672	0.120667	38.0165	0.235594	32.0634	-0.130563	42.7683	-0.0450977	34.2695		0.235594	-0.130563	0.366157
mel-11	0.093156	13.3778	-0.0581375	20.1911	-0.015117	22.1996	0.0615855	25.6973	-0.0401339	23.6111	-0.11049	40.1966	-0.102062	22.9773	-0.101891	25.8478	-0.0486756	22.0446	-0.036813	15.322	-0.0441607	32.128	-0.212917	45.2996	0.0639136	15.408	-0.182807	30.6376	-0.202508	50.0675		0.093156	-0.212917	0.306073
chd-7	0.0730742	10.357	-0.0145405	45.389	-0.0291576	28.7169	0.0497634	10.981	-0.0692799	21.875	0.0149595	33.5454	-0.012761	26.6721	-0.0366684	30.9496	0.00960828	19.7641	0.00888905	29.4275	0.00348883	19.968	0.0444318	18.9566	0.0559681	5.12475	-0.0256458	13.3748	-0.0077244	21.28		0.0730742	-0.0692799	0.142354
Y37E3.8	0.00940068	52.2166	0.0035894	26.1954	0.0111394	39.1039	0.006758	53.9198	0.00397164	42.7083	0.0114245	48.8722	0.00978987	38.3225	0.00637598	43.0109	0.00419436	38.3836	0.00854399	36.7531	0.00730043	36.256	0.0149456	57.7996	-0.0186843	58.2603	0.00916008	33.5925	0.00873451	35.8898		0.0149456	-0.0186843	0.0336299
ain-2	0.0632468	16.6732	0.0184195	28.6022	0.0291318	19.5519	0.0405325	31.9642	-0.0376187	24.6528	-0.0437822	33.8924	-0.100091	34.0615	-0.0370642	26.703	-0.00721295	21.0834	0.0205666	17.6476	0.00561571	17.888	0.0179276	21.1777	0.0743558	14.9359	0.0102663	18.3515	-0.0346495	19.8488		0.0743558	-0.100091	0.174446
slrp-1	0.0986801	9.41546	-0.0053632	6.67031	-0.121787	9.77597	0.0955348	17.0068	-0.0288996	13.1944	-0.169065	21.7467	-0.225333	24.7033	-0.176437	19.8467	-0.149435	12.8965	0.0377879	6.83363	-0.0614228	11.392	0.0975968	11.2087	0.101979	11.5307	-0.0556213	10.7309	-0.0733578	9.15474		0.101979	-0.225333	0.327312
F53H2.3	0.0248642	18.2817	0.0290378	35.6715	-0.011193	49.0835	0.0509542	22.8799	-0.136075	59.0278	-0.131147	61.5385	-0.0140809	53.6084	0.0378461	51.7694	-0.0267068	26.6492	0.000297544	32.102	-0.11473	46.944	-0.0132826	38.7913	0.0119273	11.9016	-0.0354694	44.479	-0.0200854	46.9619		0.0509542	-0.136075	0.187029
let-765	-0.00177423	13.574	0.0430626	21.2208	0.00919511	24.2363	-0.000921207	24.6886	0.108328	14.5833	-0.00858728	30.1909	-0.0238329	23.4736	0.0311835	23.9162	-0.0230561	26.4832	0.0098397	14.3023	-0.0260986	20.352	-0.0333973	19.4731	-0.0432272	11.6993	0.0630608	23.9502	0.0230536	25.5469		0.108328	-0.0432272	0.151555
ksr-2	0.0240521	15.2609	-0.0418309	13.5337	-0.111347	18.1263	0.0679711	27.764	-0.212664	44.7917	0.0238353	17.7559	-0.227833	40.8522	-0.128497	21.0705	0.0608655	6.30843	-0.0646462	14.1503	0.0358944	9.824	-0.0624224	19.3182	0.0237053	15.0034	0.128647	11.8196	-0.0346956	12.3143		0.128647	-0.227833	0.35648
rbm-5	-0.0812716	25.9317	0.0301493	25.9251	0.0307884	30.5499	-0.059862	45.2307	0.122427	35.4167	-0.0122453	33.3141	0.0297122	23.9051	0.0572848	33.8396	0.0119706	23.7571	0.0566347	22.8712	0.0405326	24.128	0.0284558	29.8554	0.011621	25.59	0.0605592	27.2162	0.0641113	31.461		0.122427	-0.0812716	0.203698
ppfr-1	0.0120611	23.8525	0.0119925	25.2622	-0.0276521	39.7149	0.0269441	37.7109	-0.0162546	46.1806	-0.023773	57.0272	-0.0443703	41.3107	-0.0740013	41.1825	-0.0119156	31.7519	-0.00219584	28.1753	-0.0366214	32.864	-0.010121	31.4566	-0.0955279	41.4363	0.0235469	32.3484	-0.00249311	41.6959		0.0269441	-0.0955279	0.122472
Y67D8A.2	-0.00538932	17.5755	-0.0990173	26.0763	-0.0296576	23.0143	0.0330835	30.8146	-0.133608	32.2917	-0.0535693	48.0046	-0.149531	31.0841	-0.109566	28.959	-0.0682048	19.9738	0.0143405	14.7406	-0.0643936	23.168	0.0267334	32.1798	0.0641972	15.2394	-0.0192067	24.7278	-0.0125152	30.0837		0.0641972	-0.149531	0.213728
sin-3	-0.0524059	24.0879	-0.0411081	30.4106	-0.104234	20.7739	-0.00362771	46.7938	0.034655	30.2083	-0.0163767	32.3308	-0.00761468	20.0701	-0.0538469	25.4645	-0.0215226	16.0856	0.00336369	18.068	0.00744791	18.912	-0.0654478	22.8822	0.0454267	22.3533	-0.120041	18.3515	-0.0248795	20.4429		0.0454267	-0.120041	0.165468
F26F12.3	0.197746	5.96312	0.0950694	13.8619	-0.0815432	24.6436	0.145693	3.64872	-0.0110986	26.3889	-0.0117299	26.258	-0.0616622	29.8652	-0.0419091	23.1348	0.0320835	28.0472	0.0744186	13.4705	0.0740741	13.056	0.139418	13.7397	0.246821	3.03439	0.0197262	14.4635	0.0217875	17.0402		0.246821	-0.0815432	0.328364
grdn-1	0.0222229	3.17772	-0.101158	30.2626	0.00818725	8.35031	0.00811874	3.47576	0.0885953	6.94444	0.0513464	4.51128	-0.0186259	5.6904	-0.0226712	6.2371	0.0353692	13.01	0.0223165	6.52057	-0.0258103	11.2	-0.122585	6.97314	0.0226982	1.85435	-0.031602	18.9736	-0.0276474	16.5541		0.0885953	-0.122585	0.21118
unc-22	0.154187	6.66928	0.0952776	4.19589	-0.0139663	19.9593	0.100603	4.68934	0.241238	9.375	-0.0419248	68.074	0.0504339	9.4822	0.146015	8.21292	-0.0104873	70.2141	0.0943954	7.59392	0.0545397	42.24	0.0975592	11.157	0.124246	12.441	0.0456048	7.93157	0.103461	7.8855		0.241238	-0.0419248	0.283163
Y67H2A.2	0.101906	14.2409	-0.0176036	9.55982	-0.0321902	7.94297	0.0651649	27.974	0.00621143	15.9722	-0.0681927	15.7895	0.0136756	9.38511	-0.0781405	10.1003	-0.00759035	8.22193	0.0195031	7.46869	0.0283722	9.6	0.0766148	11.0537	0.130063	21.8139	0.04096	8.55365	-0.00581611	10.2619		0.130063	-0.0781405	0.208204
gei-3	0.168451	1.96155	0.0245703	1.76652	-0.00507006	11.2016	0.116074	1.75859	-0.00710192	13.5417	-0.0237425	26.0844	0.00489941	25	-0.0654039	24.8452	0.0524387	10.1791	0.00727118	7.3703	-0.0111686	12.448	0.0317042	5.16529	0.0755703	2.22522	0.0375201	15.7076	0.0624478	21.6581		0.168451	-0.0654039	0.233855
eef-1A.1	0.00368296	78.5406	-0.00159709	60.8147	-0.00444141	70.2648	-0.00158893	77.8417	0.00300767	70.4861	0.00119592	78.2533	0.000366093	72.384	0.00239079	74.9779	0.00251426	71.2014	0.000806315	68.5152	0.00121139	68.192	0.00559087	80.4236	0.00139937	86.3452	0.00288722	65.9409	0.00256085	69.1601		0.00559087	-0.00444141	0.0100323
Y79H2A.3	-0.0251219	26.7164	-0.0568495	33.4449	-0.0163713	27.9022	0.014845	47.5089	-0.0399751	51.3889	-0.0487287	53.3256	-0.0512958	35.4153	-0.056315	37.0835	-0.0360796	31.2276	-0.0277597	24.8569	-0.0533975	36.832	0.0422942	30.8884	-0.0106568	26.3318	-0.0393026	31.2597	-0.0290766	40.9668		0.0422942	-0.0568495	0.0991437
sax-7	-0.0228897	17.2224	-0.040995	22.894	-0.0899713	43.1772	0.0222494	31.3269	-0.0299529	31.25	-0.176689	66.3389	-0.101696	25.8684	0.031823	9.59894	0.00918989	20.5505	-0.0275204	32.9964	-0.0767382	36.576	0.0401941	18.1302	0.0480813	17.7343	-0.117532	29.7045	-0.0616752	19.7948		0.0480813	-0.176689	0.22477
clp-7	0.0632099	11.6516	0.0208291	8.85836	-0.00109997	8.9613	0.0755724	21.6779	-0.0940439	23.9583	-0.107132	23.0769	-0.141347	22.0604	-0.0111816	9.90858	0.112494	5.05898	0.0332325	8.12165	-0.024673	10.496	-0.0311444	12.4483	0.0996072	11.0924	-0.0168221	12.4417	-0.0683362	16.041		0.112494	-0.141347	0.253842
lin-49	-0.00789794	13.4563	-0.0525181	18.4343	-0.0639834	16.9043	0.00408112	25.1639	0.0106051	14.5833	-0.0489724	26.3736	-0.0472071	15.8145	-0.0470916	17.0451	-0.0173826	13.3508	-0.0135613	11.7889	-0.0292868	16.256	-0.0214499	19.1632	-0.00886477	14.8011	-0.0708652	14.1524	-0.0513104	16.5541		0.0106051	-0.0708652	0.0814703
etr-1	0.0768436	9.06238	-0.0648471	20.9151	-0.120425	32.3829	0.0716158	19.1134	-0.00129313	8.33333	-0.0818986	33.6032	-0.106257	21.6667	-0.118345	31.6131	-0.0665785	41.3194	-0.00052265	9.83005	0.0651934	7.072	-0.0254529	20.4029	0.0515243	9.40661	-0.0194125	12.4417	-0.0212763	23.1434		0.0768436	-0.120425	0.197268
ptp-3	0.0482101	6.08082	-0.0465923	40.0959	-0.0046359	44.3992	0.0920137	7.8737	-0.0597032	44.0972	-0.0144421	49.7976	-0.0114872	17.1359	0.0376719	9.25981	0.0329793	46.8764	0.0497668	44.1234	0.00122019	25.92	-0.00364391	17.6653	0.190983	15.8125	-0.0187126	31.8818	-0.0438334	49.5814		0.190983	-0.0597032	0.250687
atg-2	0.0602081	4.78619	-0.0249237	22.7846	-0.00314336	23.0143	0.0255168	6.65068	-0.09592	18.4028	-0.0229694	35.107	-0.0198656	34.8274	-0.0262712	39.4426	0.023176	30.7471	0.0495073	14.1592	0.0392507	18.592	0.0708226	16.064	0.0932922	4.21443	-0.0366409	18.196	0.0335563	16.9592		0.0932922	-0.09592	0.189212
wah-1	-0.0232923	11.4162	-0.0198744	8.82296	0.0470762	14.4603	0.0351531	20.9316	0.000566338	19.4444	-0.0661488	31.0584	-0.0624416	19.8058	-0.0696388	21.6455	-0.0486971	16.7147	-0.00801486	8.38998	-0.0640043	14.24	-0.0230353	14.9793	0.021444	12.1038	0.0494969	11.353	-0.0286305	17.9584		0.0494969	-0.0696388	0.119136
ZC247.1	0.0797606	18.6348	0.0156694	17.9773	0.00395983	66.3951	0.0216562	8.40782	-0.0314475	61.4583	-0.0302169	76.1712	-0.0287039	74.6117	0.0204651	38.6759	-0.0138448	71.2975	0.0196871	35.9571	-0.0202802	64.096	-0.0065702	15.5992	0.0441475	11.5644	-0.0286676	52.2551	-0.0373162	54.2263		0.0797606	-0.0373162	0.117077
pab-2	0.171623	9.72931	-0.0290586	28.5314	-0.031813	28.3096	0.0993057	9.65409	0.00512786	25.3472	-0.115129	37.5361	0.00779638	20.178	-0.0490957	27.2928	-0.00997512	25.557	0.0757681	19.7496	0.0300321	19.424	-0.0294668	23.9153	0.228915	5.79906	-0.0650853	25.0389	-0.100806	26.7621		0.228915	-0.115129	0.344045
xrn-1	0.00959393	21.3417	-0.0364731	35.3852	-0.0733097	17.1079	0.0067145	38.8998	-0.0634434	27.7778	-0.0438868	36.2059	-0.0594305	30.1402	-0.0396939	27.0127	-0.0209683	15.7623	-0.0104372	20.8855	-0.0417795	20.416	-0.0191816	23.6054	0.000328833	20.6676	0.00655839	20.0622	-0.0228694	25.5469		0.00959393	-0.0733097	0.0829036
Y17G7B.21	-0.139619	11.377	-0.111394	24.6412	-0.109167	20.5703	-0.116172	17.9238	-0.125358	29.5139	-0.133942	30.7692	-0.131894	19.0615	-0.144894	25.7151	-0.0724006	19.7029	-0.118982	14.8211	-0.146694	20	-0.113148	15.4959	-0.155936	10.1821	-0.157327	20.2177	-0.122364	22.8193		-0.0724006	-0.157327	0.0849268
smgl-2	0.0125757	20.3217	0.00351104	18.6531	0.0766374	12.4236	0.0238958	39.0996	0.0405315	16.3194	0.02106	19.2597	0.0413982	9.83819	0.0255067	13.0198	0.0325658	7.98602	0.0311618	10.1968	0.0139883	11.712	0.128506	17.2004	0.0391099	23.1625	0.0260846	16.9518	0.091606	21.091		0.128506	0.00351104	0.124995
lin-1	0.213646	2.00078	-0.00486013	6.16513	-0.0379227	5.09165	0.258137	2.38137	0.154534	3.81944	-0.184523	51.417	0.107481	42.5081	0.227747	20.0383	-0.195754	50.2403	0.00963704	3.6136	0.010478	4.768	0.0402463	4.95868	0.177814	2.36008	0.00727817	1.86625	0.134993	3.42965		0.258137	-0.195754	0.453892
ubql-1	0.0632131	16.6732	-0.0163065	18.4857	0.0118175	29.3279	0.0448354	24.0695	-0.0431849	38.8889	-0.0408359	31.4633	-0.0842028	25.5717	-0.0907054	32.0849	0.0236168	19.6942	0.0505779	19.195	0.0369753	20.992	0.0657652	20.5579	0.0467703	17.3972	0.0327033	26.9051	-0.0622628	21.6041		0.0657652	-0.0907054	0.156471
M04F3.5	0.0644515	9.88623	-0.0406543	14.3059	-0.0963434	15.8859	0.0680884	19.9702	0.0507085	15.2778	-0.0500254	21.631	-0.13164	30.0378	0.0818513	6.82689	-0.0711397	14.4779	0.0164754	8.84615	-0.0314718	11.776	0.07236	19.9897	0.055618	11.0249	-0.10945	13.2193	-0.112365	18.6876		0.0818513	-0.13164	0.213491
cus-2	-0.0175315	22.4402	0.00742285	25.1078	-0.0704874	17.5153	0.00225378	42.2724	-0.0561584	14.9306	-0.0663359	18.1029	-0.014224	11.8501	-0.0478833	16.3374	-0.0135892	14.8973	-0.00220457	13.3631	0.0135705	13.568	-0.0112678	15.8574	-0.037147	22.2859	-0.0367778	15.2411	-0.00444846	13.2865		0.0135705	-0.0704874	0.084058
frm-4	0.00572505	13.3778	-0.00972011	12.3624	-0.0249627	16.2933	0.0053889	26.5293	-0.0150881	15.625	-0.0698755	25.7374	-0.00834319	8.26861	-0.0718232	16.8387	-0.0121606	11.446	-0.0304102	13.1395	0.00464508	13.088	-0.0182252	25.155	0.00336833	13.857	-0.0195017	8.24261	-0.0432422	19.3627		0.00572505	-0.0718232	0.0775483
sma-1	0.189298	7.4539	0.00251482	35.2307	-0.00528692	24.6436	0.11676	13.1349	0.017912	24.3056	-0.00164483	18.1608	0.00464195	30.48	0.0673757	46.1221	0.137539	11.4635	0.132104	10.5903	0.0697833	25.408	0.0759934	12.9132	-0.037282	33.7492	0.0463951	26.1275	0.0524624	21.3611		0.189298	-0.037282	0.22658
elpc-2	-0.0184007	18.0071	0.00674354	12.3882	0.021445	16.2933	-0.0041807	32.4039	-0.0210066	23.2639	-0.0130781	36.5529	0.0185992	25.5825	0.00303262	23.7835	0.00849435	13.2197	0.010946	12.2898	-0.00439921	17.248	-0.00143761	19.5248	-0.0188063	18.0378	-0.0181679	16.9518	0.0280077	24.9257		0.0280077	-0.0210066	0.0490143
hcp-4	0.0146414	13.8486	-0.0433294	13.4693	0.0520556	7.73931	-0.00138735	31.9693	0.191439	9.375	0.00461509	11.5674	0.00650968	8.43042	-0.00500661	8.43409	-0.00819686	6.55308	0.0014392	8.22898	0.0138048	8.192	0.0523771	13.3264	0.0258327	23.6008	0.0809554	9.48678	0.0224779	6.96732		0.191439	-0.0433294	0.234768
lon-2	0.111868	1.09847	-0.133042	9.14473	-0.0647493	4.48065	0.0598529	2.1917	0.315527	20.4861	0.0644236	20.5899	0.0445104	1.70442	-0.0660718	11.1619	-0.100381	7.40935	0.148116	5.11628	0.0649215	3.68	0.140346	2.99587	0.223889	0.640593	0.142253	4.04355	0.0648937	12.1253		0.315527	-0.133042	0.448569
col-119	0.008037	26.9125	4.15e-05	17.2405	0.0109847	31.9756	0.0035705	23.9714	-0.00171951	31.9444	0.00332467	40.1966	-0.000800436	50.3937	0.000669577	27.8679	-0.000113659	26.6754	0.00198942	22.254	0.00340485	24.64	4.36e-06	47.5723	0.00185496	27.5792	-0.0014653	23.0171	0.0030602	26.33		0.0109847	-0.00171951	0.0127042
let-711	0.0149217	13.6916	0.0437306	21.298	-0.109182	16.7006	-0.00236454	30.2289	0.0747125	9.375	-0.00298422	26.3736	0.0158392	15.1187	0.0184452	16.9124	-0.001738	17.7457	0.0772864	13.4258	0.0581949	15.264	0.0755485	14.4112	0.0954057	15.7451	0.0869416	14.7745	0.0691851	13.6376		0.0954057	-0.109182	0.204587
met-1	0.0103696	22.2832	-0.0586953	40.7137	-0.0673205	34.0122	0.0308977	37.5365	-0.0491383	35.7639	-0.0844231	48.9879	-0.0369855	24.52	-0.0434891	33.2203	-0.0376349	24.9017	-0.0420042	30.2504	-0.0396873	28	-0.0143893	29.4421	0.0268438	19.2178	-0.0508363	27.2162	-0.0438443	34.6476		0.0308977	-0.0844231	0.115321
nhr-88	0.194827	3.4131	0.108144	3.67141	-0.0619249	16.9043	0.221697	2.25274	-0.00390852	34.7222	0.0290123	15.2689	-0.0469612	44.5631	-0.0201159	31.3182	0.0839858	21.197	0.0801514	14.4991	0.0282317	11.36	0.0708571	14.6694	0.234516	3.2704	-0.00827628	22.395	0.0560532	17.4453		0.234516	-0.0619249	0.296441
unc-58	0.158206	0.549235	-0.0581704	1.08759	-0.0662343	21.3849	0.0599637	0.579173	0.0241383	4.16667	-0.0431078	9.60093	0.0397655	1.38619	-0.0257174	1.76939	-0.0395699	21.1446	-0.0466425	14.2844	-0.0351009	1.28	0.334883	23.2438	0.0550666	0.775455	-0.00569426	2.48834	-0.122686	10.0189		0.334883	-0.122686	0.457569
lat-1	0.0110578	13.3778	-0.0375038	19.8822	0.0373432	30.1426	0.0218099	25.8302	-0.024942	7.29167	-0.104208	50.2024	0.00489064	12.1305	-0.0234478	25.8626	0.0220322	8.40542	-1.74e-05	15.5903	-0.00305	28	-0.0844174	20.9711	0.0350851	14.3628	0.00784309	16.4852	-0.00753986	21.5231		0.0373432	-0.104208	0.141551
madd-3	0.11772	4.78619	-0.0699454	20.8025	-0.0561189	26.2729	-0.0112055	6.85561	-0.0353578	18.4028	0.0584454	42.8571	-0.0529838	16.8986	-0.0830012	19.7729	0.152205	43.1892	-0.0276437	11.0376	-0.0637715	13.952	-0.0140649	13.5331	0.0777529	2.52866	-0.0303057	13.5303	-0.0264881	23.7105		0.152205	-0.0830012	0.235206
pqn-18	-0.00728325	2.15771	0.080474	6.21662	0.0226303	21.5886	0.0673371	1.31894	0.00681888	26.0417	-0.0479373	50.6651	-0.0242705	28.4088	-0.0662645	33.9428	0.0140776	23.1979	0.0218657	14.6064	-0.0110267	20.864	0.0123254	8.67769	0.0358631	1.55091	0.0588933	10.7309	0.0197239	12.5034		0.080474	-0.0662645	0.146738
snrp-200	0.0250036	24.9117	0.0607826	25.6516	0.0802763	17.7189	0.0203636	47.6157	0.0759792	18.4028	0.0585078	20.9948	0.0927327	13.0529	0.0858509	17.0451	0.116684	12.879	0.0928058	15.8229	0.101183	15.968	0.144756	18.0269	0.123143	21.3419	0.0816595	14.7745	0.103033	14.9068		0.144756	0.0203636	0.124393
zer-1	0.0316014	9.25853	-0.0662846	13.2184	-0.00106514	18.5336	0.0326678	20.1373	0.118577	13.5417	-0.0594106	17.1197	-0.0636072	13.8134	-0.0781096	18.7113	-0.0956508	21.197	-0.0504792	13.4973	-0.000765694	12.96	0.0260193	12.345	0.0553159	12.0364	-0.00769599	11.6641	0.0107001	12.8274		0.118577	-0.0956508	0.214228
phf-15	-0.0429012	18.6348	0.0265086	24.8279	0.0487982	18.1263	-0.00479467	35.4974	-0.165581	20.4861	-0.00512711	30.0752	0.0550685	17.3571	0.0284027	24.9042	0.0714816	16.3652	0.0495469	16.619	0.0103471	16.384	0.0363786	20.2996	0.00959208	21.2744	-0.0180423	18.507	0.0205607	22.4953		0.0714816	-0.165581	0.237063
Y94H6A.5	0.0196691	21.4202	-0.0217293	29.4099	0.0122759	17.7189	0.0142632	35.6515	-0.0526696	21.875	-0.0169212	32.4465	-0.00637937	18.6839	0.000972531	23.4592	-0.000689074	14.8973	0.0147529	15.1163	-0.0101634	18.112	0.0451762	21.1777	0.00106599	17.2286	-0.0429106	17.5739	0.00857832	19.4437		0.0451762	-0.0526696	0.0978458
nipa-1	0.0183874	8.5916	-0.0514399	13.8008	-0.0648119	21.9959	0.0316547	15.6042	-0.0835513	28.8194	-0.00399134	23.1926	-0.0550398	17.8587	-0.0548812	30.1681	-0.0212509	8.67628	-0.0261794	11.9231	-0.0839492	31.648	-0.00452118	18.5434	0.142892	20.499	-0.059624	24.7278	-0.0126786	31.2179		0.142892	-0.0839492	0.226841
unc-132	0.0533383	17.9286	-0.0245343	14.869	-0.101717	27.4949	0.048416	32.7534	-0.0799327	31.9444	-0.0960168	57.3742	-0.0939397	21.2837	-0.00875307	12.1793	-0.0722247	27.6278	-0.0247885	14.7496	-0.00376871	12.8	0.00473908	17.0971	0.0552835	20.027	0.00381771	13.2193	0.0664529	10.1809		0.0664529	-0.101717	0.16817
unc-34	0.0570121	17.0655	0.0111118	34.0723	-0.0136049	34.0122	0.0675609	28.1673	0.101955	19.7917	0.0047071	39.2134	0.0504754	21.699	0.0333977	27.396	0.0427513	19.9563	0.0335365	25.0358	0.0289555	33.44	0.081043	23.5537	0.0395865	12.7444	0.0600484	19.4401	0.0224004	29.1925		0.101955	-0.0136049	0.11556
rpl-19	0.00657119	53.8643	-0.0194479	38.1974	-0.00991595	46.8432	-0.00194442	56.5787	-0.0547464	50.3472	0.000839308	61.1336	-0.000511547	46.9094	-0.0256497	56.2666	0.00677533	46.4133	0.00168668	43.864	0.00318919	45.248	0.0193069	62.7583	0.0132887	65.5091	0.0033643	42.9238	-0.0132355	47.421		0.0193069	-0.0547464	0.0740533
unc-11	0.0526302	14.9863	0.0143768	8.28882	-0.028157	12.22	0.0501558	14.6014	-0.0282979	14.2361	0.00172795	16.2522	-0.0030378	11.4293	-0.127052	24.683	-0.058486	23.2154	0.0165387	17.6923	-0.0895313	19.968	0.00475595	8.93595	-0.0862707	6.67566	-0.00238154	16.9518	-0.0861782	19.7948		0.0526302	-0.127052	0.179682
nhr-40	-0.0388356	4.27619	-0.0157374	5.02285	-0.0154158	31.1609	0.0778997	3.37257	-0.0745503	26.7361	0.0497012	16.31	-0.0884893	34.288	-0.119704	15.143	-0.0125808	37.9205	0.0721839	26.0555	-0.0214457	22.176	-0.00149398	15.2376	0.054659	3.00067	0.0592499	22.2395	0.0501776	25.7359		0.0778997	-0.119704	0.197604
sam-10	0.0115544	17.3009	0.00355418	31.791	0.0646842	27.4949	0.035897	30.545	-0.014938	26.7361	-0.0539354	41.122	0.0101441	18.7217	0.00491394	25.3613	0.0251273	18.4098	0.0136323	22.0125	0.0237992	19.68	0.0287028	20.8678	0.0170891	15.2394	0.0733816	13.2193	0.0288067	16.014		0.0733816	-0.0539354	0.127317
W05F2.4	0.150147	3.09925	-0.0282264	3.88699	0.0981597	16.2933	0.166216	3.30063	0.189451	6.25	0.150073	50.4338	-0.141231	6.8932	0.0829061	3.53878	-0.0515719	69.1656	-0.0144942	4.55277	-0.0850132	28.832	0.0206763	5.32025	0.132224	5.56305	0.12209	2.9549	0.0750986	3.75371		0.189451	-0.141231	0.330683
ubr-5	0.0194043	28.0502	-0.00875312	32.1835	0.00499715	25.0509	0.020026	50.9105	0.00444504	27.4306	0.0210059	32.4465	0.00804458	24.2934	-0.0391447	38.4252	0.014728	23.6785	0.0201447	24.3202	0.00066317	27.072	0.0419624	23.9669	-9.92e-05	24.5786	-0.027603	28.1493	0.0331431	25.0608		0.0419624	-0.0391447	0.0811071
F16A11.1	-0.123896	12.7501	-0.0538699	8.41431	-0.0886416	6.92464	-0.0501861	23.7454	-0.00531473	11.1111	-0.017902	10.4106	-0.20002	26.1812	-0.243679	38.6169	-0.0191182	6.71909	-0.0446705	8.25581	-0.151457	13.696	-0.00661432	10.4339	-0.0449115	11.8678	-0.129171	8.70918	-0.0464885	9.66784		-0.00531473	-0.243679	0.238364
nas-39	-0.00376082	1.29463	-0.0708228	3.42043	-0.144577	3.46232	-0.0390707	1.17724	0.163393	1.04167	-0.147248	30.6536	-0.0822815	1.34844	-0.11179	5.49985	-0.148644	13.543	-0.0352235	1.35063	0.00658947	1.536	0.249395	23.1405	0.0405641	0.37087	-0.0848533	1.08865	-0.103258	5.02295		0.249395	-0.148644	0.39804
F43G9.12	-0.0010206	16.2809	-0.00677993	17.1053	0.147678	15.6823	-0.0144702	31.7789	0.167971	21.5278	-0.0389031	17.8138	0.107936	14.2557	0.0788428	16.4996	0.0487819	10.1442	0.0569699	10.0894	0.0686597	12.192	-0.0621216	14.876	-0.0252344	17.2623	0.0835815	16.7963	-0.00574709	12.2603		0.167971	-0.0621216	0.230093
fos-1	-0.0136595	5.57081	0.0619685	4.93597	-0.0853828	20.1629	0.24622	2.09432	-0.00305915	28.4722	-0.0694188	22.1515	-0.0628203	34.3905	-0.101336	31.6426	-0.0657514	24.5435	-0.0260715	16.0197	-0.0332601	25.696	0.114744	51.7562	0.157759	3.94471	-0.00262645	59.5645	0.0542964	57.764		0.24622	-0.101336	0.347556
lfi-1	0.0800507	4.51157	-0.030523	5.66317	0.0410102	21.5886	0.0654426	3.94303	-0.00790475	13.1944	0.0645661	12.5506	-0.00188869	29.1855	-0.000857006	42.7308	0.0519209	7.4443	0.0227304	23.3989	0.0315381	7.008	0.048092	9.50413	0.100483	4.07957	-0.00846268	7.62053	-0.0311397	34.0805		0.100483	-0.0311397	0.131623
nxf-1	0.0204025	9.06238	-0.022353	15.3227	0.0297826	12.6273	0.0164736	20.6787	-0.0159312	17.3611	0.0191448	20.3008	0.0695436	18.7972	0.113584	34.6505	0.0319571	15.972	0.010958	12.1825	0.0351188	18.528	0.0339276	12.5	0.0331409	7.78827	0.0451831	14.3079	0.0366826	17.3643		0.113584	-0.022353	0.135937
ulp-4	0.00160088	7.68929	0.0189514	11.8798	0.0887843	14.664	-0.016677	16.057	0.0875171	14.5833	0.0345836	23.3661	-0.00738473	15.7551	-0.0522362	23.3854	0.00165077	23.4426	-0.000486365	9.94633	0.000715661	13.28	0.0206751	12.5	0.00844911	6.67566	0.0599091	9.95334	0.0309638	12.7734		0.0887843	-0.0522362	0.141021
Y54E2A.4	0.0242012	14.9078	-0.0510156	22.1668	-0.0721652	16.0896	0.0245799	29.968	-0.0402917	25.6944	0.00955838	29.439	-0.0272299	18.754	-0.0684836	27.9416	0.0174045	12.5208	-0.0234328	15.1342	-0.0633865	22.016	0.0201606	15.8058	0.0800088	16.3857	-0.0242457	17.5739	-0.0677315	20.6049		0.0800088	-0.0721652	0.152174
apb-1	-0.0177319	15.0255	-0.0785713	22.6591	-0.0607386	18.5336	0.0364961	27.3607	-0.0762236	24.6528	-0.0637675	24.9277	-0.0915957	20.5663	-0.0485181	22.8546	-0.0367869	13.2023	-0.0492825	17.6744	-0.0171853	16.576	-0.0122694	18.595	0.00642473	16.3857	-0.072698	14.4635	-0.0573122	16.5812		0.0364961	-0.0915957	0.128092
msa-1	0.307141	3.17772	0.0518106	4.70107	0.112392	6.10998	0.199368	3.40964	0.063689	13.1944	-0.0200887	27.9931	-0.132334	28.0151	0.219897	4.68888	0.0742784	11.4897	0.139225	15.1252	0.195742	6.208	0.124826	6.04339	0.238357	3.20297	0.237335	3.26594	0.0783585	7.42641		0.307141	-0.132334	0.439475
abts-3	-0.0706638	5.53158	0.0609912	1.20664	0.00193443	9.16497	0.176293	0.678003	0.240057	3.125	-0.153616	16.7727	0.104022	1.62352	0.0635532	1.65143	-0.0204474	54.3032	0.0131488	22.8623	0.0902983	1.952	0.139248	3.66736	0.00152792	1.68577	0.0606593	2.64386	0.0846061	1.99838		0.240057	-0.153616	0.393673
Y32H12A.8	0.044507	14.5155	-0.0352017	39.4459	-0.0759165	29.7352	0.0923796	23.1589	-0.102182	23.6111	-0.0636101	42.2788	-0.110977	29.4013	-0.121958	45.3111	-0.0186754	22.6387	-0.0151817	23.6315	-0.0275841	26.144	-0.036918	25.5165	0.0921559	20.6676	-0.00282716	24.7278	-0.101852	37.5371		0.0923796	-0.121958	0.214338
T23B5.3	-0.130526	8.82699	-0.129224	15.9727	-0.117733	20.1629	-0.127474	16.9675	-0.133788	12.8472	-0.0952003	25.7953	-0.0905146	8.98598	-0.102004	16.4701	-0.109478	6.05505	-0.0997032	11.9857	-0.074578	11.456	-0.0921649	10.6405	-0.164904	20.3978	-0.0737452	13.0638	-0.0517768	20.794		-0.0517768	-0.164904	0.113127
stip-1	0.03706	10.1608	-0.0370232	9.58878	-0.0501164	6.72098	0.00814091	21.1482	-0.146511	9.375	-0.0196838	38.8664	-0.0125718	11.2837	0.000856714	7.57889	-0.0285295	17.4924	-0.00527548	6.2254	-0.0068157	6.368	0.00974784	8.78099	0.0312848	12.3399	-0.00134041	7.46501	-0.00655974	8.12854		0.03706	-0.146511	0.183571
aak-1	0.0831241	10.8278	0.129896	5.0872	-0.0868101	38.0855	0.131431	18.0735	0.236528	6.94444	-0.273048	65.7027	0.173696	4.137	-0.0321877	15.7771	-0.0543431	16.1555	0.121821	6.41324	0.181785	6.464	0.0199884	10.8988	0.238824	11.9353	-0.149426	46.1897	0.022159	12.2873		0.238824	-0.273048	0.511871
akap-1	0.0673104	23.2248	0.055321	26.958	0.0774728	43.1772	0.0786095	37.4915	0.0587933	40.2778	0.0559557	44.0717	0.0691508	32.4434	0.0638673	42.0525	0.0409696	34.1459	-0.0820119	43.4258	0.0737419	30.08	0.0786412	33.626	0.0249452	31.8948	0.0279685	29.86	0.0764137	36.5109		0.0786412	-0.0820119	0.160653
spe-48	0.00705666	19.3017	-0.0046721	13.2216	-0.0480942	20.7739	0.0347043	24.4008	-0.0892066	36.8056	-0.10582	32.7935	-0.0956456	23.5545	-0.124052	27.7647	-0.0226499	13.0974	0.00977769	12.2093	-0.0489759	20.128	0.0236619	15.4442	0.1137	14.4976	-0.0597487	20.8398	-0.0657091	20.956		0.1137	-0.124052	0.237752
nmy-2	0.0517164	26.8733	-0.0314967	29.1074	0.0206999	21.3849	0.0182332	45.7888	0.0222902	25.6944	0.0215171	38.4615	0.0185773	19.9137	0.00189551	26.8652	-0.00926382	20.2272	0.0207523	18.1127	-0.0135019	22.368	0.0187171	22.2624	-0.0166225	36.9858	0.0235685	21.3064	0.023591	19.4707		0.0517164	-0.0314967	0.0832131
egl-18	0.027246	1.88309	-0.12739	18.6338	-0.239698	28.5132	0.12853	4.84921	-0.370466	50.3472	-0.0828856	2.77617	-0.135989	4.73031	-0.026024	2.37393	-0.1671	4.85802	-0.129781	11.1091	-0.23661	8.736	-0.0738163	5.2686	-0.0653372	1.07889	0.0515341	6.06532	0.0192429	2.40346		0.12853	-0.370466	0.498996
T08G11.1	-0.00493916	41.7026	-0.000819864	23.47	0.0377421	43.3809	-0.00552856	62.8813	-0.0273658	43.0556	-0.0103106	49.9711	-0.00968238	34.6926	-0.0157994	39.944	-0.0117229	47.8986	-8.15e-05	28.7209	0.00121047	32.352	0.0141592	29.8554	0.0230325	38.739	0.0200231	38.4137	-0.0131277	39.6435		0.0377421	-0.0273658	0.0651078
zig-11	-0.00486228	12.9855	0.00503839	13.6688	-0.102649	20.5703	0.00223763	26.9355	-0.0867093	18.0556	-0.110472	41.2377	-0.0683496	14.8598	-0.146526	19.0652	-0.012755	17.3962	-0.0561257	18.5152	-0.0678061	15.392	-0.0954204	33.8843	-0.0435858	13.6548	-0.0531324	12.1306	-0.0720044	16.8242		0.00503839	-0.146526	0.151564
sax-2	0.0626035	11.4947	-0.0435381	21.3495	0.0141897	15.8859	-0.00276611	24.4444	0.0693366	14.2361	-0.0829214	24.812	0.0071599	22.6807	-0.0516875	29.6963	-0.0116673	11.7431	0.037495	13.1038	0.0169818	17.024	0.0191877	14.2045	0.0724247	9.74376	-0.0967241	13.8414	-0.0549733	20.902		0.0724247	-0.0967241	0.169149
sql-1	-0.00787445	32.4441	-0.0246637	34.4392	-0.042821	42.9735	0.0202237	51.2862	-0.0502155	61.4583	-0.102715	60.7866	-0.0643718	39.8652	-0.0327319	40.4158	-0.068431	38.9777	-0.0359179	26.4848	-0.0792459	39.2	-0.0635716	43.8533	0.0244995	28.793	-0.0158693	34.5257	-0.0580533	44.1264		0.0244995	-0.102715	0.127214
tns-1	0.0709181	8.27776	0.0289029	5.89163	-0.119668	10.387	0.117594	8.62655	0.056016	8.68056	-0.13576	53.8462	-0.0926043	24.1154	0.156384	8.30139	-0.0670348	32.4509	0.0237609	10.6351	-0.12792	16.928	0.0310058	23.9153	0.13519	6.9791	0.115948	43.7014	0.134901	11.9363		0.156384	-0.13576	0.292144
kin-1	-0.0673534	10.2393	-0.0234491	8.8841	0.0530408	54.1752	0.150239	3.07463	0.0638696	48.6111	-0.241353	77.0966	0.0340486	53.0205	0.118523	38.1746	-0.0172716	66.7104	-0.0105558	55.3846	-0.00487557	48.64	-0.0119015	60.124	-0.0345822	9.10317	-0.0782916	64.3857	-0.149703	69.2142		0.150239	-0.241353	0.391592
ifg-1	0.0100959	30.7572	-0.00792218	28.6537	-0.088227	24.4399	-0.00748502	47.833	-0.060478	26.3889	-0.0212242	32.4465	-0.0138787	22.589	-0.0497792	30.6399	-0.0333029	23.1979	-0.00223663	22.6655	0.00175134	23.712	-0.00638792	27.3244	-0.101137	43.1895	0.00511171	22.7061	-0.0171325	22.4413		0.0100959	-0.101137	0.111232
spt-16	-0.00423961	17.0655	-0.0325875	16.5487	0.0275856	12.6273	0.011663	33.2658	-0.0275338	19.7917	-0.0670668	23.2504	-0.0370968	14.3528	-0.0336695	18.2247	0.00812689	11.7082	0.00567754	13.4436	-0.0446561	14.336	0.00911659	18.0269	0.0385525	17.8018	-0.0467981	12.7527	-0.0506123	13.5026		0.0385525	-0.0670668	0.105619
sbp-1	0.176476	0.980777	0.0299243	2.97316	0.0081344	4.88798	0.198681	1.72517	-0.226052	2.08333	-0.0705018	27.7039	-0.0198936	11.9417	-0.000992529	28.9738	0.0117199	7.71516	0.218382	1.08229	-0.0164072	8.48	0.118223	3.15083	0.182986	1.01146	0.133295	2.9549	0.0362586	6.18417		0.218382	-0.226052	0.444434
parg-1	0.0230845	19.5763	-0.0289597	16.4071	0.0694445	12.6273	-0.00518768	39.3314	-0.104124	13.1944	-0.0360769	25.1591	0.0244093	11.6721	0.0401603	20.6134	0.0438742	10.0917	0.0250722	11.5832	0.0295773	14.88	0.031575	17.6136	0.00765435	16.6891	-0.0224685	18.6625	0.00324369	16.7162		0.0694445	-0.104124	0.173569
C35B1.2	-0.0316999	25.8925	-0.0932772	31.2118	-0.000182142	38.9002	-0.0438432	37.9093	-0.0752677	46.1806	-0.0279348	56.4488	-0.0492724	39.8975	-0.0614423	37.3341	0.0354679	59.4408	0.0147854	33.5957	-0.015904	39.968	-0.0376915	30.1653	-0.046157	22.3871	-0.0113008	32.8149	-0.0639746	33.5674		0.0354679	-0.0932772	0.128745
gfi-2	0.111548	11.3378	-0.0333325	16.0692	-0.073132	18.5336	0.0944143	22.3901	-0.127132	31.5972	-0.158048	23.6553	-0.127041	24.11	-0.204253	30.4335	-0.0224837	10.284	-0.0491198	14.0966	-0.0931534	20.256	-0.0360805	17.7169	0.076396	10.7552	-0.046819	16.1742	-0.126046	18.7416		0.111548	-0.204253	0.315801
gei-14	0.0090085	15.1824	-0.0216494	7.05966	-0.0217732	5.29532	-0.00317687	29.6454	0.0830927	6.94444	0.0658287	6.94043	0.027619	5.44229	0.0243762	6.28133	0.0250412	4.7619	-0.00172521	6.16279	0.0338823	7.04	0.0552665	9.34917	-0.0893646	28.3547	-0.0396433	6.22084	0.0195354	5.7791		0.0830927	-0.0893646	0.172457
F58D5.5	0.0208289	6.39466	0.00989859	21.179	-0.0448634	20.7739	0.0761012	8.83366	-0.186421	20.1389	-0.166803	24.9277	-0.151583	21.3161	-0.166757	26.6883	-0.0495493	17.239	-0.01244	16.8605	-0.0913494	20.992	-0.00632172	14.2045	0.222213	4.78759	0.0329192	14.3079	-0.0698904	16.1221		0.222213	-0.186421	0.408634
puf-9	0.104131	3.06002	0.00162896	9.76897	-0.242071	9.36864	0.091188	4.20972	-0.0247646	10.4167	-0.182545	32.0416	-0.0279259	11.5912	-0.0774696	18.6228	-0.0776878	20.7689	0.0512427	5.59034	0.0179644	6.848	-0.0901548	13.1198	0.157685	2.32637	0.013372	7.62053	-0.0640062	11.1801		0.157685	-0.242071	0.399757
lmd-3	-0.00840438	30.8749	0.0370603	24.0813	-0.217355	48.0652	0.0682061	41.5311	-0.266308	87.5	-0.0803939	44.8814	-0.147582	70.6203	0.0387237	62.2235	0.0753936	21.2582	-0.0846745	40.8945	-0.0201838	31.52	-0.0861288	44.0083	0.143993	32.8726	-0.0363649	26.1275	-0.0941297	33.7564		0.143993	-0.266308	0.410302
hlh-30	-0.00603087	14.5547	0.101047	16.494	-0.146531	47.4542	0.283219	5.98648	-0.0531492	48.6111	-0.0957384	55.0607	-0.0913954	62.6807	-0.0863936	50.9584	-0.0682329	48.0821	-0.0408412	33.1038	-0.0421411	38.72	-0.016554	36.7769	0.150954	5.0236	0.0878465	33.437	-0.0635372	45.2876		0.283219	-0.146531	0.42975
hxk-1	0.0128175	17.7324	-0.0557805	11.2909	-0.0782676	10.387	0.0246603	25.9894	0.0870721	10.7639	-0.0969496	37.7097	-0.0989011	17.3409	-0.0281642	12.2825	-0.0195291	8.50153	-0.18162	17.263	-0.124286	21.632	0.0306386	15.186	-0.230693	20.2293	-0.0380961	9.95334	0.000686275	10.0459		0.0870721	-0.230693	0.317765
pdi-6	0.11337	11.2985	-0.0735711	17.3338	-0.160787	18.9409	0.089809	10.3386	-0.156015	27.4306	-0.10444	26.3736	-0.0499841	13.0421	-0.0856587	21.6308	0.0107454	12.9576	0.0155036	10.3309	0.0277358	16	-0.05553	28.7707	0.156986	15.5765	-0.170344	21.6174	-0.139637	19.1466		0.156986	-0.170344	0.327329
mask-1	-0.00811546	27.6187	-0.0381486	32.9815	-0.00802893	23.6253	0.0126226	48.1731	-0.00760551	27.7778	-0.0711298	43.0885	-0.0718272	29.8382	-0.0308005	30.3303	-0.00678817	23.5824	0.0028097	23.2558	-0.0127508	22.72	0.015422	26.4979	0.0214828	42.9198	-0.0171934	24.7278	-0.0289843	26.546		0.0214828	-0.0718272	0.09331
egl-30	0.0285954	22.5186	-0.00998247	40.4305	-0.0688763	49.8982	-0.00126161	29.9985	0.0733566	62.8472	-0.0643784	57.6056	0.0389998	43.1607	-0.00949501	43.0551	-0.0407115	37.2477	-0.0454113	41.2522	-0.00868952	42.848	-0.0184851	38.8946	0.0215746	14.1942	0.0318877	34.5257	0.0190695	45.0446		0.0733566	-0.0688763	0.142233
hmp-1	0.0172477	16.2417	-0.0267106	27.0127	0.042776	18.3299	-0.00263113	27.599	-0.0320615	26.7361	0.0136986	32.1573	-0.0244946	24.9083	0.0182051	23.3707	0.0613913	29.1306	0.00862373	16.8784	0.0312539	17.216	-0.000441246	20.7128	0.0532908	12.9804	-0.0240981	16.4852	-0.0247606	18.7416		0.0613913	-0.0320615	0.0934529
Y48G1C.8	-0.0329417	18.0855	-0.0616148	25.9187	-0.0381019	17.3116	0.0129492	33.571	0.0128122	25.6944	-0.0318329	26.1423	0.00386476	15.0108	-0.0179299	20.0088	0.026138	13.1236	0.0379082	11.7979	0.0108686	14.976	-0.00921156	22.2624	-0.0386394	16.8577	-0.0305083	12.1306	0.0356195	14.4207		0.0379082	-0.0616148	0.099523
zyg-9	0.0428832	19.5371	0.0336369	22.1314	0.00407724	13.8493	0.0247288	39.4477	0.0203835	21.1806	0.0550484	18.6235	0.00733876	16.9579	-0.0164024	21.4096	0.0837879	13.4731	0.0760393	17.5492	0.0469725	18.24	0.0395361	17.2004	0.08704	18.6784	0.0549989	17.8849	0.0456795	15.906		0.08704	-0.0164024	0.103442
smg-2	-0.0188982	16.2024	0.00855075	16.5004	0.0664201	16.9043	0.0215469	31.2935	-0.0639429	19.4444	0.0212453	29.6125	-0.0219815	14.5739	-0.0563377	22.427	0.0624372	15.4827	0.00949763	11.8157	0.0271212	14.24	0.0342786	15.0826	-0.0453923	15.9811	0.0812883	13.5303	-0.00297393	16.3921		0.0812883	-0.0639429	0.145231
cogc-1	-0.0593911	14.8293	-0.032295	21.3077	-0.0265839	18.5336	-0.0476327	25.3346	0.0166121	22.2222	0.0261155	34.2973	0.00885696	16.1489	0.0685794	25.2138	-0.0431098	14.4692	-0.00336624	11.5295	0.059038	16.256	0.00719269	22.8306	-0.0811328	12.3061	-0.00178719	16.0187	0.0060196	22.1172		0.0685794	-0.0811328	0.149712
vha-7	-0.0162604	12.907	0.0207597	7.79973	0.0247132	7.94297	-0.00351896	28.2974	-0.0323107	8.68056	0.0286267	9.36958	-0.0301282	21.2082	0.063257	6.41404	0.0808522	5.4609	0.0481693	6.90519	0.0586218	7.136	0.0386639	10.0207	-0.0522169	12.3061	0.0210403	23.3281	0.0273455	32.7302		0.0808522	-0.0522169	0.133069
Y71G10AR.4	-0.034219	16.4378	0.00939507	23.6341	-0.0256544	27.4949	-0.017626	26.2103	-0.0609599	35.4167	-0.0793754	54.4824	-0.0641628	39.8004	0.25862	34.0902	-0.0344253	32.7304	-0.0027696	24.4544	-0.0476593	34.784	-0.0400052	20.1446	-0.0192341	15.8125	-0.0100802	19.4401	-0.0447895	28.6524		0.25862	-0.0793754	0.337995
swsn-1	-0.0475788	11.2593	-0.110975	27.0159	-0.146659	10.998	-0.0231105	25.1268	-0.172959	15.2778	-0.0714636	19.5489	-0.0440895	9.73571	-0.0904951	13.4474	-0.0560723	9.05199	-0.0742802	11.0465	-0.0687843	9.824	-0.0758153	13.843	-0.0935215	9.74376	-0.0274311	11.1975	-0.0737973	12.2333		-0.0231105	-0.172959	0.149848
F35G2.1	0.00533735	6.55159	0.0132995	5.4508	-0.165472	4.68432	0.0583661	16.5889	0.0366738	9.72222	-0.223584	27.8195	-0.127096	14.3959	-0.173803	21.0557	0.0255155	5.33858	0.0453674	4.91055	-0.173214	25.088	-0.0112856	20.7128	0.0773628	9.1706	0.0453889	5.28771	-0.111457	11.6662		0.0773628	-0.223584	0.300947
taf-1	-0.0278642	24.441	-0.0495711	35.0923	-0.0200887	21.1813	0.0241946	44.6828	-0.0784345	22.9167	-0.0263232	28.4558	-0.024497	20.89	-0.0793653	26.939	-0.0327588	17.5186	0.00510024	20.1342	-0.00261435	20.416	-0.0413907	22.4174	-0.0216806	24.1065	-0.0641838	21.3064	-0.0181917	21.01		0.0241946	-0.0793653	0.10356
ape-1	0.0744121	11.377	-0.0645835	25.7159	-0.0545219	17.5153	0.0583947	23.9314	-0.033679	18.0556	-0.187365	34.5865	-0.0163114	35.1079	-0.0591616	12.4005	0.0273847	11.8654	-0.0210441	10.7245	-0.130154	23.52	0.0685922	17.9752	0.081177	15.9811	-0.0612213	18.9736	-0.0734038	15.1499		0.081177	-0.187365	0.268542
vhp-1	0.0728433	4.90388	0.0197405	26.7649	-0.0807221	35.2342	0.125878	5.22782	-0.120857	44.7917	-0.106398	53.7883	-0.157184	53.4412	-0.040412	44.161	-0.0305246	36.4002	0.0220511	32.1914	-0.0286584	41.92	-0.120744	28.9256	0.137745	3.97842	-0.0704267	38.4137	-0.0593619	43.1812		0.137745	-0.157184	0.294928
pod-1	0.0419076	13.8486	-0.0392132	12.5201	-0.0390987	15.4786	0.0141646	28.3584	-0.0494964	20.8333	-0.00187478	21.284	-0.0949711	18.5761	-0.0685474	39.7375	0.0278662	8.43163	0.0282892	11.4401	0.00180702	14.272	0.0198835	33.936	0.00405708	18.1389	-0.0107937	16.6407	-0.0383921	33.6214		0.0419076	-0.0949711	0.136879
unc-13	0.105413	6.82621	0.0287305	4.0511	0.126638	21.3849	0.0859059	1.29133	0.13267	4.16667	-0.0577006	18.5656	0.0250734	4.95146	0.261915	8.33088	-0.0196519	34.4692	0.0266073	52.3614	-0.00719909	8.8	0.0290993	5.47521	0.0341546	2.3938	-0.0459128	29.86	-0.0186872	15.825		0.261915	-0.0577006	0.319616
max-2	-0.0355352	13.7701	-0.0347064	23.4088	0.0145835	18.5336	0.0122163	27.5707	0.0173131	26.0417	-0.0539266	33.0827	-0.0911448	22.6321	-0.0576392	24.565	0.0335698	19.8515	-0.0163977	17.4597	-0.0100878	23.488	-0.0388726	18.595	-0.0111269	11.5981	-0.0262336	20.2177	-0.0332109	16.6622		0.0335698	-0.0911448	0.124715
hda-4	-0.0382095	9.96469	0.0509878	8.05071	-0.0784115	24.6436	-0.020536	4.17194	-0.146189	18.0556	-0.0384599	35.801	-0.0973867	19.2287	0.0218565	31.2887	-0.00167432	12.4246	0.00320716	17.7639	-0.0228386	16.352	-0.00107676	18.2851	-0.00412146	2.22522	-0.0287055	14.93	0.0186113	24.7097		0.0509878	-0.146189	0.197177
unc-5	0.157786	2.19694	0.0686785	23.0388	0.0105767	25.0509	0.141252	2.61028	0.0862031	3.47222	-0.186726	48.1781	0.0123032	5.41532	-0.0245827	8.4046	-0.0946007	46.0638	-0.0276466	13.1932	0.0437654	15.2	0.00644397	11.2087	0.0824051	6.47336	0.230453	5.44323	-0.110318	18.5525		0.230453	-0.186726	0.417179
snx-6	-0.0021555	25.3825	-0.0237824	26.7327	-0.0738044	29.9389	0.00343275	37.341	-0.0106142	32.2917	-0.0533843	43.609	-0.0271908	33.4736	-0.0210155	37.3931	-0.0125638	23.294	-0.0125105	20.4114	-0.00523153	24.992	0.00300682	25.2583	0.00498001	18.004	0.0166316	23.6392	-0.0221862	31.0559		0.0166316	-0.0738044	0.090436
hsp-90	0.0722036	44.5665	0.0460255	41.0902	0.0661845	38.4929	0.0610149	57.4907	-0.196715	63.1944	-0.184256	63.6784	-0.151041	54.0992	-0.0208272	55.7063	0.0390111	40.8563	0.0682625	44.2487	0.00926744	46.784	0.0626788	51.2913	0.0828284	50.7755	-0.0171802	46.5008	0.0357984	42.074		0.0828284	-0.196715	0.279543
emb-9	-0.0346713	6.3162	-0.0159945	2.93777	-0.200225	25.0509	0.119752	3.32825	0.129056	5.55556	-0.178755	40.6015	0.10553	5.35059	0.117182	6.19286	-0.119685	43.9493	0.0880817	5.07156	0.0538973	6.112	-0.0809272	12.2934	0.102283	8.05799	0.00775754	4.19907	0.0424909	6.77829		0.129056	-0.200225	0.329281
epg-6	0.0103347	10.6316	0.0977779	14.869	0.0250138	11.4053	0.0100466	21.8807	-0.0139479	15.625	0.0288793	20.5321	0.0187119	14.9137	0.00847025	20.0236	0.0416853	13.8226	0.0599542	11.4401	0.00419997	16.128	0.0245693	12.3967	0.000214887	10.4518	0.0021221	13.8414	0.032992	12.3954		0.0977779	-0.0139479	0.111726
unc-45	-0.0398551	10.2393	-0.00974279	7.44578	0.23118	8.14664	0.0166948	23.6298	-0.0343607	13.8889	-0.126287	24.7542	-0.0426274	8.47896	-0.0179182	10.4247	-0.0948502	12.9139	-0.00254273	6.21646	-0.113122	12.768	-0.0565025	9.19421	-0.0496912	10.6204	0.0830729	8.08709	-0.0490895	9.4788		0.23118	-0.126287	0.357467
F53E4.1	0.0788027	11.8478	0.0527935	11.735	-0.0930397	21.9959	0.170103	20.2776	-0.035564	36.1111	-0.103128	32.4465	-0.123462	45.4261	-0.221207	39.7523	-0.0518048	56.6798	-0.0133196	15.6977	-0.0340971	31.328	0.0603839	18.8533	0.0595196	18.6446	0.000921837	19.7512	0.0236876	17.1213		0.170103	-0.221207	0.39131
egl-10	-0.0552759	3.02079	-0.0289166	6.4676	0.05295	19.3483	0.00074679	2.78541	0.0350463	9.02778	0.109777	25.9688	0.0670162	9.60086	-0.0427828	21.5423	0.000581737	21.8349	0.036754	23.2021	-0.00523358	9.056	-0.0487908	16.8388	-0.0250328	1.78692	0.0602818	7.77605	-0.0380635	10.2349		0.109777	-0.0552759	0.165052
F44E2.7	-0.00446757	13.6524	-0.003532	13.3696	-0.00348931	17.1079	-0.00353402	26.0301	0.00803975	13.8889	0.00214524	23.4239	-0.00305835	11.2783	-0.00308276	16.1752	-0.00157602	10.0306	-0.00334949	10.1878	-0.000489818	12.096	-0.000124543	17.407	-0.00155199	11.497	-0.00314656	12.5972	-0.00400452	16.5001		0.00803975	-0.00446757	0.0125073
athp-2	-0.0161186	17.5755	-0.0542478	15.8569	-0.109871	19.7556	0.017429	32.1488	-0.090378	25	-0.037084	24.9277	-0.0684671	19.1748	-0.0962897	23.1937	-0.0548919	19.6942	-0.0224985	13.1485	-0.0337842	18.144	-0.0253701	18.4917	0.0280912	16.8914	-0.0840172	18.818	-0.0644172	23.1434		0.0280912	-0.109871	0.137962
spk-1	0.0209123	23.5779	0.0511891	29.4485	-0.0144089	27.4949	0.071464	41.4083	-0.00732348	34.7222	-0.174899	61.5385	-0.179415	51.575	0.0154447	26.8947	-0.248949	59.8165	0.0554674	25.7871	-0.0591535	38.304	0.0540568	30.2686	0.0372877	25.9272	0.085198	27.2162	0.0309623	27.7073		0.085198	-0.248949	0.334147
unc-76	0.0647548	12.1616	-0.0927069	16.6098	-0.094517	22.6069	0.0643763	26.3898	-0.022481	11.1111	0.0284494	12.6663	-0.0395003	10.4315	-0.0573091	11.6632	-0.0833035	14.5042	-0.0895208	25.6708	-0.0463996	12.448	0.0191974	12.8616	0.0740681	11.969	-0.0720508	12.1306	-0.0134319	13.5296		0.0740681	-0.094517	0.168585
hach-1	0.0974902	9.37623	0.0419606	5.34462	0.171388	8.35031	0.0799142	12.4962	0.20968	11.8056	0.0159616	20.6478	-0.0200748	9.90291	-0.0879917	22.7809	0.0152049	12.7042	0.118091	6.78891	0.123294	8.32	0.165839	13.3264	0.141646	12.8119	0.081734	6.6874	0.145727	7.53443		0.20968	-0.0879917	0.297671
taf-12	0.0160205	12.8286	-0.0281241	16.2816	-0.0266323	17.1079	-0.00483145	23.9496	-0.176357	12.5	-0.0536871	19.144	-0.0320631	16.37	-0.0818375	21.4244	0.000416491	14.9585	0.00439507	10.7961	-0.00394971	16.224	-0.154904	27.2211	-0.00582849	11.497	0.00300188	11.6641	-0.114633	21.118		0.0160205	-0.176357	0.192377
mog-3	-0.0859717	16.634	-0.0454056	20.455	-0.0452425	16.7006	-0.0650144	32.7883	-0.211614	19.0972	-0.122616	27.9931	-0.0991015	17.9018	-0.119691	20.0088	-0.0741648	23.1105	-0.0554661	14.6243	-0.109449	18.496	-0.0863242	16.7355	-0.0896336	17.3297	-0.0401113	15.2411	-0.0763766	15.1229		-0.0401113	-0.211614	0.171503
let-23	0.219263	1.49078	0.0765068	1.02001	-0.182436	4.88798	0.192668	0.77538	-0.125487	58.6806	0.0303857	54.3667	0.0681262	1.1165	-0.045662	26.01	0.111271	1.7038	-0.134262	2.6297	0.102142	5.568	0.028278	15.2893	0.324245	0.977748	-0.766298	0.622084	0.154018	1.29625		0.324245	-0.766298	1.09054
W05B5.1	0.123488	2.23617	0.109432	8.19873	-0.0486059	37.8819	0.22286	1.87341	-0.0951261	34.375	-0.18269	41.122	-0.0929282	20.383	-0.118616	21.5276	-0.0541895	25.6356	-0.0337756	23.2021	-0.0926177	32.192	-0.0513578	15.4959	0.122202	2.46123	-0.10378	21.7729	0.0123187	24.0076		0.22286	-0.18269	0.40555
Y71G12B.31	0.136503	2.43233	0.199504	4.11223	0.00312703	18.5336	0.0866648	0.955599	-0.0598894	38.5417	0.103543	16.5414	-0.0232702	38.1122	-0.00796214	20.8198	0.01547	9.19179	0.0333987	6.47585	0.011517	17.568	-0.0140926	7.02479	0.150836	1.11261	0.00237977	11.5086	0.0638669	30.8939		0.199504	-0.0598894	0.259394
plpp-1.1	0.0298356	9.88623	-0.0533471	10.76	-0.0683528	15.6823	0.0362052	16.99	-0.189228	45.8333	-0.157432	35.1648	-0.090353	29.5038	-0.118996	20.8788	-0.0969564	23.8707	-0.0437422	13.1216	-0.0620157	20.128	-0.0127235	28.0475	0.062719	9.30546	-0.0195226	21.6174	-0.0532658	14.2317		0.062719	-0.189228	0.251947
C30G4.4	0.17031	4.08003	0.09511	2.96673	0.145627	19.7556	0.17875	2.25492	-0.245299	37.5	-0.0785188	67.9584	-0.131594	48.7325	-0.0416528	31.79	0.159367	39.9476	0.0645254	3.66726	-0.0443427	33.312	0.173958	20.5062	0.137014	3.84356	0.1892	5.75428	0.00312553	47.313		0.1892	-0.245299	0.4345
unc-94	-0.0114822	13.7309	-0.0160046	14.6245	-0.094645	24.8473	0.0518722	23.2171	0.0622875	18.4028	-0.115654	37.1313	-0.0536128	21.2891	-0.0257037	29.0917	-0.1718	55.6225	-0.0125802	12.9249	-0.039678	42.336	0.0285384	26.1364	-0.0279815	10.8564	-0.0135194	24.2613	-0.00392876	26.141		0.0622875	-0.1718	0.234087
clr-1	-0.0199622	10.1216	-0.0388103	18.9137	-0.0793771	21.3849	0.0313275	19.2886	0.028234	20.4861	-0.0493527	24.1758	-0.0859972	19.5631	-0.0122597	15.5559	-0.00681437	11.6383	0.0126097	10.8408	0.015207	10.688	-0.00551953	15.9607	0.0812225	10.2832	-0.0390634	12.7527	0.0824975	21.8201		0.0824975	-0.0859972	0.168495
F55C12.5	0.0168601	12.8678	-0.0451146	12.5169	-0.0607678	15.4786	0.0458261	25.0701	-0.0272898	11.4583	-0.0165573	28.8606	-0.195313	19.2233	-0.136561	23.99	-0.0452376	13.6217	0.00828995	14.5259	-0.0457838	14.112	-0.0552381	17.8719	0.0464845	11.5644	-0.058376	14.7745	-0.0644392	17.1213		0.0464845	-0.195313	0.241797
T01B7.5	-0.00844536	14.9078	-0.0179444	15.0943	-0.0033669	14.2566	0.00280278	29.4346	-0.0148444	11.4583	-0.000810342	21.3418	-0.0639754	19.8274	-0.0479039	21.0557	-0.00730159	10.7995	-0.00189224	9.92844	0.00623283	12.224	0.111888	20.8161	0.00605071	16.5206	0.0190065	9.33126	0.00194273	15.987		0.111888	-0.0639754	0.175863
C17H11.6	0.128065	4.27619	-0.0653822	11.9634	0.0791555	23.8289	0.105799	2.82683	-0.06113	25.6944	-0.0270889	11.5095	-0.10523	23.0583	0.087243	19.478	-0.0815542	16.007	-0.0126686	11.9141	0.107527	12.864	-0.0732334	13.0682	0.0332138	1.92178	0.216018	9.33126	0.0687882	14.6638		0.216018	-0.10523	0.321248
clik-3	0.285111	1.41232	0.221573	1.19377	0.0137274	6.10998	0.279488	1.00937	0.28238	3.47222	-0.0126704	20.3586	0.246426	1.42395	0.326255	1.75464	-0.00327444	24.727	0.130066	2.63864	0.0958061	34.816	0.325404	6.14669	0.425843	2.05664	0.0611631	9.02022	0.0741184	8.88469		0.425843	-0.0126704	0.438513
ist-1	0.0629169	4.90388	0.0315015	2.31997	-0.00090551	9.16497	0.104906	1.65613	0.134544	23.9583	-0.0505104	48.1203	-0.0424546	27.4056	-0.0284479	20.8935	0.0329047	11.2189	0.041608	13.0411	0.0236092	12.832	0.0278524	5.21694	0.1075	1.71949	0.105957	13.5303	0.0469967	11.3151		0.134544	-0.0505104	0.185054
pqn-41	0.0454317	28.3248	-0.00298437	40.1088	0.212816	33.4012	-0.0174787	46.4174	0.0712313	26.3889	0.156895	40.2545	0.136929	27.3732	0.223291	41.0056	0.168104	27.5229	0.137305	26.1986	0.138439	28.512	0.121456	28.4607	0.0270203	27.3095	0.0346981	23.9502	0.150871	30.4078		0.223291	-0.0174787	0.240769
itr-1	0.132096	4.74696	0.088274	3.51374	0.0877675	24.0326	0.16037	3.46341	0.0870918	27.4306	0.0259316	69.4621	-0.0594447	42.1467	0.00265163	26.5261	0.120301	5.16383	0.0435634	5.45617	0.0804915	20.672	0.169625	48.1405	0.225732	4.78759	0.0764298	44.6345	0.113237	71.5366		0.225732	-0.0594447	0.285177
rpom-1	0.0251999	12.2009	-0.00108315	10.9692	0.00109229	10.387	0.0176633	23.6567	-0.180918	9.375	-0.0576099	26.1423	-0.0664878	12.8371	-0.046879	17.2073	-0.0132957	8.51027	0.0325484	7.51342	-0.0384475	12.16	-0.0386909	13.4814	0.0519844	12.2724	0.00847495	9.02022	0.0200291	11.5042		0.0519844	-0.180918	0.232903
C17E4.6	0.0194966	20.1255	0.0414409	21.2111	0.128711	22.8106	0.0194815	36.5228	0.0709746	17.3611	0.199858	40.428	0.0997037	15.3776	0.0563714	19.9499	0.198187	22.7086	0.176142	21.8962	0.106628	15.68	0.0843673	19.0083	0.0400622	19.5212	0.0382491	15.0855	0.0334035	15.3389		0.199858	0.0194815	0.180377
abcf-2	-0.0190094	20.4002	-0.0117031	19.731	0.0159516	20.1629	-0.0130064	30.343	0.108394	19.7917	0.0425331	25.6796	0.00966956	18.6138	0.0212946	23.4592	0.0309255	20.498	-0.0183563	15.8318	-0.0142337	16.64	-0.00780532	22.7789	0.107115	21.3419	-0.0476729	16.4852	-0.00523603	16.9322		0.108394	-0.0476729	0.156067
unc-32	0.0892532	18.164	-0.0340508	22.5208	-0.0744494	22.8106	0.000832046	26.5453	0.0418945	24.6528	-0.0756448	42.915	-0.0752443	24.9353	-0.036813	24.3586	-0.0184407	26.955	-0.00341775	23.9982	0.0156432	23.552	-0.00586143	24.9483	-0.117682	27.9164	-0.0905715	19.4401	-0.0388844	28.5984		0.0892532	-0.117682	0.206935
F55D12.5	0.0630345	15.6924	-0.0221599	9.50833	-0.183334	18.3299	0.0726151	28.7181	0.211641	8.68056	-0.213307	55.1186	-0.00216763	7.73463	-0.0483786	13.8897	-0.0218431	7.9336	0.0207658	8.26476	-0.205102	25.28	-0.109065	20.1446	0.0472049	15.9137	-0.264611	70.9176	-0.207369	32.1901		0.211641	-0.264611	0.476252
Y54G2A.26	0.0307364	8.78776	-0.0638945	10.1615	-0.1279	30.1426	0.0634854	17.1092	-0.119896	19.4444	-0.137347	27.1833	-0.0945481	10.9385	-0.00828498	5.85373	-0.142902	27.8986	-0.110495	26.8694	0.00720263	6.976	-0.0682714	16.064	0.0517932	11.8678	-0.131998	10.2644	-0.0997424	16.041		0.0634854	-0.142902	0.206387
Y57A10A.13	0.0327965	12.4362	0.00258752	9.62739	0.0598077	9.5723	0.0276198	24.5447	0.0572636	12.1528	-0.0257899	15.8473	0.0386346	8.78101	-0.0670372	27.7647	0.0564397	7.88117	0.0815855	7.29875	0.0362283	9.024	0.0794173	12.0351	0.0681685	12.3736	-0.0802805	10.8865	0.0215677	8.99271		0.0815855	-0.0802805	0.161866
plc-1	0.0297229	1.25539	-0.0319007	2.35215	0.0259592	8.75764	-0.0162448	1.03844	-0.0543362	3.47222	-0.00282768	32.3887	0.00205987	3.24703	0.00361729	3.70097	-0.00276436	8.99956	-0.0456533	23.3542	0.0111015	20.8	0.0639321	29.2355	-0.00383249	1.65206	-0.048032	3.26594	0.0615156	24.0346		0.0639321	-0.0543362	0.118268
C27H5.2	0.162037	1.53001	0.0253213	2.78332	-0.237712	7.73931	0.0918527	1.6634	0.108768	3.81944	-0.0803249	12.8976	-0.072349	6.6397	-0.146697	10.9112	-0.0111962	6.53561	0.0308913	2.62075	-0.017384	14.528	0.00303727	26.3946	0.25891	3.13554	-0.00261584	10.1089	-0.0512857	39.8326		0.25891	-0.237712	0.496622
act-1	0.218132	15.457	0.217146	11.0721	0.21854	17.9226	0.192326	20.4694	0.220765	17.0139	0.230824	34.76	0.0748158	21.0302	0.237847	16.4111	0.244087	32.2848	0.220618	13.8283	0.222512	24.128	0.211479	26.1364	0.174129	33.3109	0.202424	14.4635	0.186415	18.7416		0.244087	0.0748158	0.169271
bcat-1	0.478123	2.2754	0.20744	2.13656	0.0889	7.33198	0.422727	2.39299	0.237369	3.47222	-0.129759	49.5662	-0.0287752	16.5049	0.100699	15.2757	-0.0595282	30.9655	0.253211	4.07871	0.0905735	13.76	0.221996	8.9876	0.483312	3.84356	0.310237	6.37636	0.0857237	8.18255		0.483312	-0.129759	0.613071
ubc-3	0.16612	5.8062	-0.0482726	15.5866	-0.0377048	18.9409	0.132233	11.2521	-0.00258535	20.1389	-0.0798016	24.5228	-0.0512523	25.2751	-0.0637648	21.1147	-0.0257093	22.0358	0.0307469	10.9481	-0.0136031	14.208	0.0156146	11.8802	0.0968684	5.12475	-0.0459859	12.2862	0.0212133	16.3111		0.16612	-0.0798016	0.245921
teg-1	-0.0316246	10.0824	0.0378437	12.8322	-2.36e-05	7.73931	-0.0283789	21.1002	0.01452	17.0139	0.0488457	15.4425	0.0297188	9.04531	0.00783475	12.2088	0.0475204	6.98121	-0.00354706	6.92308	0.0749344	23.744	0.0123974	8.9876	-0.0119751	8.63115	0.0202678	9.33126	0.0500664	10.505		0.0749344	-0.0316246	0.106559
T01G9.2	-0.0111902	12.2009	-0.0951699	13.4951	-0.199852	19.3483	0.108191	11.7666	-0.108291	18.0556	-0.157547	38.8086	-0.169715	18.7487	-0.215476	24.5798	-0.1465	17.239	-0.0664168	10.7692	-0.100786	16.736	-0.0867673	15.4959	0.111611	6.00135	-0.062668	12.4417	-0.103536	15.2579		0.111611	-0.215476	0.327086
sumv-2	0.031299	12.2401	-0.0500451	15.8762	0.0490994	12.22	0.0167752	23.632	-0.0141051	11.4583	-0.0741878	20.0694	-0.0541608	12.6915	-0.060062	15.6001	-0.0202595	11.979	-0.0182135	10.4204	-0.0224196	12.128	0.00365855	13.4814	0.045248	11.4295	0.00721995	12.2862	-0.045447	13.6376		0.0490994	-0.0741878	0.123287
sdc-2	0.0741669	4.19772	-0.0104266	29.2876	0.0356912	13.8493	0.0271727	6.93554	-0.00156409	10.0694	-0.063236	30.6536	-0.0373133	13.1823	-0.00238768	16.6175	0.0179919	7.85496	0.0106253	9.51699	0.011757	9.024	-0.0145088	13.5331	-0.0854827	1.88806	0.0342909	13.3748	-0.0368672	19.8488		0.0741669	-0.0854827	0.15965
C30E1.9	-0.0673125	52.2558	-0.0220926	80.446	-0.0780882	98.778	0.0161804	45.6486	-0.0378366	99.3056	-0.0994669	94.2163	-0.0590015	98.7217	-0.114868	95.7977	0.0535005	95.3692	0.052508	95.4383	0.0516303	96.416	-0.0624937	86.5186	-0.0483275	33.648	-0.0395702	99.689	-0.090008	98.5957		0.0535005	-0.114868	0.168368
enpl-1	0.0445637	27.2264	-0.0252459	30.668	-0.0526307	31.3646	-0.0157042	36.1878	-0.0893048	28.125	-0.0544775	39.3291	-0.00189489	22.0011	-0.0127711	38.5432	-0.0107038	25.2425	0.0140708	22.3256	0.0155251	26.464	-0.0422557	36.2087	0.113808	30.4113	-0.0406133	31.7263	-0.0928496	31.461		0.113808	-0.0928496	0.206658
cup-14	0.0479469	16.4378	0.0648195	17.6009	-0.0332776	29.3279	0.0544902	22.7142	-0.0472364	23.2639	-0.0793058	59.1671	-0.0101943	35.6149	0.0778973	34.4441	0.0334686	23.9581	0.0905148	12.0483	-0.0346253	33.824	0.0158759	20.4029	0.0955797	11.3284	0.0270876	27.5272	-0.043987	48.1501		0.0955797	-0.0793058	0.174885
ncl-1	-0.00578615	12.1616	0.0186335	20.0335	-0.103771	46.4358	0.117457	16.3251	-0.252064	36.8056	-0.15871	50.2603	-0.161084	37.1683	-0.14908	38.4842	-0.106038	42.4465	-0.0584177	24.3828	-0.0964596	33.056	-0.108404	26.8595	0.0751512	15.408	-0.0659594	31.7263	-0.0788681	30.5158		0.117457	-0.252064	0.369521
F15D3.6	0.0360245	9.80777	0.0413611	9.73036	0.0996484	10.5906	0.0139218	15.9051	0.0420058	15.9722	0.0135041	35.3962	0.0352693	40.0917	0.0614093	41.3595	0.0330715	33.1761	0.0285908	8.24687	-0.0145405	25.568	0.0564043	13.2231	-0.003713	9.40661	0.0230709	12.5972	0.0120718	10.1269		0.0996484	-0.0145405	0.114189
R74.8	0.0117966	25.1471	0.00191951	14.3349	-0.0543575	21.1813	0.00309542	46.6797	0.00735086	25	0.0174916	29.092	-0.00390746	15.4477	0.00712931	15.6296	-0.00031565	15.5002	-0.021193	19.839	0.0133612	16.224	0.00813612	25	-0.00334175	23.3648	0.00555206	24.2613	-0.0343542	34.7826		0.0174916	-0.0543575	0.0718491
ocrl-1	0.0197549	17.7717	0.0254878	13.7364	0.0262582	31.3646	0.0293202	29.3125	0.074326	23.6111	-0.0511547	30.9427	0.0155243	16.4563	-0.0198973	24.1227	-0.0327864	28.2481	0.0125429	16.2343	0.00527575	22.336	-0.0148257	22.0041	0.05254	17.5995	0.00685673	18.9736	-0.0684918	19.1736		0.074326	-0.0684918	0.142818
kin-20	0.180553	3.64849	0.0627885	15.0878	0.0388828	28.9206	0.173212	4.67771	0.006359	25.6944	0.0202154	43.1463	-0.00115446	15.9493	-0.00526696	20.8198	0.086155	13.578	0.116587	12.6834	0.0519928	22.944	0.0742148	29.1322	0.190449	2.29265	0.120579	18.818	0.0709813	30.0027		0.190449	-0.00526696	0.195716
bli-4	0.117721	14.4763	0.0128485	14.3671	-0.0217817	37.6782	0.0686615	23.4118	-0.030939	81.5972	0.0105883	59.7455	-0.0860659	58.2255	-0.00239775	17.9151	0.0287771	23.6173	0.0584034	12.1646	-0.00729791	29.088	0.0490557	48.1921	0.0409726	24.2414	-0.0630307	58.3204	-0.0252306	46.3138		0.117721	-0.0860659	0.203787
rho-1	0.0212552	16.5947	-0.0647383	33.1521	-0.178693	30.3462	0.063375	27.3403	0.0280253	40.9722	-0.0706833	51.4748	-0.157365	32.0119	-0.0791158	30.6104	-0.114502	34.0935	-0.0959182	29.025	-0.093671	31.808	0.00983607	30.5269	0.0491425	14.7674	-0.056146	24.1058	-0.0807452	26.492		0.063375	-0.178693	0.242068
unc-7	-0.0136025	3.29541	0.0151477	1.54772	0.100029	8.55397	0.0475467	0.644575	0.0241121	1.38889	-5.49e-05	5.26316	0.0563742	1.61812	0.0166829	1.53347	-0.0802091	22.0533	0.0426437	29.2665	-0.0555287	1.888	0.0829628	5.83678	-0.00755894	1.48348	0.104919	3.11042	0.112659	2.40346		0.112659	-0.0802091	0.192868
ftt-2	0.119577	10.1216	0.0112352	11.5291	-0.0269285	21.1813	0.075628	9.37868	-0.0535934	17.3611	-0.0421387	43.7247	-0.0116281	20.3398	-0.0282768	25.9953	0.0357605	18.3137	0.0323802	15.8855	0.0270275	21.024	0.0190783	33.7293	0.0575474	10.0135	-0.0285239	15.8631	-0.00566698	19.7948		0.119577	-0.0535934	0.173171
rad-26	-0.03153	17.9286	-0.0707063	22.9165	-0.118548	23.8289	-0.0084951	34.1145	-0.064969	26.0417	-0.111586	36.4951	-0.0928114	19.9892	-0.127191	28.6051	-0.0233819	12.6955	-0.0382699	16.0912	-0.0526637	16.608	-0.100433	22.9855	0.0110951	18.4423	-0.0198934	20.2177	-0.0782689	21.6581		0.0110951	-0.127191	0.138286
mig-10	0.0447267	4.19772	-0.0267317	25.8479	-0.169168	41.1405	0.140558	3.49393	-0.119031	30.5556	-0.0210006	37.594	0.0423253	19.5415	0.0895314	24.9779	0.0871089	24.4736	-0.0420753	20.3846	0.016569	15.264	-0.0333777	31.095	0.164094	2.52866	-0.0493966	22.395	-0.0397412	43.6403		0.164094	-0.169168	0.333262
fln-2	0.0670128	6.78698	0.0113349	21.0438	0.0931113	19.1446	0.0339529	4.18284	-0.0819832	30.2083	0.025003	20.3586	-0.0423045	47.4488	0.0591088	13.2409	0.0509625	7.87243	0.0454775	6.62791	0.000389829	44.096	0.0451288	9.29752	0.0400372	6.5408	-0.0744726	10.1089	-0.159993	47.7181		0.0931113	-0.159993	0.253104
apd-3	-0.0321641	17.5755	-0.0631786	25.1818	0.0416712	23.0143	0.0221972	32.4504	0.013495	28.125	-0.0775725	37.0735	-0.0645944	21.4024	-0.085599	30.345	-0.0573796	16.5837	-0.0615494	24.5617	-0.0557162	18.432	0.0131295	19.9897	0.00498693	15.1045	-0.143006	18.196	-0.0219392	19.8488		0.0416712	-0.143006	0.184677
men-1	0.0315816	12.7501	-0.0610262	10.7729	-0.052817	13.442	0.0303666	21.3938	-0.0897939	12.1528	-0.0766427	27.8195	-0.0336098	9.81661	-0.160997	20.5986	-0.0660905	16.3128	-0.0256528	11.127	-0.00417317	11.712	-0.0380651	16.8905	0.000540505	20.8699	-0.043537	9.79782	-0.0622001	11.9903		0.0315816	-0.160997	0.192578
apg-1	-0.0232041	17.2224	-0.0816174	19.9015	-0.0352101	21.5886	-0.0029501	29.1854	-0.0245249	32.9861	-0.0850686	31.6946	-0.0668146	18.9644	-0.0871905	25.1843	-0.0487871	16.7235	-0.0143183	14.5259	-0.0631861	17.632	-0.0330389	21.9008	0.00955356	19.8247	-0.0417125	19.4401	-0.0980272	20.0918		0.00955356	-0.0980272	0.107581
pmt-2	0.153472	13.7701	-0.0575936	11.0625	0.0997692	14.2566	0.165116	11.9257	0.0976497	19.7917	0.134935	24.0602	-0.202108	35.5609	-0.126795	31.8932	0.158733	14.7488	0.166994	12.6208	0.145289	12.96	0.181119	25.3616	0.161015	24.3425	0.134686	13.0638	0.169886	12.1793		0.181119	-0.202108	0.383227
ssl-1	-0.0293896	32.3656	-0.0320273	47.8474	0.0144767	43.7882	0.00360939	54.5098	0.0345088	51.3889	-0.00143584	59.3407	-0.00786172	32.616	-0.0115952	44.338	-0.00778391	31.3936	0.00610134	34.2665	0.010188	35.968	-0.0023273	39.8244	0.0101476	30.5462	-0.0204262	37.325	0.0149051	44.5855		0.0345088	-0.0320273	0.066536
ero-1	0.0504337	20.0078	-0.0102189	19.3964	-0.0541155	28.9206	0.114247	26.6456	-0.0150833	22.5694	-0.15682	60.9601	0.048109	12.8964	-0.0499185	28.1185	0.0554116	13.9886	0.0635628	12.254	0.00612854	19.648	-0.0270262	32.0248	0.0482352	27.9838	-0.0840164	38.1026	0.0061664	29.2736		0.114247	-0.15682	0.271068
F13D2.1	0.063744	20.9102	0.0901909	4.38574	0.185473	15.6823	0.182208	1.73025	0.17626	2.77778	-0.0506271	64.1411	-0.0529919	35.0431	0.118533	2.55087	0.0818576	13.5692	0.164189	6.67263	0.0397662	16.192	0.0533447	11.3636	0.222445	2.09036	0.0958886	13.6858	0.155482	2.88955		0.222445	-0.0529919	0.275437
pam-1	0.045885	14.0447	-0.0594001	11.336	-0.037969	14.664	0.0340241	28.1121	-0.141506	18.4028	-0.104409	20.3586	-0.119177	13.2201	-0.0783765	17.1926	-0.114127	13.6741	-0.0393793	11.9499	-0.0790541	14.048	-0.00805043	17.407	0.0469391	18.0378	-0.000291364	13.8414	-0.0996448	11.7742		0.0469391	-0.141506	0.188445
ddx-27	0.0310988	22.5186	-0.0610663	27.5436	-0.0428	26.2729	0.0259248	38.9034	-0.0723649	28.125	-0.0363946	33.5454	-0.057007	22.4595	-0.0732649	28.1775	-0.010167	17.0467	-0.0133952	15.4741	-0.0220223	20.704	-0.0347287	21.8492	0.0356936	21.3082	-0.0576116	18.3515	-0.0431442	22.8193		0.0356936	-0.0732649	0.108959
sel-2	0.0117603	17.3009	-0.0320337	26.8293	-0.0104981	18.5336	0.0241071	34.3144	0.00775863	24.6528	-0.0752132	24.2337	-0.0229907	26.4132	-0.0639979	25.1106	-0.0121879	16.4351	-0.0283054	19.7317	-0.0162496	19.456	-0.04256	20.1963	0.00503919	22.7242	0.0723121	41.9907	-0.00573652	22.7653		0.0723121	-0.0752132	0.147525
unc-16	0.0380049	15.2217	-0.00749128	18.8107	-0.00931798	26.0692	0.0837785	26.6354	-0.0142363	28.8194	-0.100685	35.1648	-0.0694539	19.8058	-0.0815775	26.2459	-0.0243273	19.8253	0.0436889	20.6261	-0.0569184	24.544	0.0584972	22.2624	0.0275564	17.7343	0.0818782	20.2177	0.0679231	24.5477		0.0837785	-0.100685	0.184464
kin-4	-0.0182085	14.2409	-0.044835	14.1772	-0.0406688	30.7536	0.024685	29.7776	-0.0910528	27.4306	-0.0723193	28.8028	-0.129086	26.8069	-0.110248	36.3167	-0.069049	16.9506	-0.0564457	21.3596	-0.0816589	23.616	0.00663824	17.0971	0.0327489	15.7788	-0.0313497	32.9705	-0.052258	35.8898		0.0327489	-0.129086	0.161835
ZK1073.1	0.0018049	3.29541	-0.00523494	7.71285	0.00570539	13.0346	0.00490626	3.70249	0.0210661	2.77778	-0.010889	27.1255	-0.00769433	6.66127	-0.00668591	4.21705	-0.0106091	6.96374	-0.00147049	9.02504	-0.0125987	18.08	-0.00364192	23.7087	0.0162615	1.28119	-0.0144621	24.1058	-0.00988153	4.59087		0.0210661	-0.0144621	0.0355281
srgp-1	0.0245527	16.124	-0.0994702	29.0205	-0.0685107	18.7373	-0.00548142	34.6377	0.0454367	27.0833	-0.0835429	30.4222	0.0401291	24.4444	0.0270703	12.0024	0.0159305	23.7134	-0.00903996	15.483	-0.020459	14.976	-0.0913586	29.4938	0.00626174	21.3419	-0.084231	23.3281	-0.0638633	18.6876		0.0454367	-0.0994702	0.144907
tbc-9	-0.00226912	23.774	-0.0680429	34.1367	-0.0278536	26.2729	-0.00739379	39.7144	-0.0561202	45.8333	-0.0544782	44.7079	-0.0757053	37.0065	-0.104931	41.0793	-0.047559	18.8117	-0.0246561	18.1574	-0.0445067	35.36	-0.0126481	28.2025	-0.0437291	23.1288	-0.0888418	28.7714	-0.0260578	29.4626		-0.00226912	-0.104931	0.102662
F10G8.8	-0.00242077	3.17772	-0.0822492	7.69355	0.0424204	8.55397	0.156536	1.80365	-0.0958052	27.0833	0.00410777	5.43667	-0.081208	20.9547	-0.105095	6.98909	0.0120255	18.3049	0.00664581	5.25045	-0.00529758	14.656	-0.0104018	4.18388	0.17879	1.71949	-0.18585	2.17729	-0.0166956	20.0108		0.17879	-0.18585	0.36464
unc-83	0.227196	10.0432	-0.093225	12.9609	-0.0394208	26.8839	0.12915	3.07681	0.00094348	10.7639	-0.0907349	25.2747	-0.0782966	15.9385	-0.0935909	28.1775	-0.045672	14.6265	0.00663802	7.03041	-0.00601434	11.488	0.0394636	11.0021	0.256321	3.50641	-0.0721269	14.3079	0.0745218	22.3873		0.256321	-0.0935909	0.349912
rps-17	-0.00413154	50.6081	0.0131419	25.5486	-0.145619	36.4562	0.0508231	59.9644	-0.0735813	42.7083	-0.0879314	46.443	-0.0737822	33.3603	-0.06616	42.4211	-0.0773954	34.7226	-0.0539944	33.2737	-0.042672	32.992	-0.151182	54.3905	-0.148223	57.1477	-0.0112145	36.5474	-0.0291391	35.2687		0.0508231	-0.151182	0.202005
epg-3	0.0606518	5.68851	-0.00023756	7.95418	0.0483937	9.5723	0.0449568	12.1721	-0.00628027	20.8333	-0.0546907	35.1648	-0.0167151	8.8835	-0.0605951	16.3669	0.0373915	8.07339	0.0437165	4.77639	0.0273756	21.632	0.0444089	9.24587	0.0340066	4.78759	0.0998178	7.93157	-0.00507616	13.2055		0.0998178	-0.0605951	0.160413
Y92H12A.5	-0.0931732	13.927	0.0250541	15.3871	0.21065	17.9226	-0.0188414	28.6803	0.0867047	11.8056	0.040946	25.8531	0.023774	12.2492	0.0123559	19.7434	0.109741	13.4557	0.045631	12.0751	0.0156048	13.408	-0.0593934	16.4773	0.049308	13.1827	0.0433405	12.4417	0.00462018	15.582		0.21065	-0.0931732	0.303824
gei-1	-0.0144269	8.12083	0.0133049	3.47834	-0.119775	9.36864	0.0936551	1.10239	-0.00369543	17.7083	0.152959	51.3013	0.0734355	27.6052	-0.119179	27.8974	0.0570037	2.27173	-0.0635688	3.81038	-0.0703845	16.864	0.00065263	16.6322	0.132123	3.06811	-0.138536	2.17729	-0.0878898	15.4469		0.152959	-0.138536	0.291495
ehbp-1	-0.0162772	13.417	0.00652489	11.0014	-0.0376447	12.22	-0.0185026	27.2153	0.066488	14.2361	-0.0283732	26.0844	-0.00319457	11.3269	0.0650445	26.5261	0.0211677	11.848	-0.00236758	10.9481	0.0276385	15.904	0.0861972	16.7872	-0.000744406	12.677	-0.00823832	13.3748	0.0577641	14.1507		0.0861972	-0.0376447	0.123842
tat-5	0.0688097	12.5539	-0.0699547	19.4157	-0.0930318	36.0489	0.0569891	20.1286	-0.174348	28.125	-0.0805417	28.9763	-0.116098	25.5771	-0.102562	20.171	-0.029777	14.6614	0.0155476	13.9535	-0.0209774	18.912	-0.0151544	18.4917	0.100991	12.5421	-0.0407842	17.8849	-0.122527	26.114		0.100991	-0.174348	0.275339
unc-108	0.0732577	12.6324	-0.0335006	14.6856	-0.182442	28.7169	0.107691	19.7566	-0.114639	28.4722	-0.171374	29.092	-0.255831	34.8921	-0.211048	32.1734	-0.159448	18.9865	-0.126662	28.9714	-0.0719861	17.472	0.00530091	22.314	0.129515	10.7889	-0.0628865	19.2846	-0.0868621	25.4388		0.129515	-0.255831	0.385345
fasn-1	0.195309	6.39466	-0.0486382	17.3177	0.134789	7.33198	0.15291	4.1574	-0.114628	22.2222	-0.0784077	74.8988	-0.0577089	30.6365	0.163144	6.41404	0.122285	6.09	0.099295	5.21467	0.139995	5.984	0.0939617	7.54132	0.234716	7.99056	0.13328	4.04355	0.0778967	5.96813		0.234716	-0.114628	0.349344
F54G2.1	0.115721	1.29463	0.114272	4.41792	-0.141422	57.2301	0.154282	2.64298	0.0736499	4.86111	-0.118607	19.2019	0.0289992	3.16613	0.043668	2.99322	-0.0187625	8.49279	-0.0725429	45.2147	-0.0614743	6.208	-0.166584	25.4132	-0.0478209	1.71949	-0.0738278	7.62053	-0.207578	41.5339		0.154282	-0.207578	0.36186
pqn-22	0.258459	2.04002	0.181024	1.28065	0.111865	5.70265	0.235161	1.81528	0.423153	3.125	-0.220631	43.3777	0.123778	3.44121	0.226434	3.50929	-0.0391464	43.4076	0.195855	2.46869	0.299693	3.584	0.233141	5.99174	0.302421	3.54012	0.212063	1.24417	0.197742	2.48447		0.423153	-0.220631	0.643784
kcnl-2	0.163196	0.549235	0.0503154	1.25169	-0.0881665	8.75764	0.110467	0.659836	0.0465845	2.43056	0.0710233	2.6605	-0.0730996	26.8932	0.0566698	1.41551	-0.0506306	15.8934	0.2244	22.102	0.143035	1.44	0.209201	1.60124	0.25217	1.58463	0.251877	3.26594	0.212822	1.72833		0.25217	-0.0881665	0.340337
hgap-2	0.0274377	12.4755	0.0239959	17.7489	-0.0737646	27.6986	0.0264805	22.1416	-0.0624927	32.6389	-0.0726479	23.1348	-0.0748447	27.3355	-0.149317	27.7942	0.0542349	8.73744	0.0501491	10.7692	0.0559862	33.248	-0.119937	37.0351	0.0400933	11.7667	0.129839	37.4806	-0.0435315	41.8039		0.129839	-0.149317	0.279156
uaf-1	0.054952	12.7109	-0.10094	20.4614	0.0360998	22.4033	0.0322529	25.2038	0.118981	22.2222	0.0207398	31.8681	0.00410332	23.2578	0.0306748	30.9938	0.0123805	20.8213	0.0462856	17.2719	-0.0311342	18.4	0.0853169	21.7459	0.0822627	11.5644	0.0840369	25.3499	0.0820268	28.0043		0.118981	-0.10094	0.219921
akt-1	0.0558872	15.5355	0.0193117	9.03211	-0.0097321	25.0509	0.00942561	29.5538	0.12568	22.5694	0.0655657	24.0602	0.00778038	16.9364	0.00207368	26.7915	-0.0130422	29.9432	0.000503505	19.0161	0.0149807	18.4	0.107694	30.7851	0.058719	19.8584	0.0564834	27.9938	0.0438931	24.0076		0.12568	-0.0130422	0.138722
ppm-1.D	0.00762684	16.5163	0.0632732	24.8729	0.0881334	14.8676	0.0046002	31.0755	0.0521252	17.0139	0.0361044	20.1851	0.0441965	11.2837	0.0588819	17.6054	0.050111	11.315	0.046693	11.3864	0.049759	14.592	0.0678267	14.3595	-0.0202902	15.2057	-0.056918	12.2862	0.053595	13.4756		0.0881334	-0.056918	0.145051
prp-6	0.0580809	18.2424	-0.0419982	37.142	-0.0186107	21.3849	0.0372177	35.5207	-0.0641679	24.3056	-0.0366428	28.8606	-0.000109677	18.1392	-0.0043118	27.0717	0.0262072	16.7322	0.0460598	18.0501	0.0175517	18.784	0.0363199	22.314	0.0345527	26.4329	-0.0431727	20.9953	0.0142596	19.4437		0.0580809	-0.0641679	0.122249
plk-3	-0.0847515	16.9478	0.0178357	6.75719	0.0454346	6.10998	-0.0248312	32.5529	0.176694	6.59722	0.0635937	10.5263	0.0362184	7.22222	0.0540875	7.65261	0.0544691	6.31717	0.0466398	7.96064	0.0347149	8.128	0.0728662	11.6219	-0.0920581	24.1065	0.132064	9.33126	0.0624917	7.75047		0.176694	-0.0920581	0.268752
xpc-1	0.0301913	27.3441	-0.012206	25.2655	-0.0329304	18.3299	0.0367109	50.6402	0.0311089	25.3472	0.0155311	30.6536	0.0346889	18.3441	0.0255481	24.0784	0.0228403	15.7274	0.0194362	17.0841	0.0210433	18.656	0.0281766	20.5062	0.0497418	26.3992	0.00558811	20.0622	0.00687296	21.6311		0.0497418	-0.0329304	0.0826721
ifb-1	0.261639	1.92232	0.0560402	1.92741	-0.134873	11.609	0.195032	1.32621	0.0436224	6.94444	0.177736	3.00752	-0.00474023	7.78857	0.161793	2.77204	0.215176	2.86588	0.141848	2.10197	-0.0651383	20.992	0.101521	4.18388	0.176021	4.24815	-0.119771	19.7512	-0.169743	32.7842		0.261639	-0.169743	0.431383
atp-2	0.0185809	32.4833	-0.00202708	17.5269	0.0241095	28.1059	0.00233622	36.99	0.023227	30.5556	0.011684	38.1724	0.0120087	28.63	0.0139302	33.471	0.0161769	31.3237	0.0258704	23.0143	0.0313879	28.768	0.0390173	42.0455	0.0364665	47.8759	0.0171963	21.6174	0.0324264	26.303		0.0390173	-0.00202708	0.0410444
frm-1	0.115736	24.1663	-0.00176359	27.6144	0.0307783	52.5458	0.0149764	28.9717	0.0162877	63.5417	-0.0584973	89.7629	0.033669	35.8684	0.0272239	34.0902	0.0667368	38.7069	0.0772269	35.6887	0.116207	45.152	0.0688104	29.2355	0.0686858	27.2084	0.0191735	33.9036	-0.000202486	57.0618		0.116207	-0.0584973	0.174704
vab-10	0.0797971	17.3794	-0.0307199	48.2303	-0.0284668	57.4338	0.0604117	18.7697	-0.14793	58.3333	-0.00834477	43.3777	-0.0875263	32.2222	-0.0328257	54.6004	0.0400104	63.6522	0.0427354	23.6225	-0.078556	45.888	0.0370496	27.8409	-0.106323	35.2664	-0.0616955	37.1695	-0.0459856	57.0888		0.0797971	-0.14793	0.227727
asp-3	-0.00100817	32.8364	-0.000277093	11.6159	-0.00127854	26.8839	-0.000979502	19.899	-0.00182058	35.7639	-0.00128187	29.6125	-0.000322499	21.6451	-0.000589166	45.0605	0.000261752	23.3552	-0.0012446	24.2576	-0.00115813	24.352	-0.00110993	33.1612	-0.00112919	34.1537	-0.000900092	19.4401	-0.00106143	20.0378		0.000261752	-0.00182058	0.00208233
afd-1	0.0218487	35.9749	-0.0404284	56.6767	0.191837	66.3951	-0.0539009	50.0857	0.0619562	55.9028	-0.0287514	83.4008	0.249611	77.8749	0.295718	40.2684	-0.0371176	59.7816	0.0548801	25.1342	0.219223	50.272	0.0863391	61.4669	-0.0154968	28.9953	0.111788	54.2768	0.12176	65.2174		0.295718	-0.0539009	0.349619
ttr-51	0.366852	8.47391	0.327691	5.2867	0.280918	8.9613	0.350781	6.586	0.0931314	28.125	-0.0341386	57.5477	0.218311	9.26106	-0.0620429	47.7293	0.0376157	28.2918	0.332287	8.13059	0.332676	7.616	0.163911	37.0868	0.348981	5.15846	0.220669	16.7963	0.0821556	35.0257		0.366852	-0.0620429	0.428895
emb-5	0.0218796	17.6932	-0.0250801	23.5054	0.00204755	13.8493	0.00413625	36.7226	0.0250469	11.1111	0.010765	18.3343	0.000522229	13.479	-0.0116806	16.706	-0.000380272	11.3062	0.00167678	12.8086	0.00389011	13.632	0.0180899	15.7541	0.0218479	18.2738	-0.0035408	17.5739	-0.00933399	14.7178		0.0250469	-0.0250801	0.0501269
atn-1	0.117854	2.47156	-0.0577234	3.10187	0.0836601	4.07332	0.152739	1.95625	-0.0833556	15.2778	-0.10857	22.4407	0.101004	2.91802	-0.233146	19.8761	-0.0276078	26.0114	0.153196	2.45081	-0.0156454	7.328	0.0784582	6.45661	0.0295132	14.3628	-0.117828	3.57698	0.126466	3.07858		0.153196	-0.233146	0.386342
ippk-1	0.0455826	6.00235	0.0528744	8.14081	-0.00481266	9.5723	0.105495	12.3516	-0.12564	25.3472	-0.14892	44.7079	-0.136871	31.4401	-0.0169266	13.1967	-0.028059	8.08213	0.0374096	7.57603	-0.100233	25.792	-0.144154	42.7686	0.00659447	6.60823	0.0202134	8.8647	-0.0501292	17.3103		0.105495	-0.14892	0.254415
F31C3.3	0.0277104	16.634	-0.0678924	18.4986	-0.0480219	18.9409	0.0413896	33.3057	-0.00704695	12.8472	-0.052586	19.7224	-0.0555337	15.3776	-0.0592419	21.4391	0.0235461	11.5072	0.0271045	12.7639	0.0354326	14.08	0.0170897	17.1488	0.151063	17.3635	-0.0299542	12.9082	0.0239822	14.9608		0.151063	-0.0678924	0.218955
nhr-41	-0.00532574	0.74539	0.158538	3.49122	0.0276522	5.29532	0.0580366	0.937432	0.067995	18.0556	-0.0302363	16.7727	-0.0699846	31.1057	-0.0016966	32.8222	0.0389538	2.35911	0.141015	2.9517	0.0456288	4.8	-0.00981965	13.0682	0.118592	1.44976	0.0843005	11.9751	0.0965239	18.4715		0.158538	-0.0699846	0.228522
exoc-7	-0.0335798	14.594	-0.0308602	9.28953	0.0309688	10.1833	0.00296679	23.4627	-0.0663199	12.8472	-0.0798976	27.9931	-0.0283654	10.3452	-0.0877929	14.7007	-0.015474	8.30931	0.0237108	6.71735	-0.0176574	10.272	-0.0402041	13.8946	0.00304424	12.6096	-0.0422746	11.5086	-0.0214677	13.0975		0.0309688	-0.0877929	0.118762
jmjd-1.2	-0.0220583	14.7117	0.0236038	21.0213	0.105938	11.609	0.0296828	29.8895	0.0755616	17.7083	0.00436878	20.9948	0.0202126	12.4434	0.0209634	15.954	0.027549	10.7907	0.0613457	12.415	0.01678	13.248	0.0397078	14.0496	0.109618	24.9831	0.051104	13.0638	0.0375655	11.6932		0.109618	-0.0220583	0.131677
denn-4	0.0524246	17.4971	0.0708301	18.2412	0.0842277	22.6069	0.0261041	33.0637	-0.115018	25	-0.0336579	36.4372	0.00947132	21.5264	0.005522	28.1628	0.0253231	17.3176	0.04831	17.5671	0.0333731	23.552	0.0620972	22.0041	-0.0338536	18.3749	-0.014494	18.3515	0.0329136	22.9004		0.0842277	-0.115018	0.199245
tbc-12	0.0501205	2.66771	-0.00182107	11.7704	-0.0981683	10.1833	0.126959	4.19955	0.0145152	10.4167	-0.157209	22.0359	-0.107249	7.50809	0.0243853	2.65408	-0.0329354	5.43469	-0.00699395	6.76208	-0.0211462	11.04	0.0949145	23.3988	0.177149	1.04518	-0.022297	18.196	-0.104997	17.9044		0.177149	-0.157209	0.334357
frm-10	0.0876798	11.887	0.0636545	17.4207	-0.169314	19.5519	0.107721	17.6303	-0.139503	14.5833	-0.238716	39.0977	-0.184851	26.1543	-0.173934	35.8154	-0.0914875	23.5474	-0.00475697	15.4562	-0.143673	42.816	-0.0611731	18.0269	0.11297	8.59744	-0.0843185	17.8849	-0.1022	18.8226		0.11297	-0.238716	0.351686
irld-23	-0.370142	18.4386	-0.570211	21.6359	-0.529735	19.1446	-0.353702	19.9346	-0.497818	20.4861	-0.386923	21.284	-0.533192	21.6613	-0.506644	36.2872	-0.518974	15.7187	-0.523314	16.3417	-0.514314	16.352	-0.303765	25	-0.464248	16.4194	-0.515024	20.9953	-0.506297	33.4864		-0.303765	-0.570211	0.266446
kbrl-1	-0.00203435	13.4955	-0.00053327	8.02497	-0.0324813	13.2383	0.0164876	25.2147	-0.0856919	27.7778	-0.0396207	15.0954	-0.0829111	8.1877	-0.207395	19.2569	-0.00857333	6.42202	-0.0172236	7.10197	-0.0512737	7.968	-0.0725397	22.1591	0.0138734	15.5091	-0.0265031	15.5521	-0.0394966	12.9085		0.0164876	-0.207395	0.223883
magu-4	0.222431	1.49078	0.02348	9.78827	-0.0259232	5.90631	0.0415075	2.27382	-0.100088	23.6111	-0.162031	15.2689	-0.125217	23.4358	-0.0657537	6.00118	0.106984	2.14067	-0.0355005	2.77281	-0.0511662	16.224	-0.0728536	23.9669	0.000610782	1.65206	0.00535548	8.55365	-0.0574242	12.0983		0.222431	-0.162031	0.384463
atm-1	-0.0729205	21.7732	0.0227048	19.9627	0.0653948	12.0163	-0.0327003	43.805	0.1076	12.1528	-0.0168749	21.8045	0.0277715	9.96224	-0.0781319	21.3801	0.0487471	7.95981	0.0488015	10.2415	0.054619	9.76	-0.0746577	11.7252	0.0573865	22.0162	0.0313249	10.8865	0.154671	16.4461		0.154671	-0.0781319	0.232803
xnp-1	0.011374	32.8756	-0.0249021	44.0762	-0.00727679	30.9572	0.00498004	58.0903	0.0311862	37.8472	-0.0189286	47.4263	-0.0158775	28.9213	-0.035728	33.0876	-0.0150881	24.5784	-0.0098137	24.4007	-0.0146296	28.128	-0.00264914	35.5888	0.00379798	33.7154	-0.0172169	28.4603	-0.0224421	31.0829		0.0311862	-0.035728	0.0669142
clh-1	0.210049	2.07925	0.174666	3.90952	0.133818	3.46232	0.200855	1.62198	0.118181	23.9583	0.119645	31.0006	-0.0948456	36.0032	0.072857	4.08434	0.180916	3.29401	0.0970926	6.26118	0.207024	4.192	0.201748	2.37603	0.116003	2.46123	0.0715132	8.24261	0.0514213	24.8987		0.210049	-0.0948456	0.304895
C18C4.7	0.0533484	15.0255	0.0419893	15.4901	0.0413899	18.7373	0.0852183	4.15304	-0.0171421	9.72222	-0.00026285	22.2672	-0.101615	28.0421	-0.0475361	34.0018	0.0377398	4.15028	0.0156462	9.61538	0.0024143	21.888	0.0269914	16.9421	0.0943689	3.30411	-0.0321101	32.0373	-0.0431353	43.5323		0.0943689	-0.101615	0.195983
nfm-1	0.0917596	3.33464	0.028789	5.82084	-0.0748723	14.053	0.103439	3.12332	-0.0942307	8.68056	-0.0827809	46.2117	-0.0483213	16.4887	0.0643605	27.7204	-0.064526	25.5046	0.0923159	2.80859	-0.0139547	13.056	0.0131109	12.0351	0.0506888	2.12407	-0.0871476	18.6625	-0.020617	42.9382		0.103439	-0.0942307	0.19767
epg-9	0.017608	7.02236	-0.0197251	14.0871	-0.0722417	22.6069	0.138626	6.12601	-0.118828	32.6389	-0.0790405	43.3777	-0.143972	40.0324	-0.0874248	41.0646	-0.0963372	30.6597	-0.0182207	11.9678	-0.032474	32.096	-0.0081175	13.9463	0.111298	3.67498	-0.0188382	18.3515	-0.0217373	22.9814		0.138626	-0.143972	0.282599
wnk-1	0.0073614	27.3441	-0.019947	39.9414	-0.020714	43.7882	0.0045255	46.2924	-0.127409	44.4444	-0.0339911	48.8722	-0.0667503	52.0982	-0.0714797	43.0699	-0.0347393	36.1293	-0.0265293	33.7209	-0.0387288	36.256	-0.00460832	28.564	0.00183653	26.1295	-0.0545606	41.2131	-0.0336552	39.5625		0.0073614	-0.127409	0.13477
mig-38	-0.00412988	11.377	-0.0405419	22.0606	0.0157012	25.8656	0.0354544	20.1926	-0.048874	34.0278	-0.0848822	23.9445	-0.0943776	28.0367	-0.0791564	26.2607	-0.0381527	22.2193	-0.0411945	18.8998	-0.059424	23.328	-0.0300651	19.1632	0.0020892	10.2832	-0.0488307	19.9067	-0.0081264	19.7678		0.0354544	-0.0943776	0.129832
daf-12	-0.0387106	4.62927	0.0192851	5.47654	-0.00148762	48.8798	0.120725	1.52751	0.0662104	33.3333	0.0147299	54.4824	-0.0216046	35.4746	-0.0103366	27.7942	0.0216962	35.5439	-0.0765408	21.6547	-0.0517994	26.048	-0.0869808	45.5062	0.147653	2.79838	-0.0614826	62.0529	-0.0271639	65.5955		0.147653	-0.0869808	0.234634
mup-2	-0.0836006	2.98156	-0.120642	1.38362	-0.0802042	4.88798	-0.0842649	2.31233	-0.0981614	5.20833	-0.0501903	27.9931	-0.0901456	3.6246	-0.0840227	4.39398	-0.126028	20.0699	-0.0604165	3.22004	-0.0902268	4.608	-0.0600058	8.21281	-0.0605844	7.4174	-0.13026	3.26594	-0.0776691	3.91574		-0.0501903	-0.13026	0.0800697
unc-103	0.0801639	7.61083	0.0591147	5.99459	0.0533888	49.8982	0.190663	2.00421	0.158646	3.81944	-0.0557701	52.9786	0.00109685	2.99353	0.0699553	2.78679	-0.0857334	53.7527	0.0463276	47.6118	0.0198519	2.944	-0.0676025	4.54545	0.122574	2.22522	0.00488841	3.26594	0.104069	3.42965		0.190663	-0.0857334	0.276396
dgk-2	-0.0312123	3.37387	-0.04129	14.2158	-0.149886	25.2546	0.102886	3.71194	0.00663073	33.3333	-0.0399892	42.7415	-0.0497593	15.9601	0.0421644	27.7204	-0.0442053	19.8427	-0.042646	8.74776	-0.0743424	22.656	-0.146427	20.3512	0.146586	2.29265	-0.183354	26.1275	-0.0795327	41.1558		0.146586	-0.183354	0.329939
ama-1	0.0411899	15.104	-0.0132883	23.8979	0.113222	13.6456	0.0394124	30.6351	0.0315977	17.0139	0.0243529	15.2111	-0.00128665	13.3279	-0.00573684	17.9003	0.055296	11.0266	0.0496051	13.4436	0.0370255	13.088	0.00194819	13.7913	0.0522158	22.1848	0.00901186	10.5754	0.017096	11.2881		0.113222	-0.0132883	0.12651
Y105C5A.15	0.0556977	3.57003	0.0263794	5.01963	-0.0855556	26.8839	0.061475	3.14149	-0.169497	33.3333	-0.0456153	25.6796	0.0410186	53.3765	-0.10607	49.6756	0.0337986	46.5618	-0.0220326	40.814	0.0272022	4.704	0.000912246	11.6736	0.0651497	4.01214	0.0456504	6.37636	-0.0428292	10.667		0.0651497	-0.169497	0.234647
T04H1.2	0.0978618	9.69007	-0.00313224	13.4693	-0.0892168	11.8126	0.0749102	21.1329	-0.0769849	9.72222	-0.0469783	14.7484	-0.19481	18.2632	-0.13268	12.8871	-0.286261	32.3373	0.0244894	10.7245	-0.0392717	13.184	-0.0237109	10.7955	0.0948676	10.4518	0.0185552	10.2644	-0.0321806	9.58682		0.0978618	-0.286261	0.384123
rcor-1	-0.0690195	18.674	-0.0991607	20.6416	-0.0840218	11.4053	-0.0548741	33.826	-0.00858789	17.0139	-0.0687968	20.3008	-0.0771443	11.7152	-0.113479	17.4875	-0.0618954	10.6684	-0.0634128	11.7084	-0.0786482	12.48	-0.0473073	15.7541	-0.0548195	16.7903	-0.0522839	17.5739	-0.0363709	16.9592		-0.00858789	-0.113479	0.104891
rin-1	0.027321	22.5971	0.0690346	22.199	-0.0357935	50.7128	0.0393667	41.5093	-0.0491502	55.9028	-0.15073	80.3933	-0.0679927	49.9191	-0.0586116	31.2445	0.00374124	31.5684	0.0717874	16.1896	0.00589594	40.256	-0.056628	44.0083	0.0247403	23.8705	-0.0913986	53.8103	-0.0852755	48.2582		0.0717874	-0.15073	0.222517
uvs-1	0.0144538	16.7909	-0.00827299	16.4168	-0.00239598	10.1833	0.00777044	31.9192	0.0129662	12.1528	-0.00251186	19.7802	-0.00718319	10.0593	-0.00426066	15.2462	-0.000595864	12.6343	0.000268118	10.7245	-0.00593558	14.432	-0.0117424	13.6364	-0.0254178	21.7465	0.0146315	13.6858	0.0113602	13.5836		0.0146315	-0.0254178	0.0400493
gap-2	0.187642	2.9031	0.0739596	19.2644	-0.0534392	35.6415	0.173791	5.1348	-0.383116	70.4861	-0.203807	52.5159	-0.148369	30.5771	-0.0308517	22.5302	0.00792681	16.5837	0.00977366	11.1986	-0.20422	44.832	-0.0363683	17.407	0.0497184	2.89953	-0.0870395	20.9953	-0.0415806	24.3586		0.187642	-0.383116	0.570758
let-526	0.0728731	18.2032	-0.130414	44.871	-0.127082	45.4175	0.126785	31.3807	-0.135029	45.8333	-0.116565	50.723	-0.131789	34.3366	-0.10638	39.5016	-0.120931	30.1442	-0.0878367	32.0394	-0.0970342	33.856	-0.082052	36.312	0.132762	23.7357	-0.050885	26.7496	-0.121477	31.38		0.132762	-0.135029	0.267792
rpa-4	0.0321006	22.1263	-0.012401	11.3199	-0.138348	28.7169	0.0154213	37.1165	-0.0922153	48.9583	-0.0146142	41.0642	-0.0396033	28.6677	-0.0640049	39.2952	-0.0496021	28.3792	-0.0338469	18.9714	-0.0578203	33.792	-0.0307236	27.7893	-0.0378873	19.5887	-0.0824463	44.6345	-0.0713153	47.9611		0.0321006	-0.138348	0.170449
ubq-1	0.0684907	30.4825	-0.0334414	33.683	-0.0577078	37.8819	0.0452183	39.2152	-0.0425286	36.4583	-0.05572	42.6258	-0.118147	38.5275	-0.1081	46.4317	-0.0859246	41.1621	0.00877002	29.8837	-0.0559429	39.168	0.053962	37.9649	0.070021	29.501	0.00408182	27.3717	-0.0451525	28.6794		0.070021	-0.118147	0.188168
myo-3	0.145831	3.33464	0.035213	1.39327	0.0669504	3.86965	0.0906176	1.8785	0.26809	5.90278	-0.233688	21.4575	0.0709733	3.22006	0.0666116	3.64199	-0.0905507	20.1835	0.0774645	2.73703	0.136733	3.744	0.0853299	4.95868	0.0907215	5.12475	-0.0655386	1.39969	0.104604	2.51148		0.26809	-0.233688	0.501779
suco-1	0.152472	11.0632	0.0353076	10.4415	-0.00745786	19.5519	0.0942438	22.4279	0.0522419	12.1528	0.000211745	17.6403	-0.101937	21.4671	-0.130943	42.7013	-0.0555686	17.3613	0.0740948	9.11449	-0.0920023	22.4	0.0918261	13.6364	0.143952	13.5873	0.103607	8.8647	0.128223	10.289		0.152472	-0.130943	0.283415
eea-1	-0.00207393	34.288	-0.021436	27.505	0.0103779	22.4033	0.00987703	51.3524	-0.0169886	34.375	-0.0728551	61.5963	-0.0520099	36.8285	-0.0218139	29.9027	-0.00184941	20.533	0.0112213	18.6762	0.00931716	24.064	-0.00560769	29.2872	-0.0114312	30.8496	0.00605673	21.4619	-0.0227649	25.9249		0.0112213	-0.0728551	0.0840764
rilp-1	0.0750791	11.8086	-0.0700598	13.4886	-0.121177	15.8859	0.0607568	27.078	-0.235376	20.4861	-0.135897	26.2001	-0.110947	21.219	-0.081635	20.4954	-0.0679986	21.2582	-0.0880402	20.1342	-0.114689	34.272	-0.0346944	15.7025	0.0181535	11.9353	-0.0471412	16.4852	-0.0971627	22.7653		0.0750791	-0.235376	0.310455
Y43H11AL.1	-0.0484517	15.614	-0.0980023	18.5437	-0.161125	14.053	-0.0280008	29.9782	-0.038935	18.75	-0.0701302	30.3065	-0.0466974	16.3916	-0.000232242	21.1	-0.0659975	17.2302	-0.0603631	12.7907	-0.0562916	16.576	-0.0403441	17.8719	-0.0131267	14.5651	-0.0190583	15.3966	-0.069803	20.4969		-0.000232242	-0.161125	0.160892
crh-2	0.02357	8.12083	-0.0220498	10.036	-0.128035	17.9226	0.020161	15.2823	-0.114299	33.3333	-0.0294148	12.7241	-0.0690703	13.5275	-0.141274	24.9631	-0.0516074	21.2582	-0.0482546	10.0894	-0.0216722	8.992	-0.0439717	20.7128	-0.00278963	10.1146	-0.0132181	10.7309	-0.0102617	12.0713		0.02357	-0.141274	0.164844
mrck-1	-0.0133487	21.734	-0.0303958	22.5594	-0.0395842	19.5519	0.0284249	38.5088	0.0908245	19.0972	-0.0908642	32.1573	-0.0383357	17.6969	-0.0616393	25.0221	-0.0116705	20.3582	0.0144524	19.025	0.00390256	21.376	-0.0412067	21.4876	0.0409003	18.9818	-0.0247263	14.93	-0.136809	32.0551		0.0908245	-0.136809	0.227633
set-16	0.0141586	13.1816	-0.0665396	22.8908	0.00581801	14.053	0.0664679	27.1775	0.00249064	14.5833	-0.0198749	16.8884	-0.012441	10.8684	-0.00553117	24.8304	-0.00116165	11.813	-0.000573395	11.771	-0.0452702	12.672	0.0171441	13.1198	0.0703267	14.9359	0.0822671	10.7309	-0.0545194	10.532		0.0822671	-0.0665396	0.148807
ark-1	-0.0511367	14.8686	-0.0578745	12.2884	-0.0659586	18.1263	-0.0125224	22.2498	-0.0996889	15.9722	-0.202887	46.2695	-0.115277	23.4196	-0.0740431	12.9313	-0.113785	21.9572	-0.0655407	10.8676	-0.0927877	17.184	-0.0642611	11.2087	-0.0513937	11.4295	-0.0659997	7.30949	-0.094205	14.2317		-0.0125224	-0.202887	0.190365
hsp-60	0.00539389	19.7725	-0.0320598	14.6245	0.0740843	12.6273	6.73e-05	34.738	-0.0116768	14.5833	-0.0665317	24.8699	-0.0961308	22.5081	-0.0770644	31.9965	0.0561966	14.6964	0.0838729	11.458	0.0368115	12.8	0.12874	15.7025	0.0975939	18.6784	0.040744	15.5521	-0.0136395	14.7988		0.12874	-0.0961308	0.224871
zfp-1	-0.00283171	22.9109	0.00595579	33.7988	-0.106761	43.3809	0.0191139	34.0949	-0.0478177	42.3611	-0.058506	50.4338	-0.0474291	41.1758	-0.0288628	36.8328	-0.0100914	34.8536	-0.0284956	36.5921	-0.00919651	29.92	-0.0160783	30.7851	-0.00126906	19.7235	-0.00759658	26.283	-0.0325169	48.5552		0.0191139	-0.106761	0.125875
cab-1	0.120721	8.94468	-0.023774	16.6227	-0.0515196	39.9185	0.108989	5.99738	-0.143679	46.1806	0.217076	15.3846	-0.0353557	16.2136	-0.155677	29.9912	-0.00753075	21.3194	-0.0211438	54.8301	-0.0197936	18.432	0.0495464	10.124	0.139324	6.27107	-0.0478477	26.9051	-0.0427526	24.7637		0.217076	-0.155677	0.372753
cul-2	0.00441731	9.69007	-0.111195	11.085	-0.13786	11.8126	0.0311128	20.9229	-0.243921	13.8889	-0.247139	22.2094	-0.199947	13.5922	-0.165613	15.0251	-0.116776	9.75098	-0.0172989	7.49553	-0.104035	11.648	-0.0127449	12.655	-0.0866905	14.6662	-0.0759843	8.55365	-0.133475	12.0173		0.0311128	-0.247139	0.278252
T04F3.1	0.102109	4.94311	0.0221811	3.29172	-0.0580752	7.94297	0.0805039	3.18145	0.0754302	73.6111	0.0924073	8.38635	-0.0479865	49.4391	0.144883	6.04541	0.0972551	5.51332	0.0688339	3.88193	0.0825439	7.68	0.053315	36.157	0.0824853	7.45111	-0.071511	4.66563	0.0618149	36.1059		0.144883	-0.071511	0.216394
gly-5	0.000294955	20.7532	0.0745738	21.1178	0.0495577	39.9185	0.0102765	30.4709	-0.0100404	77.4306	0.0175172	65.0665	-0.00433867	40.1079	0.0579765	34.2377	0.0744691	10.7121	0.0558516	20.5367	0.0155541	26.976	0.0541463	39.2562	-0.00185368	18.3075	0.0680907	53.0327	0.0268396	52.9841		0.0745738	-0.0100404	0.0846142
mlck-1	0.125688	1.21616	0.0535083	1.82122	0.0188206	5.49898	0.0357554	1.25136	-0.0369864	2.43056	-0.0523311	32.273	-0.00708607	2.8479	-0.0306747	6.97434	0.0109141	36.4701	0.0170541	2.80859	0.00310977	15.872	0.00891012	49.6384	0.127385	1.88806	-0.00285144	21.1509	-0.0454303	48.9873		0.127385	-0.0523311	0.179716
pad-1	0.0337071	18.0071	-0.0259597	24.7699	-0.072896	37.4745	0.0462303	32.5376	0.00290476	40.625	-0.0518973	50.2603	-0.0378106	31.6073	-0.0451633	34.4884	-0.0275638	26.7628	-0.00454374	21.3506	-0.0202695	28.192	0.00447485	25.9298	0.063007	18.8469	-0.00705351	40.7465	-0.035646	39.4545		0.063007	-0.072896	0.135903
unc-40	-0.0134782	17.8894	0.0155396	22.0928	0.033014	24.8473	-0.00412064	33.0092	-0.0417016	13.5417	0.0604688	30.7692	0.00161714	16.6019	-0.0452606	23.8573	-0.00454821	17.1429	0.0535902	18.6583	0.0780787	12.864	0.065255	15.5475	-0.0374951	15.88	0.0536389	11.042	-0.0108284	13.8806		0.0780787	-0.0452606	0.123339
nhr-274	0.00626905	11.7301	0.0288935	17.2759	-0.0158917	35.2342	0.0375143	18.9216	-0.0745526	53.8194	-0.0144057	44.8236	-0.016185	38.6246	-0.00236975	30.463	0.0165127	32.0577	0.0270785	16.4937	0.01331	27.264	0.00908142	24.5351	0.017231	11.9016	0.0599463	21.9285	0.0151811	27.4372		0.0599463	-0.0745526	0.134499
hxk-3	0.0889332	9.76854	-0.0388948	14.1386	-0.103549	12.6273	0.0853952	17.1078	-0.059451	12.5	-0.121081	38.9242	-0.104452	26.2352	-0.0774798	26.128	-0.0605646	16.5312	0.0440819	9.2576	-0.0374036	14.08	0.0121889	13.0165	0.0908319	8.02428	0.0189168	8.70918	-0.0416783	14.0697		0.0908319	-0.121081	0.211913
M02E1.1	0.00917675	6.82621	-0.0178226	11.8701	-0.00966861	31.7719	0.0153192	5.13189	0.0429889	14.9306	-0.0256144	53.6726	-0.00148576	18.4898	-0.0307097	28.325	-0.036395	20.2272	0.00862973	21.3596	-0.040858	12.608	0.0436663	26.0847	0.0651558	2.52866	0.0219503	31.4152	0.0232595	38.6443		0.0651558	-0.040858	0.106014
plx-1	-0.0599119	11.4162	-0.00118733	24.3677	-0.00500404	22.1996	-0.00162896	21.7273	-0.0175209	29.8611	-0.0401033	42.0474	-0.0103016	25.1133	-0.0175872	24.4028	0.0226537	16.5749	0.0346616	11.2612	0.0120727	24.32	-0.0362801	20.4545	0.0461492	11.0924	-0.0261249	10.8865	0.00244388	12.2603		0.0461492	-0.0599119	0.106061
acs-13	0.0867184	12.9855	-0.188808	13.6302	-0.0177528	10.7943	0.0236295	25.9603	-0.248876	21.1806	0.0218236	13.2447	-0.0748844	13.8565	-0.0775201	20.1268	0.016801	8.83355	-0.0514524	11.5295	-0.195187	21.984	0.00927175	14.5145	0.055053	13.2165	-0.0148897	15.7076	-0.177376	21.118		0.0867184	-0.248876	0.335594
rnr-2	0.0564553	11.0632	-0.0213337	21.8	-0.116184	14.053	0.0190172	21.1322	0.0693038	11.4583	0.0229613	12.8398	0.028457	9.59008	0.0359851	10.3509	-0.00282415	9.61118	0.0267218	11.3327	0.0368908	9.024	0.0496343	14.4112	0.0441794	7.48483	0.0356605	10.8865	0.028738	9.34378		0.0693038	-0.116184	0.185488
tam-1	0.064662	10.9455	-0.106069	24.9823	-0.100061	14.8676	0.0353802	20.8575	-0.143662	26.7361	-0.102908	21.3997	-0.132129	17.6645	-0.161096	22.5007	-0.0515495	12.4334	-0.0329178	12.0394	-0.0471108	14.272	0.078372	12.5517	0.168587	16.2171	-0.0665902	11.8196	-0.114602	16.8242		0.168587	-0.161096	0.329683
vav-1	0.174829	2.19694	0.00260774	12.5845	-0.0615979	8.9613	0.064694	3.58768	-0.162624	10.4167	0.106888	33.3141	-0.0565737	9.20173	-0.0512855	14.1846	-0.112062	11.5946	0.0427382	3.17531	-0.0548059	14.4	-0.0621768	13.3264	0.0338476	1.51719	-0.0107603	11.042	-0.167906	24.4396		0.174829	-0.167906	0.342735
ccr-4	-0.0617721	14.5547	0.028215	22.6623	-0.0520422	19.7556	-0.00593569	27.6026	-0.0918261	28.4722	-0.00696527	31.4054	-2.41e-05	19.4229	-0.0570729	22.6629	0.0580247	14.5828	0.0466811	17.254	0.0592156	20.064	0.0734285	22.9855	-0.0161703	12.5421	-0.00238429	17.2628	-0.0689131	23.0084		0.0734285	-0.0918261	0.165255
C37C3.9	0.0121705	14.3193	0.00421443	8.69425	0.0205933	12.4236	-0.00224788	25.1966	0.0412388	21.875	0.0114696	10.7577	0.0224335	9.93528	0.0103448	12.4742	0.00897175	10.8694	0.0129289	9.32021	0.0232895	9.344	0.0200352	14.7211	0.013049	14.1268	0.0225367	11.042	0.0130762	12.0983		0.0412388	-0.00224788	0.0434866
dhs-25	0.192195	4.70773	0.0844368	10.2709	0.0139473	8.9613	0.234984	5.99811	0.162992	12.8472	0.0615906	17.9294	-0.0410398	21.5696	0.11308	14.6712	-0.103952	29.5151	0.240341	5.6619	0.121493	12.096	0.242076	13.8946	0.293721	7.82198	0.0103815	6.37636	0.0699175	10.316		0.293721	-0.103952	0.397673
casy-1	0.164541	4.5508	-0.000928475	7.13045	-0.0539513	36.0489	0.145011	2.97798	0.0915667	4.86111	-0.0862994	57.6634	-0.095333	10.5933	0.105749	3.59776	0.0740135	6.63172	-0.0398007	43.3631	0.084891	3.904	0.0415167	6.92149	0.190226	2.93324	-0.080051	21.7729	-0.0620662	6.88631		0.190226	-0.095333	0.285559
vha-8	0.0229609	15.2217	-0.018745	8.81974	0.0188474	15.0713	0.00635392	18.4587	-0.0582993	34.375	0.000217666	20.5899	-0.0221874	20.4261	-0.0209578	20.6429	0.005924	11.315	0.0205145	11.8068	0.00193936	13.12	0.0193816	18.905	0.0197062	17.7006	-0.0233396	11.042	-0.0137395	15.1229		0.0229609	-0.0582993	0.0812602
F59E12.9	-0.00824055	22.9502	-0.0304306	27.2862	-0.0248082	16.0896	0.00773584	43.1553	0.0247577	21.875	-0.037519	26.6628	-0.0178198	15.712	-0.0394295	23.4002	-0.0131934	13.8314	-0.00595651	16.0912	-0.0503698	16.672	0.0162414	19.5248	-0.0140169	21.8139	0.0204604	17.8849	-0.0154943	18.2285		0.0247577	-0.0503698	0.0751275
cpsf-1	-0.0146738	19.9294	-0.0214941	27.9522	0.0686627	12.4236	0.00245196	37.647	0.0386922	11.1111	-0.0316696	18.9705	0.0244492	11.3916	-0.0269088	17.7086	0.107038	12.4072	0.0148194	12.1914	0.0445935	14.112	-0.0170743	16.5289	-0.0271258	19.5887	0.0859709	14.619	0.0298093	13.7456		0.107038	-0.0316696	0.138708
skn-1	0.00186996	11.4555	-0.00319305	17.4336	0.000219806	12.6273	-0.00677028	17.445	0.0145771	21.5278	-0.00972423	33.0827	-0.022119	22.6214	0.0164205	30.2861	-0.0931911	23.8095	0.0199061	12.8801	-0.0178979	22.688	-0.0343369	12.4483	0.0726368	10.9575	-0.00172844	15.2411	-0.000394585	17.4453		0.0726368	-0.0931911	0.165828
rop-1	-0.0104597	7.49313	0.00550405	9.37963	0.0346158	7.94297	0.00195601	12.2142	-0.0416771	14.9306	-0.0242141	9.36958	-0.0534237	10.0485	-0.13771	22.1911	-0.0154103	7.5142	0.0123665	9.839	-0.0737474	14.208	0.0681903	7.17975	0.0229373	8.19285	-0.149232	13.6858	-0.0102857	11.0991		0.0681903	-0.149232	0.217422
gap-3	-0.0406171	14.7901	-0.0763465	9.90411	-0.122526	15.8859	-0.061425	20.5843	-0.0289645	12.1528	-0.068091	22.7299	-0.0655062	29.8274	-0.102343	23.8868	-0.042719	10.948	-0.0715968	6.97674	-0.0767008	11.616	-0.0537858	18.1302	-0.121796	11.0249	-0.0466354	8.55365	-0.0272855	12.8544		-0.0272855	-0.122526	0.0952404
mvk-1	-0.00320204	15.2609	-0.0131431	15.5898	-0.109156	27.6986	0.00723168	29.7217	0.0848867	21.1806	-0.0862534	31.6368	-0.0153739	16.6775	-0.0403069	25.3023	-0.0973958	30.0481	-0.0948468	30.0537	0.0189682	17.824	0.0764266	20.6612	0.0482589	15.644	0.0176016	26.4386	-0.00559273	20.2538		0.0848867	-0.109156	0.194043
F45F2.10	0.0125568	22.5186	-0.0254363	15.5898	-0.0490235	14.8676	0.00535474	40.226	-0.00308877	20.1389	-0.0130187	28.8606	-0.0103099	13.4898	-0.0118529	17.8413	-0.0106779	13.7877	0.000386974	14.4633	-0.000295625	14.24	0.0108646	17.2004	0.0156364	17.9366	-0.0130989	14.93	-0.0264491	17.0942		0.0156364	-0.0490235	0.0646599
lron-13	-0.00794379	4.08003	-0.0238677	6.20696	-0.0205023	8.55397	-0.0755358	11.1932	0.104168	23.2639	0.0493891	26.8363	0.0576655	20.1996	-0.0382552	17.1041	-0.0126905	2.42027	0.11124	4.89267	0.0936005	14.752	0.0405886	33.626	0.00138297	13.4187	0.0717093	7.15397	0.149386	34.2425		0.149386	-0.0755358	0.224922
hgrs-1	0.0174313	13.3386	0.00553281	15.8633	-0.0108235	13.8493	-0.00840048	26.5729	-0.051431	13.5417	-0.0170647	18.2186	-0.0022234	13.2147	0.00886714	18.0035	0.00928604	10.7383	0.0118465	10.653	0.0280733	13.504	0.0570332	26.8079	-0.0182932	25.3877	-0.0099374	12.7527	0.0359677	12.6114		0.0570332	-0.051431	0.108464
zfh-2	-0.111737	0.35308	-0.145593	2.39076	-0.171794	17.5153	-0.119328	1.32985	-0.16221	35.4167	0.0180467	24.465	-0.155851	1.52104	-0.109028	4.08434	-0.161913	2.18436	-0.20165	13.0501	-0.131362	9.408	-0.212757	23.9669	-0.290397	1.24747	-0.183159	18.9736	-0.170462	8.23656		0.0180467	-0.290397	0.308443
pro-2	0.0149294	10.8278	-0.0505962	13.6817	-0.0840742	7.73931	0.0140988	21.2492	-0.0498998	9.72222	-0.146988	25.2747	-0.0833196	12.3517	-0.0808912	12.6364	-0.101168	14.976	-0.0213091	8.40787	-0.0442593	9.984	-0.00280813	10.7438	0.0360045	10.3169	0.00415059	8.70918	-0.046229	11.6392		0.0360045	-0.146988	0.182992
gdh-1	0.0194237	27.7364	0.00286663	12.3721	-0.00659735	24.0326	0.00725619	31.2826	0.0113651	24.3056	0.014947	35.2227	0.00990901	28.6624	0.0133599	28.8116	-0.00184725	30.7645	0.0228756	19.7138	0.0110462	25.824	0.0330315	38.4298	0.0227651	38.5705	0.0422529	18.0404	-0.00140672	29.7597		0.0422529	-0.00659735	0.0488502
rsp-8	0.142691	13.9663	-0.140621	23.3316	-0.071891	21.9959	0.0979867	28.0641	-0.120628	22.9167	-0.147493	29.8438	-0.144782	21.3269	-0.152878	24.1817	-0.140037	18.6457	-0.0361184	13.9445	-0.129454	17.216	0.0341384	17.3037	0.130062	15.9811	-0.0684262	17.1073	-0.137827	17.6344		0.142691	-0.152878	0.295569
dapk-1	0.0786951	1.49078	0.0852465	5.99781	0.139024	15.8859	0.0901321	2.51363	0.0694654	56.5972	-0.0365227	32.6778	-0.0467385	35.0971	-0.0364235	34.5621	0.0515964	12.7829	0.15279	11.2791	0.00334261	21.408	0.0474578	11.8285	0.0992413	1.85435	-0.062484	11.042	-0.0228768	24.1696		0.15279	-0.062484	0.215274
gld-2	-0.0209116	19.4586	-0.00347776	12.0278	-0.0343009	17.9226	0.00372699	41.4076	-0.0604049	14.5833	0.0277054	33.1405	-0.000554349	14.4175	-0.00188152	34.8422	0.0192288	16.339	0.03896	10.0268	-0.0606768	21.92	0.0439525	18.0785	0.023528	30.7148	-0.0496172	15.2411	0.0524624	14.7718		0.0524624	-0.0606768	0.113139
eef-2	0.0434314	59.1212	0.00520979	47.6993	0.0107064	57.4338	-0.0115336	63.4656	0.0339759	55.9028	0.0640895	65.9341	0.0476611	53.2147	0.0370922	66.647	0.0464643	56.8633	0.052377	52.093	0.032544	53.824	0.0732228	64.2045	0.0416612	69.7235	0.011765	53.3437	0.0469446	50.8237		0.0732228	-0.0115336	0.0847565
iff-2	0.0635517	17.0655	-0.156246	11.9474	-0.0689391	20.5703	0.0461015	11.4403	-0.071858	20.8333	-0.0628663	31.3476	-0.0509382	17.1953	-0.123329	29.018	-0.0419977	19.0127	-0.002526	14.356	-0.0450408	16.928	0.0258399	34.814	0.0862636	21.679	0.000368097	14.7745	-0.0680736	18.7146		0.0862636	-0.156246	0.24251
hmg-1.1	-0.00410077	26.991	-0.00269373	38.7605	-0.00640048	23.6253	-0.00222856	44.6552	-0.00958008	21.5278	-0.00100844	29.2076	-0.00383079	25.7389	-0.00242488	25.1548	-0.00524936	21.3368	-0.00467998	19.3739	-0.00598425	24.032	-0.00500327	28.564	-0.000296438	25.8597	-0.00680112	20.3733	-0.00203089	20.794		-0.000296438	-0.00958008	0.00928364
bmk-1	0.039879	11.0632	-0.0311675	9.91055	0.0193514	5.29532	-0.00409933	25.8993	0.0735069	5.90278	0.0361143	7.63447	0.0405345	5.46926	0.0712169	6.17812	0.0411841	5.05898	0.0399594	6.12701	0.0260749	6.112	0.0286467	8.67769	0.0396222	20.3304	-0.00217638	6.22084	0.0320693	5.91412		0.0735069	-0.0311675	0.104674
spg-7	-0.0674523	15.1432	-0.00671678	18.8719	0.0615754	18.3299	-0.044154	26.2859	-0.0126379	15.625	0.0529927	37.0156	-0.0121589	13.4736	-0.000780921	22.5892	0.0314013	13.5168	0.035247	12.3435	-0.0379691	15.136	0.012058	14.8244	-0.0356002	13.7559	0.00733447	13.6858	0.0305769	16.3921		0.0615754	-0.0674523	0.129028
rbm-25	0.0235724	21.7732	-0.0337409	30.5586	0.065192	40.5295	-0.00670171	37.1797	0.0372463	42.7083	0.0636058	53.1521	0.0335259	34.288	0.0488553	49.8378	0.0181639	32.9926	0.0228054	30.7156	0.0475555	37.44	0.0731419	41.2707	0.00495292	25.0843	0.0650234	39.1913	0.0998586	58.4661		0.0998586	-0.0337409	0.1336
act-4	0.0691784	18.3209	-0.0625176	22.4661	0.0333737	36.2525	0.0515184	12.9518	0.0192142	34.0278	0.00469418	50.0289	0.0192339	22.1305	0.0602955	19.7877	0.011177	45.3036	-0.00184847	23.8909	-0.00470191	35.968	0.067697	58.1095	0.0891086	29.8045	-0.00148998	24.2613	-0.0229962	31.839		0.0891086	-0.0625176	0.151626
eri-6	-0.00537939	22.4009	0.0390178	16.3556	0.13195	20.3666	-0.029473	38.2254	0.160969	20.8333	0.0738297	30.2487	0.107221	25.7659	0.0593122	12.1351	0.097243	17.239	0.0397721	13.5331	0.0485903	16	0.065614	21.5909	-0.0130692	20.3641	0.040172	17.4184	0.10777	25.0608		0.160969	-0.029473	0.190442
bicd-1	0.0575142	6.04158	0.0192029	10.5219	-0.00425827	27.0876	0.0533936	4.96912	0.0419513	34.0278	-0.0202363	45.9803	0.000696039	26.0086	0.00287799	35.491	-0.00525068	22.4902	0.0150372	9.96422	-0.0117606	33.504	0.0431671	17.3554	-0.0320156	3.40526	0.012024	32.1928	-0.033635	41.5069		0.0575142	-0.033635	0.0911492
vig-1	0.00614874	18.5955	-0.0264895	11.5387	0.0865526	10.998	0.00629226	31.638	0.0635592	19.0972	0.057413	18.7392	0.0254179	12.1036	0.0364987	15.8065	0.0441151	12.7654	0.0366486	12.5134	0.0323345	12.608	0.0777603	21.5909	0.028772	24.3763	0.0313085	13.2193	0.0812632	12.3143		0.0865526	-0.0264895	0.113042

## Sheet: Hypodermis-age
Gene	D1	D6	D1214	max	min	range	percent of cells expressing(%)
F13D12.3	-0.101672	0.00122656	0.250287	0.250287	-0.101672	0.351958	33.1014
ccr-4	-0.13068	0.052132	0.189425	0.189425	-0.13068	0.320105	19.4229
tir-1	-0.309036	-0.148709	-0.00158412	-0.00158412	-0.309036	0.307452	29.2557
vps-32.1	-0.263147	-0.166021	0.0437393	0.0437393	-0.263147	0.306887	18.4574
abl-1	-0.0987322	0.0645075	0.187539	0.187539	-0.0987322	0.286271	18.6408
ogt-1	-0.252089	-0.0555715	0.0318317	0.0318317	-0.252089	0.28392	28.3765
T03D8.6	-0.215241	-0.169137	0.0619845	0.0619845	-0.215241	0.277225	18.1715
atg-9	-0.199681	-0.155563	0.0684257	0.0684257	-0.199681	0.268107	23.1715
F57G12.1	-0.181723	-0.154832	0.0811471	0.0811471	-0.181723	0.26287	20.1618
puf-9	-0.100686	-0.152427	0.109264	0.109264	-0.152427	0.261691	11.5912
acs-11	-0.169948	-0.162909	0.0885188	0.0885188	-0.169948	0.258467	27.7724
miz-1	-0.323743	-0.272194	-0.0664768	-0.0664768	-0.323743	0.257266	50.2211
frm-10	-0.307441	-0.219524	-0.0535444	-0.0535444	-0.307441	0.253897	26.1543
tag-77	-0.278223	-0.160479	-0.0285422	-0.0285422	-0.278223	0.24968	23.5761
F13D2.1	-0.18596	-0.0791965	0.0594293	0.0594293	-0.18596	0.24539	35.0431
Y38F2AR.12	-0.193361	-0.0860169	0.0464188	0.0464188	-0.193361	0.239779	15.658
ttm-1	-0.231442	-0.147276	0.00225709	0.00225709	-0.231442	0.233699	25.1025
lea-1	0.0721663	0.206523	0.305195	0.305195	0.0721663	0.233029	19.7465
pdi-2	-0.10454	-0.158671	0.0742215	0.0742215	-0.158671	0.232892	22.5512
obr-4	-0.289719	-0.226656	-0.0626673	-0.0626673	-0.289719	0.227052	21.37
spe-48	-0.15184	-0.0740873	0.0729498	0.0729498	-0.15184	0.22479	23.5545
mrpl-38	-0.0571235	-0.0932383	0.129201	0.129201	-0.0932383	0.222439	16.9903
F31C3.3	0.0562366	-0.012427	-0.163773	0.0562366	-0.163773	0.220009	15.3776
adss-1	-0.211293	-0.166134	0.00542718	0.00542718	-0.211293	0.21672	14.7195
magu-4	-0.194696	-0.117675	0.0199677	0.0199677	-0.194696	0.214663	23.4358
F46G10.2	-0.135859	-0.0700577	0.0774178	0.0774178	-0.135859	0.213276	22.4865
linc-7	-0.0261874	0.0679885	0.186253	0.186253	-0.0261874	0.21244	36.219
unc-108	-0.329307	-0.281904	-0.118213	-0.118213	-0.329307	0.211094	34.8921
pxd-1	-0.429636	-0.4126	-0.219657	-0.219657	-0.429636	0.209979	25.5717
pck-2	-0.141583	-0.0313181	0.0680589	0.0680589	-0.141583	0.209642	71.8501
mca-1	-0.171808	-0.0845789	0.0367355	0.0367355	-0.171808	0.208544	36.9741
ppm-2	-0.110229	-0.0241345	0.0976159	0.0976159	-0.110229	0.207845	30.7066
gap-2	-0.168825	-0.0320068	0.0364431	0.0364431	-0.168825	0.205268	30.5771
F25B5.3	-0.22745	-0.14597	-0.0226699	-0.0226699	-0.22745	0.20478	32.3301
D2030.2	-0.15641	-0.0875638	0.0445304	0.0445304	-0.15641	0.20094	37.9612
dcap-2	-0.230981	-0.117663	-0.030491	-0.030491	-0.230981	0.20049	23.8673
cct-3	-0.114328	-0.0914506	0.0837304	0.0837304	-0.114328	0.198058	21.8015
F21F3.6	-0.253637	-0.112408	-0.0568333	-0.0568333	-0.253637	0.196803	32.9342
cdap-2	-0.08292	-0.0304928	0.111572	0.111572	-0.08292	0.194492	28.0583
msa-1	-0.0905843	-0.139385	-0.283852	-0.0905843	-0.283852	0.193268	28.0151
F36D4.5	-0.266241	-0.195185	-0.074875	-0.074875	-0.266241	0.191366	17.1251
dnj-1	-0.181261	-0.108048	0.0100141	0.0100141	-0.181261	0.191275	19.8166
rho-1	-0.193895	-0.153645	-0.00330193	-0.00330193	-0.193895	0.190594	32.0119
cogc-1	-0.0316234	0.0196206	0.158698	0.158698	-0.0316234	0.190321	16.1489
Y17G7B.17	-0.25066	-0.167334	-0.0610575	-0.0610575	-0.25066	0.189602	18.7648
hsp-90	-0.276929	-0.170685	-0.0882895	-0.0882895	-0.276929	0.188639	54.0992
pqn-59	-0.190322	-0.0880935	-0.00183108	-0.00183108	-0.190322	0.188491	31.9525
act-4	0.0557203	-0.0111211	-0.132342	0.0557203	-0.132342	0.188062	22.1305
T04H1.2	-0.193697	-0.213263	-0.0259827	-0.0259827	-0.213263	0.187281	18.2632
unc-16	-0.140554	-0.0724533	0.0462315	0.0462315	-0.140554	0.186786	19.8058
nurf-1	-0.108283	-0.0745458	0.0777872	0.0777872	-0.108283	0.18607	32.7077
gfi-2	-0.250895	-0.15296	-0.0663418	-0.0663418	-0.250895	0.184553	24.11
F55F10.1	0.158737	0.103172	-0.0253641	0.158737	-0.0253641	0.184101	30.4315
nhl-2	-0.173004	-0.15241	0.00859942	0.00859942	-0.173004	0.181603	18.3549
ceeh-1	-0.145786	-0.0913005	0.0344609	0.0344609	-0.145786	0.180247	31.1758
clec-146	-0.143681	-0.0117498	0.0343171	0.0343171	-0.143681	0.177998	31.3754
C17H11.6	-0.168101	-0.0620669	0.00979149	0.00979149	-0.168101	0.177892	23.0583
mthf-1	-0.0668549	0.0124658	0.1083	0.1083	-0.0668549	0.175155	43.2848
ptr-22	-0.126013	-0.063827	0.0483328	0.0483328	-0.126013	0.174346	32.7994
ippk-1	-0.164352	-0.115377	0.00919455	0.00919455	-0.164352	0.173547	31.4401
ccg-1	-0.0204839	0.0506325	0.152324	0.152324	-0.0204839	0.172808	39.9676
unc-14	-0.158908	-0.116672	0.0137598	0.0137598	-0.158908	0.172668	19.8598
wnk-1	-0.143997	-0.051194	0.0286662	0.0286662	-0.143997	0.172663	52.0982
tatn-1	0.001086	0.0643808	0.172941	0.172941	0.001086	0.171855	17.9126
hir-1	-0.199116	-0.0948528	-0.0284354	-0.0284354	-0.199116	0.170681	27.6645
lgg-2	-0.182456	-0.123862	-0.0123479	-0.0123479	-0.182456	0.170108	29.7195
F58D5.5	-0.223497	-0.168002	-0.0560857	-0.0560857	-0.223497	0.167411	21.3161
unc-44	-0.108136	-0.0789484	0.0582813	0.0582813	-0.108136	0.166418	36.2513
dhc-1	0.0231695	0.0652278	-0.0979704	0.0652278	-0.0979704	0.163198	24.3042
lrp-1	-0.149251	-0.0639695	0.0135989	0.0135989	-0.149251	0.16285	57.5512
smg-1	-0.116908	-0.021823	0.0452956	0.0452956	-0.116908	0.162203	18.123
C30E1.9	-0.162416	-0.0166069	-0.000477816	-0.000477816	-0.162416	0.161938	98.7217
fcho-1	-0.0422391	0.034994	0.118741	0.118741	-0.0422391	0.16098	18.9914
atf-7	-0.231048	-0.128299	-0.0713402	-0.0713402	-0.231048	0.159708	47.0119
cup-14	-0.0930475	-0.0241075	0.0665679	0.0665679	-0.0930475	0.159615	35.6149
smg-2	-0.0375293	0.00529003	0.122021	0.122021	-0.0375293	0.159551	14.5739
hif-1	-0.191058	-0.147101	-0.0324969	-0.0324969	-0.191058	0.158561	17.5728
denn-4	-0.0256585	0.000974813	0.13279	0.13279	-0.0256585	0.158449	21.5264
zig-11	-0.0646876	-0.104832	0.0526394	0.0526394	-0.104832	0.157472	14.8598
tcc-1	-0.0579969	0.0308654	0.0988228	0.0988228	-0.0579969	0.15682	24.8706
nova-1	-0.13006	-0.0862725	0.0264369	0.0264369	-0.13006	0.156497	24.1262
let-526	-0.161055	-0.0860238	-0.00535647	-0.00535647	-0.161055	0.155698	34.3366
unc-33	-0.0579327	-0.035866	0.097364	0.097364	-0.0579327	0.155297	13.7864
daf-2	0.0362476	0.0676412	0.191387	0.191387	0.0362476	0.155139	62.9989
rbm-26	0.17645	0.0899716	0.021525	0.17645	0.021525	0.154925	13.5005
ymel-1	-0.204777	-0.122995	-0.0506528	-0.0506528	-0.204777	0.154125	14.1478
pqn-41	0.184663	0.153993	0.0315931	0.184663	0.0315931	0.153069	27.3732
F26G1.2	-0.0340603	0.0195324	0.118792	0.118792	-0.0340603	0.152852	26.9957
ttr-15	-0.153404	-0.0966576	-0.000960293	-0.000960293	-0.153404	0.152444	52.206
sec-23	-0.083534	-0.024306	0.0661817	0.0661817	-0.083534	0.149716	14.9407
catp-1	-0.111203	-0.0378174	0.0384717	0.0384717	-0.111203	0.149674	33.6624
fln-2	-0.0967274	-0.0539318	0.0512441	0.0512441	-0.0967274	0.147972	47.4488
Y95B8A.6	-0.0269058	0.0295711	0.120203	0.120203	-0.0269058	0.147109	42.2816
hda-4	-0.110618	-0.103813	0.0364896	0.0364896	-0.110618	0.147108	19.2287
Y71G12B.31	-0.0380404	-0.0366715	0.109032	0.109032	-0.0380404	0.147073	38.1122
T28F4.1	-0.171247	-0.107934	-0.0242585	-0.0242585	-0.171247	0.146988	19.0885
unc-94	-0.109741	-0.104917	0.0369933	0.0369933	-0.109741	0.146734	21.2891
plpp-1.1	-0.108113	-0.0940159	0.038142	0.038142	-0.108113	0.146255	29.5038
vgln-1	0.0211661	0.0642128	-0.0808622	0.0642128	-0.0808622	0.145075	21.8447
scav-2	-0.283007	-0.265304	-0.139044	-0.139044	-0.283007	0.143963	25.7929
pat-12	0.0155234	-0.0259684	-0.127256	0.0155234	-0.127256	0.142779	33.5167
lmd-3	-0.203681	-0.134726	-0.0611703	-0.0611703	-0.203681	0.142511	70.6203
egl-9	-0.102226	-0.119795	0.0217415	0.0217415	-0.119795	0.141537	14.2611
alx-1	-0.00410088	0.00580676	-0.134996	0.00580676	-0.134996	0.140803	15.178
allo-1	-0.149525	-0.140642	-0.0101903	-0.0101903	-0.149525	0.139335	14.5415
lin-14	-0.0654147	-0.0200505	0.0738361	0.0738361	-0.0654147	0.139251	32.9773
ptp-3	-0.0878232	-0.0516723	0.0503424	0.0503424	-0.0878232	0.138166	17.1359
uaf-1	0.0113786	0.0545625	-0.0828165	0.0545625	-0.0828165	0.137379	23.2578
T27D12.1	-0.077302	0.00985554	0.0586374	0.0586374	-0.077302	0.135939	34.3366
K10C3.4	-0.118709	-0.0902353	0.0162887	0.0162887	-0.118709	0.134998	17.6106
daf-16	0.0186145	0.0638108	0.152754	0.152754	0.0186145	0.134139	51.6181
stam-1	-0.12216	-0.0788875	0.0112694	0.0112694	-0.12216	0.13343	11.931
M03C11.3	-0.0436236	-0.0244417	0.0890552	0.0890552	-0.0436236	0.132679	18.479
sma-1	-0.0440914	0.0250868	0.0885596	0.0885596	-0.0440914	0.132651	30.48
F07H5.5	0.0313273	-0.014917	-0.101256	0.0313273	-0.101256	0.132584	31.9903
glp-4	0.0664017	0.102116	-0.0301042	0.102116	-0.0301042	0.13222	11.0248
Y37A1A.4	-0.10493	-0.102257	0.0270547	0.0270547	-0.10493	0.131984	30.6365
F53C11.5	-0.153716	-0.138048	-0.0220303	-0.0220303	-0.153716	0.131686	37.6591
mvk-1	-0.0639921	-0.0352451	0.0647145	0.0647145	-0.0639921	0.128707	16.6775
imb-3	0.110929	0.0964002	-0.01724	0.110929	-0.01724	0.128169	16.4078
myrf-2	-0.158969	-0.172253	-0.0442121	-0.0442121	-0.172253	0.128041	17.5728
mbl-1	0.0156146	0.00441936	-0.112268	0.0156146	-0.112268	0.127883	37.6969
ain-2	-0.121908	-0.0947925	0.00586733	0.00586733	-0.121908	0.127775	34.0615
dkf-2	0.38735	0.345941	0.260091	0.38735	0.260091	0.12726	36.5912
otub-2	-0.0375356	-0.0118657	0.0893257	0.0893257	-0.0375356	0.126861	15.5394
scm-1	-0.0495762	-0.0890927	0.0369176	0.0369176	-0.0890927	0.12601	22.2977
kin-4	-0.11055	-0.112665	0.0133442	0.0133442	-0.112665	0.12601	26.8069
pqn-27	-0.0673066	-0.00875664	0.0581142	0.0581142	-0.0673066	0.125421	16.2082
F10D7.3	-0.240037	-0.179574	-0.115462	-0.115462	-0.240037	0.124575	12.6699
hgap-2	-0.103357	-0.0786447	0.0196028	0.0196028	-0.103357	0.12296	27.3355
F28D9.4	0.0842701	0.104752	-0.017908	0.104752	-0.017908	0.12266	15.151
atfs-1	-0.203207	-0.14387	-0.0805698	-0.0805698	-0.203207	0.122638	19.5415
nmy-1	-0.0724344	-0.0245968	0.0500374	0.0500374	-0.0724344	0.122472	25.1348
srap-1	0.0243111	0.0418479	-0.0799539	0.0418479	-0.0799539	0.121802	21.7584
mog-3	-0.13025	-0.0996731	-0.00863215	-0.00863215	-0.13025	0.121618	17.9018
mdt-15	-0.129597	-0.132055	-0.0104996	-0.0104996	-0.132055	0.121555	27.4649
cdk-12	-0.0711042	-0.00398574	0.0497682	0.0497682	-0.0711042	0.120872	13.986
ptc-1	-0.0664948	-0.0180574	0.054262	0.054262	-0.0664948	0.120757	24.4175
hum-2	0.146781	0.145356	0.0265478	0.146781	0.0265478	0.120233	20.2589
apb-1	-0.124617	-0.0992696	-0.0044026	-0.0044026	-0.124617	0.120214	20.5663
C01G6.5	-0.148564	-0.0913942	-0.0293056	-0.0293056	-0.148564	0.119258	35.1456
etr-1	-0.113081	-0.0547346	0.00486757	0.00486757	-0.113081	0.117948	21.6667
atg-2	-0.0793893	-0.0540167	0.038142	0.038142	-0.0793893	0.117531	34.8274
rbc-2	0.00360428	-0.00703219	0.109972	0.109972	-0.00703219	0.117005	19.2125
copb-1	-0.10817	-0.106417	0.00866199	0.00866199	-0.10817	0.116832	14.9676
frl-1	-0.0868495	-0.00587382	0.0295494	0.0295494	-0.0868495	0.116399	41.9471
C05D9.9	-0.0874	-0.131432	-0.0153615	-0.0153615	-0.131432	0.116071	21.3862
gei-4	-0.0637122	-0.0543272	0.0515551	0.0515551	-0.0637122	0.115267	21.0194
abtm-1	-0.0530471	-0.0811228	0.0332789	0.0332789	-0.0811228	0.114402	19.644
nhr-34	-0.0968354	-0.112226	0.00163119	0.00163119	-0.112226	0.113857	18.3118
pezo-1	-0.103712	-0.0346545	0.00973058	0.00973058	-0.103712	0.113442	34.8921
gly-5	-0.0225087	0.0109322	0.0876683	0.0876683	-0.0225087	0.110177	40.1079
Y54E10BR.4	-0.0970737	-0.0329385	0.0130889	0.0130889	-0.0970737	0.110163	12.945
jac-1	0.0627807	0.0347414	0.144426	0.144426	0.0347414	0.109684	32.5081
gck-3	-0.141389	-0.125438	-0.0317689	-0.0317689	-0.141389	0.10962	14.2718
C18C4.7	-0.123019	-0.11467	-0.0135043	-0.0135043	-0.123019	0.109515	28.0421
sms-3	-0.114701	-0.100645	-0.00525141	-0.00525141	-0.114701	0.109449	50.9439
T04F3.1	-0.081663	-0.0602633	0.0275613	0.0275613	-0.081663	0.109224	49.4391
lit-1	-0.122922	-0.145149	-0.0361436	-0.0361436	-0.145149	0.109005	53.3064
rsks-1	-0.12006	-0.103555	-0.0119987	-0.0119987	-0.12006	0.108061	37.794
jmjd-1.2	0.00581021	0.0868514	0.112718	0.112718	0.00581021	0.106908	12.4434
spk-1	-0.180601	-0.185086	-0.0782754	-0.0782754	-0.185086	0.10681	51.575
ogdh-1	-0.260757	-0.231063	-0.154831	-0.154831	-0.260757	0.105927	30.1888
dpy-31	-0.140875	-0.087735	-0.0351377	-0.0351377	-0.140875	0.105737	33.4951
acl-4	-0.127001	-0.0618899	-0.0218797	-0.0218797	-0.127001	0.105121	15.0054
plin-1	0.0268507	0.0723759	-0.0324233	0.0723759	-0.0324233	0.104799	22.8587
max-2	-0.121605	-0.0689688	-0.017031	-0.017031	-0.121605	0.104574	22.6321
dapk-1	-0.0798914	-0.0961766	0.00832195	0.00832195	-0.0961766	0.104499	35.0971
mnk-1	-0.132499	-0.0894105	-0.0280906	-0.0280906	-0.132499	0.104409	63.301
thoc-2	0.0325135	-0.0158876	-0.0717828	0.0325135	-0.0717828	0.104296	15.329
stip-1	0.0190694	0.0345249	-0.0694024	0.0345249	-0.0694024	0.103927	11.2837
unc-23	-0.0868324	-0.0291528	0.0164973	0.0164973	-0.0868324	0.10333	14.2017
vha-7	-0.0550632	-0.0452524	0.0478505	0.0478505	-0.0550632	0.102914	21.2082
tpa-1	0.168362	0.220304	0.118202	0.220304	0.118202	0.102102	31.0086
tol-1	-0.113279	-0.0931611	-0.011331	-0.011331	-0.113279	0.101948	29.2772
lfi-1	0.052217	-0.00924321	-0.0496136	0.052217	-0.0496136	0.101831	29.1855
mbk-2	-0.179561	-0.197474	-0.0958058	-0.0958058	-0.197474	0.101668	47.5566
nsy-1	-0.141474	-0.120771	-0.0405752	-0.0405752	-0.141474	0.100899	23.1499
sax-7	-0.153957	-0.13699	-0.0533623	-0.0533623	-0.153957	0.100595	25.8684
vab-10	-0.111224	-0.124276	-0.0239416	-0.0239416	-0.124276	0.100335	32.2222
F54C9.9	-0.0818897	-0.0194939	0.0180539	0.0180539	-0.0818897	0.0999436	14.849
Y53F4B.21	-0.054358	-0.0210621	0.045546	0.045546	-0.054358	0.099904	27.8587
gsk-3	-0.178242	-0.135567	-0.0788481	-0.0788481	-0.178242	0.0993941	21.0895
C30F12.5	-0.108154	-0.0576262	-0.00923568	-0.00923568	-0.108154	0.0989183	29.2395
sqv-5	-0.15062	-0.128832	-0.0519138	-0.0519138	-0.15062	0.098706	23.9428
hpo-10	-0.0253084	0.0347542	-0.0636193	0.0347542	-0.0636193	0.0983735	17.3301
trxr-1	-0.11153	-0.0957371	-0.0141709	-0.0141709	-0.11153	0.097359	14.1586
nhr-41	-0.0917195	-0.0765032	0.00557225	0.00557225	-0.0917195	0.0972918	31.1057
magi-1	-0.118005	-0.0600665	-0.0207515	-0.0207515	-0.118005	0.0972536	31.0356
cyld-1	-0.0984153	-0.0512562	-0.00134129	-0.00134129	-0.0984153	0.097074	42.2762
zip-2	-0.105773	-0.0653246	-0.00896548	-0.00896548	-0.105773	0.0968076	42.4649
lsy-12	-0.032558	-0.0109796	0.0641312	0.0641312	-0.032558	0.0966892	16.9849
sop-3	-0.0179413	0.0262671	0.0785671	0.0785671	-0.0179413	0.0965084	20.5178
ape-1	0.00570151	-0.0273798	-0.0907321	0.00570151	-0.0907321	0.0964337	35.1079
zfp-3	-0.176438	-0.174057	-0.0809051	-0.0809051	-0.176438	0.0955333	21.3862
pptr-1	-0.0738926	-0.0492294	0.0216305	0.0216305	-0.0738926	0.0955232	27.5189
epg-9	-0.153762	-0.14666	-0.0585995	-0.0585995	-0.153762	0.0951624	40.0324
rbm-25	0.0136863	0.0391334	-0.0555918	0.0391334	-0.0555918	0.0947252	34.288
ifet-1	0.034816	0.0392728	0.129527	0.129527	0.034816	0.0947106	21.4671
F53A10.2	-0.0758352	-0.0209029	0.0185144	0.0185144	-0.0758352	0.0943496	54.3204
hsp-4	0.00991178	0.0161333	-0.0770868	0.0161333	-0.0770868	0.09322	14.2503
T11G6.5	0.0170415	0.0347371	0.109836	0.109836	0.0170415	0.0927949	15.356
F52G3.1	-0.0927199	4.03018e-05	-0.0334973	4.03018e-05	-0.0927199	0.0927602	15.5232
nhr-19	-0.154841	-0.0925279	-0.0622395	-0.0622395	-0.154841	0.0926019	14.6818
sma-9	-0.131052	-0.140771	-0.0486389	-0.0486389	-0.140771	0.0921318	31.9202
F16A11.1	-0.199776	-0.225962	-0.134375	-0.134375	-0.225962	0.091587	26.1812
hpo-11	-0.0573481	-0.0558663	0.033635	0.033635	-0.0573481	0.0909831	19.2503
Y17G7B.20	-0.057362	-0.0449058	0.0334314	0.0334314	-0.057362	0.0907934	23.986
rei-1	-0.198527	-0.16401	-0.107811	-0.107811	-0.198527	0.090716	24.5577
egl-30	0.0248095	0.0479911	0.115173	0.115173	0.0248095	0.0903636	43.1607
F13E6.1	-0.0364275	0.0168435	0.0528018	0.0528018	-0.0364275	0.0892292	13.7271
T27E4.7	-0.0271297	0.0251695	0.0614531	0.0614531	-0.0271297	0.0885827	20.7821
rme-8	-0.0300773	0.0527965	0.0574448	0.0574448	-0.0300773	0.087522	16.2028
rpom-1	-0.079206	-0.0532117	0.00775321	0.00775321	-0.079206	0.0869592	12.8371
Y57G11C.31	-0.0957286	-0.0729935	-0.00897963	-0.00897963	-0.0957286	0.0867489	23.9644
F11A5.9	-0.0828115	0.00127564	0.00267597	0.00267597	-0.0828115	0.0854874	28.5922
sea-2	-0.184352	-0.19814	-0.113554	-0.113554	-0.19814	0.0845863	63.5113
attf-6	-0.0271316	0.0414924	0.0570127	0.0570127	-0.0271316	0.0841443	18.9266
rbg-2	-0.0455063	0.00203145	0.0384273	0.0384273	-0.0455063	0.0839336	17.438
ZK370.4	-0.140571	-0.0841791	-0.0567427	-0.0567427	-0.140571	0.0838283	25.7605
tasp-1	-0.149109	-0.13609	-0.0656293	-0.0656293	-0.149109	0.0834801	16.4024
pqn-87	-0.0698267	-0.0464325	0.0134663	0.0134663	-0.0698267	0.083293	49.0129
Y71G10AR.4	-0.0813495	-0.0418235	0.00102242	0.00102242	-0.0813495	0.0823719	39.8004
Y37E3.17	-0.118978	-0.0465836	-0.0366374	-0.0366374	-0.118978	0.0823401	22.7292
Y105E8A.25	0.0458372	0.0969093	0.127799	0.127799	0.0458372	0.081962	76.6397
taf-1	-0.0319303	0.04969	0.00791258	0.04969	-0.0319303	0.0816203	20.89
nhr-274	-0.0504819	-0.0219616	0.0307752	0.0307752	-0.0504819	0.0812571	38.6246
sptf-3	-0.0742851	-0.039517	0.00631351	0.00631351	-0.0742851	0.0805986	30.9817
dpy-21	-0.0899915	-0.0690063	-0.00965086	-0.00965086	-0.0899915	0.0803406	29.0291
Y56A3A.7	-0.0582498	-0.0208603	0.022073	0.022073	-0.0582498	0.0803228	27.7778
bcat-1	-0.045906	0.0101543	0.0341132	0.0341132	-0.045906	0.0800192	16.5049
par-1	-0.0216971	-0.0422134	0.0371399	0.0371399	-0.0422134	0.0793533	56.3484
C25H3.11	-0.0353567	0.00265408	0.0439001	0.0439001	-0.0353567	0.0792568	22.0658
nhr-40	-0.106834	-0.0831169	-0.0277565	-0.0277565	-0.106834	0.0790775	34.288
ZK632.4	-0.211578	-0.202614	-0.132813	-0.132813	-0.211578	0.0787653	21.1165
fln-1	-0.0389187	-0.00586693	0.0377022	0.0377022	-0.0389187	0.0766208	25.836
M04F3.5	-0.162617	-0.135901	-0.0862072	-0.0862072	-0.162617	0.0764095	30.0378
hum-1	-0.046777	-0.028772	-0.104141	-0.028772	-0.104141	0.0753692	14.5092
dpy-28	-0.20775	-0.219879	-0.144889	-0.144889	-0.219879	0.0749894	22.2869
K02D10.1	-0.0443509	0.0294901	0.0302803	0.0302803	-0.0443509	0.0746311	23.1446
itr-1	-0.0725097	-0.0322226	0.00184806	0.00184806	-0.0725097	0.0743577	42.1467
zfp-1	-0.0875389	-0.0754135	-0.0140159	-0.0140159	-0.0875389	0.073523	41.1758
mlt-7	-0.070257	-0.0272831	0.00262106	0.00262106	-0.070257	0.072878	28.1122
tbc-9	-0.076118	-0.049457	-0.00360617	-0.00360617	-0.076118	0.0725118	37.0065
gale-1	-0.0160399	0.00175147	-0.0704844	0.00175147	-0.0704844	0.0722359	18.3333
let-363	-0.0626404	-0.0352863	0.00940647	0.00940647	-0.0626404	0.0720468	16.6451
kcnl-2	-0.132175	-0.0996931	-0.0607209	-0.0607209	-0.132175	0.0714538	26.8932
sql-1	-0.0831307	-0.0483585	-0.0119536	-0.0119536	-0.0831307	0.071177	39.8652
tbc-14	-0.00393938	0.0232613	-0.0465006	0.0232613	-0.0465006	0.0697619	33.6138
yars-1	-0.0715123	-0.0708134	-0.00223112	-0.00223112	-0.0715123	0.0692812	16.9741
lpin-1	-0.141691	-0.13535	-0.0729458	-0.0729458	-0.141691	0.0687453	33.3333
pcf-11	0.0567882	0.124035	0.115882	0.124035	0.0567882	0.0672465	14.973
pqn-53	0.00551541	0.0233657	-0.0421252	0.0233657	-0.0421252	0.0654909	31.0518
F31C3.6	-0.0655637	-0.0257204	-0.000141589	-0.000141589	-0.0655637	0.0654221	29.6009
F49E2.5	-0.0526564	-0.0197953	0.0124649	0.0124649	-0.0526564	0.0651213	68.8134
dcar-1	-0.0856299	-0.0517477	-0.0207998	-0.0207998	-0.0856299	0.0648301	29.9946
C41D11.3	0.0271846	0.0404846	0.091857	0.091857	0.0271846	0.0646724	21.7745
hmit-1.3	0.0590114	0.0655439	0.00166742	0.0655439	0.00166742	0.0638765	31.2244
tre-1	-0.132709	-0.106874	-0.069539	-0.069539	-0.132709	0.0631702	27.8479
lex-1	0.0352176	-0.0191776	-0.0277219	0.0352176	-0.0277219	0.0629395	11.5912
tsg-101	-0.00556889	0.00526172	-0.0569887	0.00526172	-0.0569887	0.0622504	11.1489
mef-2	-0.0891744	-0.0660356	-0.0269579	-0.0269579	-0.0891744	0.0622165	28.2524
pmt-1	-0.00140906	0.0145199	-0.0460421	0.0145199	-0.0460421	0.0605621	24.288
oat-1	-0.0159066	-0.019792	0.0397327	0.0397327	-0.019792	0.0595248	18.63
tceb-3	-0.0206178	0.00864527	0.0387744	0.0387744	-0.0206178	0.0593922	17.3679
nmy-2	0.0185763	0.0223692	-0.0367483	0.0223692	-0.0367483	0.0591175	19.9137
M106.2	0.159732	0.167079	0.218592	0.218592	0.159732	0.0588597	19.0129
ccch-1	-0.0659618	-0.0472174	-0.00796069	-0.00796069	-0.0659618	0.0580011	56.4078
Y50D7A.1	-0.0399331	-0.0507439	-0.0978633	-0.0399331	-0.0978633	0.0579302	16.3862
pqn-20	-0.0415008	-0.0184309	0.0163092	0.0163092	-0.0415008	0.0578101	15.1294
lin-49	-0.022097	-0.060747	-0.0771812	-0.022097	-0.0771812	0.0550842	15.8145
Y54F10AL.1	-0.16375	-0.11781	-0.110128	-0.110128	-0.16375	0.0536218	16.1327
cyl-1	0.022703	0.0193071	-0.0298409	0.022703	-0.0298409	0.0525439	12.1845
hmr-1	-0.0632831	-0.027559	-0.0110178	-0.0110178	-0.0632831	0.0522653	18.1338
tat-1	-0.0577069	-0.0368221	-0.00626765	-0.00626765	-0.0577069	0.0514392	50.0755
F16C3.2	-0.0545835	-0.0188345	-0.00315255	-0.00315255	-0.0545835	0.051431	56.4401
kin-2	-0.0583914	-0.0898208	-0.106206	-0.0583914	-0.106206	0.0478147	14.9029
fubl-1	0.0119857	0.0298025	0.0597012	0.0597012	0.0119857	0.0477155	20.9655
klc-2	-0.0733803	-0.0738577	-0.0289851	-0.0289851	-0.0738577	0.0448726	16.8824
Y37A1B.17	-0.0327985	-0.0139005	0.0101199	0.0101199	-0.0327985	0.0429185	20.5394
rme-1	-0.0141467	-0.00436449	-0.0471651	-0.00436449	-0.0471651	0.0428006	25.2859
cpt-1	-0.174058	-0.163876	-0.133172	-0.133172	-0.174058	0.0408864	35.7497
osm-11	-0.0256759	-0.0402826	-0.0650776	-0.0256759	-0.0650776	0.0394017	26.2567
kin-19	-0.0499861	-0.0626284	-0.0870576	-0.0499861	-0.0870576	0.0370715	13.7972
ddx-17	-0.0166572	-0.0479893	-0.0507042	-0.0166572	-0.0507042	0.0340471	21.7422
mca-3	0.0310015	0.0467381	0.0644014	0.0644014	0.0310015	0.0333999	63.452
anc-1	0.0613468	0.0618836	0.0940046	0.0940046	0.0613468	0.0326577	76.931
Y79H2A.3	-0.0305869	-0.033016	-0.061139	-0.0305869	-0.061139	0.0305521	35.4153
tbc-7	0.00229477	-0.0266733	-0.0274833	0.00229477	-0.0274833	0.0297781	21.1597
nfm-1	-0.0550612	-0.0513418	-0.0270392	-0.0270392	-0.0550612	0.0280221	16.4887
dot-1.1	0.0734291	0.0732901	0.0487219	0.0734291	0.0487219	0.0247071	33.5545
F55H12.2	-0.0168558	-0.0232088	0.00117303	0.00117303	-0.0232088	0.0243818	34.137
F01G4.6	0.00185491	0.015462	-0.00793178	0.015462	-0.00793178	0.0233938	25.5609
F25E5.8	0.00518919	0.0158572	0.0266016	0.0266016	0.00518919	0.0214124	43.3819
ntl-2	-0.0475322	-0.051468	-0.0302327	-0.0302327	-0.051468	0.0212354	16.0518
ctb-1	0.00477784	-0.00626752	-0.0164424	0.00477784	-0.0164424	0.0212202	20.6688
eef-2	0.054227	0.0493556	0.034095	0.054227	0.034095	0.020132	53.2147
ran-1	0.0104059	0.0163625	-0.00314859	0.0163625	-0.00314859	0.0195111	16.014
daf-5	-0.0295093	-0.0331404	-0.0146842	-0.0146842	-0.0331404	0.0184562	22.6537
hrpu-1	-0.0320191	-0.0315498	-0.0493709	-0.0315498	-0.0493709	0.0178212	37.8155
hsp-1	-0.0251874	-0.0110481	-0.0284926	-0.0110481	-0.0284926	0.0174445	33.8565
pkg-2	-0.160953	-0.148293	-0.146461	-0.146461	-0.160953	0.0144918	42.5297
rack-1	0.0162795	0.0056133	0.0145514	0.0162795	0.0056133	0.0106662	32.7454
crh-1	0.123842	0.113788	0.117886	0.123842	0.113788	0.0100544	82.4164

## Sheet: Muscle-age
Gene	D1	D6	D1214	max	min	range	percent of cells expressing(%)
F13D12.3	-0.101672	0.00122656	0.250287	0.250287	-0.101672	0.351958	33.1014
ccr-4	-0.13068	0.052132	0.189425	0.189425	-0.13068	0.320105	19.4229
tir-1	-0.309036	-0.148709	-0.00158412	-0.00158412	-0.309036	0.307452	29.2557
vps-32.1	-0.263147	-0.166021	0.0437393	0.0437393	-0.263147	0.306887	18.4574
abl-1	-0.0987322	0.0645075	0.187539	0.187539	-0.0987322	0.286271	18.6408
ogt-1	-0.252089	-0.0555715	0.0318317	0.0318317	-0.252089	0.28392	28.3765
T03D8.6	-0.215241	-0.169137	0.0619845	0.0619845	-0.215241	0.277225	18.1715
atg-9	-0.199681	-0.155563	0.0684257	0.0684257	-0.199681	0.268107	23.1715
F57G12.1	-0.181723	-0.154832	0.0811471	0.0811471	-0.181723	0.26287	20.1618
puf-9	-0.100686	-0.152427	0.109264	0.109264	-0.152427	0.261691	11.5912
acs-11	-0.169948	-0.162909	0.0885188	0.0885188	-0.169948	0.258467	27.7724
miz-1	-0.323743	-0.272194	-0.0664768	-0.0664768	-0.323743	0.257266	50.2211
frm-10	-0.307441	-0.219524	-0.0535444	-0.0535444	-0.307441	0.253897	26.1543
tag-77	-0.278223	-0.160479	-0.0285422	-0.0285422	-0.278223	0.24968	23.5761
F13D2.1	-0.18596	-0.0791965	0.0594293	0.0594293	-0.18596	0.24539	35.0431
Y38F2AR.12	-0.193361	-0.0860169	0.0464188	0.0464188	-0.193361	0.239779	15.658
ttm-1	-0.231442	-0.147276	0.00225709	0.00225709	-0.231442	0.233699	25.1025
lea-1	0.0721663	0.206523	0.305195	0.305195	0.0721663	0.233029	19.7465
pdi-2	-0.10454	-0.158671	0.0742215	0.0742215	-0.158671	0.232892	22.5512
obr-4	-0.289719	-0.226656	-0.0626673	-0.0626673	-0.289719	0.227052	21.37
spe-48	-0.15184	-0.0740873	0.0729498	0.0729498	-0.15184	0.22479	23.5545
mrpl-38	-0.0571235	-0.0932383	0.129201	0.129201	-0.0932383	0.222439	16.9903
F31C3.3	0.0562366	-0.012427	-0.163773	0.0562366	-0.163773	0.220009	15.3776
adss-1	-0.211293	-0.166134	0.00542718	0.00542718	-0.211293	0.21672	14.7195
magu-4	-0.194696	-0.117675	0.0199677	0.0199677	-0.194696	0.214663	23.4358
F46G10.2	-0.135859	-0.0700577	0.0774178	0.0774178	-0.135859	0.213276	22.4865
linc-7	-0.0261874	0.0679885	0.186253	0.186253	-0.0261874	0.21244	36.219
unc-108	-0.329307	-0.281904	-0.118213	-0.118213	-0.329307	0.211094	34.8921
pxd-1	-0.429636	-0.4126	-0.219657	-0.219657	-0.429636	0.209979	25.5717
pck-2	-0.141583	-0.0313181	0.0680589	0.0680589	-0.141583	0.209642	71.8501
mca-1	-0.171808	-0.0845789	0.0367355	0.0367355	-0.171808	0.208544	36.9741
ppm-2	-0.110229	-0.0241345	0.0976159	0.0976159	-0.110229	0.207845	30.7066
gap-2	-0.168825	-0.0320068	0.0364431	0.0364431	-0.168825	0.205268	30.5771
F25B5.3	-0.22745	-0.14597	-0.0226699	-0.0226699	-0.22745	0.20478	32.3301
D2030.2	-0.15641	-0.0875638	0.0445304	0.0445304	-0.15641	0.20094	37.9612
dcap-2	-0.230981	-0.117663	-0.030491	-0.030491	-0.230981	0.20049	23.8673
cct-3	-0.114328	-0.0914506	0.0837304	0.0837304	-0.114328	0.198058	21.8015
F21F3.6	-0.253637	-0.112408	-0.0568333	-0.0568333	-0.253637	0.196803	32.9342
cdap-2	-0.08292	-0.0304928	0.111572	0.111572	-0.08292	0.194492	28.0583
msa-1	-0.0905843	-0.139385	-0.283852	-0.0905843	-0.283852	0.193268	28.0151
F36D4.5	-0.266241	-0.195185	-0.074875	-0.074875	-0.266241	0.191366	17.1251
dnj-1	-0.181261	-0.108048	0.0100141	0.0100141	-0.181261	0.191275	19.8166
rho-1	-0.193895	-0.153645	-0.00330193	-0.00330193	-0.193895	0.190594	32.0119
cogc-1	-0.0316234	0.0196206	0.158698	0.158698	-0.0316234	0.190321	16.1489
Y17G7B.17	-0.25066	-0.167334	-0.0610575	-0.0610575	-0.25066	0.189602	18.7648
hsp-90	-0.276929	-0.170685	-0.0882895	-0.0882895	-0.276929	0.188639	54.0992
pqn-59	-0.190322	-0.0880935	-0.00183108	-0.00183108	-0.190322	0.188491	31.9525
act-4	0.0557203	-0.0111211	-0.132342	0.0557203	-0.132342	0.188062	22.1305
T04H1.2	-0.193697	-0.213263	-0.0259827	-0.0259827	-0.213263	0.187281	18.2632
unc-16	-0.140554	-0.0724533	0.0462315	0.0462315	-0.140554	0.186786	19.8058
nurf-1	-0.108283	-0.0745458	0.0777872	0.0777872	-0.108283	0.18607	32.7077
gfi-2	-0.250895	-0.15296	-0.0663418	-0.0663418	-0.250895	0.184553	24.11
F55F10.1	0.158737	0.103172	-0.0253641	0.158737	-0.0253641	0.184101	30.4315
nhl-2	-0.173004	-0.15241	0.00859942	0.00859942	-0.173004	0.181603	18.3549
ceeh-1	-0.145786	-0.0913005	0.0344609	0.0344609	-0.145786	0.180247	31.1758
clec-146	-0.143681	-0.0117498	0.0343171	0.0343171	-0.143681	0.177998	31.3754
C17H11.6	-0.168101	-0.0620669	0.00979149	0.00979149	-0.168101	0.177892	23.0583
mthf-1	-0.0668549	0.0124658	0.1083	0.1083	-0.0668549	0.175155	43.2848
ptr-22	-0.126013	-0.063827	0.0483328	0.0483328	-0.126013	0.174346	32.7994
ippk-1	-0.164352	-0.115377	0.00919455	0.00919455	-0.164352	0.173547	31.4401
ccg-1	-0.0204839	0.0506325	0.152324	0.152324	-0.0204839	0.172808	39.9676
unc-14	-0.158908	-0.116672	0.0137598	0.0137598	-0.158908	0.172668	19.8598
wnk-1	-0.143997	-0.051194	0.0286662	0.0286662	-0.143997	0.172663	52.0982
tatn-1	0.001086	0.0643808	0.172941	0.172941	0.001086	0.171855	17.9126
hir-1	-0.199116	-0.0948528	-0.0284354	-0.0284354	-0.199116	0.170681	27.6645
lgg-2	-0.182456	-0.123862	-0.0123479	-0.0123479	-0.182456	0.170108	29.7195
F58D5.5	-0.223497	-0.168002	-0.0560857	-0.0560857	-0.223497	0.167411	21.3161
unc-44	-0.108136	-0.0789484	0.0582813	0.0582813	-0.108136	0.166418	36.2513
dhc-1	0.0231695	0.0652278	-0.0979704	0.0652278	-0.0979704	0.163198	24.3042
lrp-1	-0.149251	-0.0639695	0.0135989	0.0135989	-0.149251	0.16285	57.5512
smg-1	-0.116908	-0.021823	0.0452956	0.0452956	-0.116908	0.162203	18.123
C30E1.9	-0.162416	-0.0166069	-0.000477816	-0.000477816	-0.162416	0.161938	98.7217
fcho-1	-0.0422391	0.034994	0.118741	0.118741	-0.0422391	0.16098	18.9914
atf-7	-0.231048	-0.128299	-0.0713402	-0.0713402	-0.231048	0.159708	47.0119
cup-14	-0.0930475	-0.0241075	0.0665679	0.0665679	-0.0930475	0.159615	35.6149
smg-2	-0.0375293	0.00529003	0.122021	0.122021	-0.0375293	0.159551	14.5739
hif-1	-0.191058	-0.147101	-0.0324969	-0.0324969	-0.191058	0.158561	17.5728
denn-4	-0.0256585	0.000974813	0.13279	0.13279	-0.0256585	0.158449	21.5264
zig-11	-0.0646876	-0.104832	0.0526394	0.0526394	-0.104832	0.157472	14.8598
tcc-1	-0.0579969	0.0308654	0.0988228	0.0988228	-0.0579969	0.15682	24.8706
nova-1	-0.13006	-0.0862725	0.0264369	0.0264369	-0.13006	0.156497	24.1262
let-526	-0.161055	-0.0860238	-0.00535647	-0.00535647	-0.161055	0.155698	34.3366
unc-33	-0.0579327	-0.035866	0.097364	0.097364	-0.0579327	0.155297	13.7864
daf-2	0.0362476	0.0676412	0.191387	0.191387	0.0362476	0.155139	62.9989
rbm-26	0.17645	0.0899716	0.021525	0.17645	0.021525	0.154925	13.5005
ymel-1	-0.204777	-0.122995	-0.0506528	-0.0506528	-0.204777	0.154125	14.1478
pqn-41	0.184663	0.153993	0.0315931	0.184663	0.0315931	0.153069	27.3732
F26G1.2	-0.0340603	0.0195324	0.118792	0.118792	-0.0340603	0.152852	26.9957
ttr-15	-0.153404	-0.0966576	-0.000960293	-0.000960293	-0.153404	0.152444	52.206
sec-23	-0.083534	-0.024306	0.0661817	0.0661817	-0.083534	0.149716	14.9407
catp-1	-0.111203	-0.0378174	0.0384717	0.0384717	-0.111203	0.149674	33.6624
fln-2	-0.0967274	-0.0539318	0.0512441	0.0512441	-0.0967274	0.147972	47.4488
Y95B8A.6	-0.0269058	0.0295711	0.120203	0.120203	-0.0269058	0.147109	42.2816
hda-4	-0.110618	-0.103813	0.0364896	0.0364896	-0.110618	0.147108	19.2287
Y71G12B.31	-0.0380404	-0.0366715	0.109032	0.109032	-0.0380404	0.147073	38.1122
T28F4.1	-0.171247	-0.107934	-0.0242585	-0.0242585	-0.171247	0.146988	19.0885
unc-94	-0.109741	-0.104917	0.0369933	0.0369933	-0.109741	0.146734	21.2891
plpp-1.1	-0.108113	-0.0940159	0.038142	0.038142	-0.108113	0.146255	29.5038
vgln-1	0.0211661	0.0642128	-0.0808622	0.0642128	-0.0808622	0.145075	21.8447
scav-2	-0.283007	-0.265304	-0.139044	-0.139044	-0.283007	0.143963	25.7929
pat-12	0.0155234	-0.0259684	-0.127256	0.0155234	-0.127256	0.142779	33.5167
lmd-3	-0.203681	-0.134726	-0.0611703	-0.0611703	-0.203681	0.142511	70.6203
egl-9	-0.102226	-0.119795	0.0217415	0.0217415	-0.119795	0.141537	14.2611
alx-1	-0.00410088	0.00580676	-0.134996	0.00580676	-0.134996	0.140803	15.178
allo-1	-0.149525	-0.140642	-0.0101903	-0.0101903	-0.149525	0.139335	14.5415
lin-14	-0.0654147	-0.0200505	0.0738361	0.0738361	-0.0654147	0.139251	32.9773
ptp-3	-0.0878232	-0.0516723	0.0503424	0.0503424	-0.0878232	0.138166	17.1359
uaf-1	0.0113786	0.0545625	-0.0828165	0.0545625	-0.0828165	0.137379	23.2578
T27D12.1	-0.077302	0.00985554	0.0586374	0.0586374	-0.077302	0.135939	34.3366
K10C3.4	-0.118709	-0.0902353	0.0162887	0.0162887	-0.118709	0.134998	17.6106
daf-16	0.0186145	0.0638108	0.152754	0.152754	0.0186145	0.134139	51.6181
stam-1	-0.12216	-0.0788875	0.0112694	0.0112694	-0.12216	0.13343	11.931
M03C11.3	-0.0436236	-0.0244417	0.0890552	0.0890552	-0.0436236	0.132679	18.479
sma-1	-0.0440914	0.0250868	0.0885596	0.0885596	-0.0440914	0.132651	30.48
F07H5.5	0.0313273	-0.014917	-0.101256	0.0313273	-0.101256	0.132584	31.9903
glp-4	0.0664017	0.102116	-0.0301042	0.102116	-0.0301042	0.13222	11.0248
Y37A1A.4	-0.10493	-0.102257	0.0270547	0.0270547	-0.10493	0.131984	30.6365
F53C11.5	-0.153716	-0.138048	-0.0220303	-0.0220303	-0.153716	0.131686	37.6591
mvk-1	-0.0639921	-0.0352451	0.0647145	0.0647145	-0.0639921	0.128707	16.6775
imb-3	0.110929	0.0964002	-0.01724	0.110929	-0.01724	0.128169	16.4078
myrf-2	-0.158969	-0.172253	-0.0442121	-0.0442121	-0.172253	0.128041	17.5728
mbl-1	0.0156146	0.00441936	-0.112268	0.0156146	-0.112268	0.127883	37.6969
ain-2	-0.121908	-0.0947925	0.00586733	0.00586733	-0.121908	0.127775	34.0615
dkf-2	0.38735	0.345941	0.260091	0.38735	0.260091	0.12726	36.5912
otub-2	-0.0375356	-0.0118657	0.0893257	0.0893257	-0.0375356	0.126861	15.5394
scm-1	-0.0495762	-0.0890927	0.0369176	0.0369176	-0.0890927	0.12601	22.2977
kin-4	-0.11055	-0.112665	0.0133442	0.0133442	-0.112665	0.12601	26.8069
pqn-27	-0.0673066	-0.00875664	0.0581142	0.0581142	-0.0673066	0.125421	16.2082
F10D7.3	-0.240037	-0.179574	-0.115462	-0.115462	-0.240037	0.124575	12.6699
hgap-2	-0.103357	-0.0786447	0.0196028	0.0196028	-0.103357	0.12296	27.3355
F28D9.4	0.0842701	0.104752	-0.017908	0.104752	-0.017908	0.12266	15.151
atfs-1	-0.203207	-0.14387	-0.0805698	-0.0805698	-0.203207	0.122638	19.5415
nmy-1	-0.0724344	-0.0245968	0.0500374	0.0500374	-0.0724344	0.122472	25.1348
srap-1	0.0243111	0.0418479	-0.0799539	0.0418479	-0.0799539	0.121802	21.7584
mog-3	-0.13025	-0.0996731	-0.00863215	-0.00863215	-0.13025	0.121618	17.9018
mdt-15	-0.129597	-0.132055	-0.0104996	-0.0104996	-0.132055	0.121555	27.4649
cdk-12	-0.0711042	-0.00398574	0.0497682	0.0497682	-0.0711042	0.120872	13.986
ptc-1	-0.0664948	-0.0180574	0.054262	0.054262	-0.0664948	0.120757	24.4175
hum-2	0.146781	0.145356	0.0265478	0.146781	0.0265478	0.120233	20.2589
apb-1	-0.124617	-0.0992696	-0.0044026	-0.0044026	-0.124617	0.120214	20.5663
C01G6.5	-0.148564	-0.0913942	-0.0293056	-0.0293056	-0.148564	0.119258	35.1456
etr-1	-0.113081	-0.0547346	0.00486757	0.00486757	-0.113081	0.117948	21.6667
atg-2	-0.0793893	-0.0540167	0.038142	0.038142	-0.0793893	0.117531	34.8274
rbc-2	0.00360428	-0.00703219	0.109972	0.109972	-0.00703219	0.117005	19.2125
copb-1	-0.10817	-0.106417	0.00866199	0.00866199	-0.10817	0.116832	14.9676
frl-1	-0.0868495	-0.00587382	0.0295494	0.0295494	-0.0868495	0.116399	41.9471
C05D9.9	-0.0874	-0.131432	-0.0153615	-0.0153615	-0.131432	0.116071	21.3862
gei-4	-0.0637122	-0.0543272	0.0515551	0.0515551	-0.0637122	0.115267	21.0194
abtm-1	-0.0530471	-0.0811228	0.0332789	0.0332789	-0.0811228	0.114402	19.644
nhr-34	-0.0968354	-0.112226	0.00163119	0.00163119	-0.112226	0.113857	18.3118
pezo-1	-0.103712	-0.0346545	0.00973058	0.00973058	-0.103712	0.113442	34.8921
gly-5	-0.0225087	0.0109322	0.0876683	0.0876683	-0.0225087	0.110177	40.1079
Y54E10BR.4	-0.0970737	-0.0329385	0.0130889	0.0130889	-0.0970737	0.110163	12.945
jac-1	0.0627807	0.0347414	0.144426	0.144426	0.0347414	0.109684	32.5081
gck-3	-0.141389	-0.125438	-0.0317689	-0.0317689	-0.141389	0.10962	14.2718
C18C4.7	-0.123019	-0.11467	-0.0135043	-0.0135043	-0.123019	0.109515	28.0421
sms-3	-0.114701	-0.100645	-0.00525141	-0.00525141	-0.114701	0.109449	50.9439
T04F3.1	-0.081663	-0.0602633	0.0275613	0.0275613	-0.081663	0.109224	49.4391
lit-1	-0.122922	-0.145149	-0.0361436	-0.0361436	-0.145149	0.109005	53.3064
rsks-1	-0.12006	-0.103555	-0.0119987	-0.0119987	-0.12006	0.108061	37.794
jmjd-1.2	0.00581021	0.0868514	0.112718	0.112718	0.00581021	0.106908	12.4434
spk-1	-0.180601	-0.185086	-0.0782754	-0.0782754	-0.185086	0.10681	51.575
ogdh-1	-0.260757	-0.231063	-0.154831	-0.154831	-0.260757	0.105927	30.1888
dpy-31	-0.140875	-0.087735	-0.0351377	-0.0351377	-0.140875	0.105737	33.4951
acl-4	-0.127001	-0.0618899	-0.0218797	-0.0218797	-0.127001	0.105121	15.0054
plin-1	0.0268507	0.0723759	-0.0324233	0.0723759	-0.0324233	0.104799	22.8587
max-2	-0.121605	-0.0689688	-0.017031	-0.017031	-0.121605	0.104574	22.6321
dapk-1	-0.0798914	-0.0961766	0.00832195	0.00832195	-0.0961766	0.104499	35.0971
mnk-1	-0.132499	-0.0894105	-0.0280906	-0.0280906	-0.132499	0.104409	63.301
thoc-2	0.0325135	-0.0158876	-0.0717828	0.0325135	-0.0717828	0.104296	15.329
stip-1	0.0190694	0.0345249	-0.0694024	0.0345249	-0.0694024	0.103927	11.2837
unc-23	-0.0868324	-0.0291528	0.0164973	0.0164973	-0.0868324	0.10333	14.2017
vha-7	-0.0550632	-0.0452524	0.0478505	0.0478505	-0.0550632	0.102914	21.2082
tpa-1	0.168362	0.220304	0.118202	0.220304	0.118202	0.102102	31.0086
tol-1	-0.113279	-0.0931611	-0.011331	-0.011331	-0.113279	0.101948	29.2772
lfi-1	0.052217	-0.00924321	-0.0496136	0.052217	-0.0496136	0.101831	29.1855
mbk-2	-0.179561	-0.197474	-0.0958058	-0.0958058	-0.197474	0.101668	47.5566
nsy-1	-0.141474	-0.120771	-0.0405752	-0.0405752	-0.141474	0.100899	23.1499
sax-7	-0.153957	-0.13699	-0.0533623	-0.0533623	-0.153957	0.100595	25.8684
vab-10	-0.111224	-0.124276	-0.0239416	-0.0239416	-0.124276	0.100335	32.2222
F54C9.9	-0.0818897	-0.0194939	0.0180539	0.0180539	-0.0818897	0.0999436	14.849
Y53F4B.21	-0.054358	-0.0210621	0.045546	0.045546	-0.054358	0.099904	27.8587
gsk-3	-0.178242	-0.135567	-0.0788481	-0.0788481	-0.178242	0.0993941	21.0895
C30F12.5	-0.108154	-0.0576262	-0.00923568	-0.00923568	-0.108154	0.0989183	29.2395
sqv-5	-0.15062	-0.128832	-0.0519138	-0.0519138	-0.15062	0.098706	23.9428
hpo-10	-0.0253084	0.0347542	-0.0636193	0.0347542	-0.0636193	0.0983735	17.3301
trxr-1	-0.11153	-0.0957371	-0.0141709	-0.0141709	-0.11153	0.097359	14.1586
nhr-41	-0.0917195	-0.0765032	0.00557225	0.00557225	-0.0917195	0.0972918	31.1057
magi-1	-0.118005	-0.0600665	-0.0207515	-0.0207515	-0.118005	0.0972536	31.0356
cyld-1	-0.0984153	-0.0512562	-0.00134129	-0.00134129	-0.0984153	0.097074	42.2762
zip-2	-0.105773	-0.0653246	-0.00896548	-0.00896548	-0.105773	0.0968076	42.4649
lsy-12	-0.032558	-0.0109796	0.0641312	0.0641312	-0.032558	0.0966892	16.9849
sop-3	-0.0179413	0.0262671	0.0785671	0.0785671	-0.0179413	0.0965084	20.5178
ape-1	0.00570151	-0.0273798	-0.0907321	0.00570151	-0.0907321	0.0964337	35.1079
zfp-3	-0.176438	-0.174057	-0.0809051	-0.0809051	-0.176438	0.0955333	21.3862
pptr-1	-0.0738926	-0.0492294	0.0216305	0.0216305	-0.0738926	0.0955232	27.5189
epg-9	-0.153762	-0.14666	-0.0585995	-0.0585995	-0.153762	0.0951624	40.0324
rbm-25	0.0136863	0.0391334	-0.0555918	0.0391334	-0.0555918	0.0947252	34.288
ifet-1	0.034816	0.0392728	0.129527	0.129527	0.034816	0.0947106	21.4671
F53A10.2	-0.0758352	-0.0209029	0.0185144	0.0185144	-0.0758352	0.0943496	54.3204
hsp-4	0.00991178	0.0161333	-0.0770868	0.0161333	-0.0770868	0.09322	14.2503
T11G6.5	0.0170415	0.0347371	0.109836	0.109836	0.0170415	0.0927949	15.356
F52G3.1	-0.0927199	4.03018e-05	-0.0334973	4.03018e-05	-0.0927199	0.0927602	15.5232
nhr-19	-0.154841	-0.0925279	-0.0622395	-0.0622395	-0.154841	0.0926019	14.6818
sma-9	-0.131052	-0.140771	-0.0486389	-0.0486389	-0.140771	0.0921318	31.9202
F16A11.1	-0.199776	-0.225962	-0.134375	-0.134375	-0.225962	0.091587	26.1812
hpo-11	-0.0573481	-0.0558663	0.033635	0.033635	-0.0573481	0.0909831	19.2503
Y17G7B.20	-0.057362	-0.0449058	0.0334314	0.0334314	-0.057362	0.0907934	23.986
rei-1	-0.198527	-0.16401	-0.107811	-0.107811	-0.198527	0.090716	24.5577
egl-30	0.0248095	0.0479911	0.115173	0.115173	0.0248095	0.0903636	43.1607
F13E6.1	-0.0364275	0.0168435	0.0528018	0.0528018	-0.0364275	0.0892292	13.7271
T27E4.7	-0.0271297	0.0251695	0.0614531	0.0614531	-0.0271297	0.0885827	20.7821
rme-8	-0.0300773	0.0527965	0.0574448	0.0574448	-0.0300773	0.087522	16.2028
rpom-1	-0.079206	-0.0532117	0.00775321	0.00775321	-0.079206	0.0869592	12.8371
Y57G11C.31	-0.0957286	-0.0729935	-0.00897963	-0.00897963	-0.0957286	0.0867489	23.9644
F11A5.9	-0.0828115	0.00127564	0.00267597	0.00267597	-0.0828115	0.0854874	28.5922
sea-2	-0.184352	-0.19814	-0.113554	-0.113554	-0.19814	0.0845863	63.5113
attf-6	-0.0271316	0.0414924	0.0570127	0.0570127	-0.0271316	0.0841443	18.9266
rbg-2	-0.0455063	0.00203145	0.0384273	0.0384273	-0.0455063	0.0839336	17.438
ZK370.4	-0.140571	-0.0841791	-0.0567427	-0.0567427	-0.140571	0.0838283	25.7605
tasp-1	-0.149109	-0.13609	-0.0656293	-0.0656293	-0.149109	0.0834801	16.4024
pqn-87	-0.0698267	-0.0464325	0.0134663	0.0134663	-0.0698267	0.083293	49.0129
Y71G10AR.4	-0.0813495	-0.0418235	0.00102242	0.00102242	-0.0813495	0.0823719	39.8004
Y37E3.17	-0.118978	-0.0465836	-0.0366374	-0.0366374	-0.118978	0.0823401	22.7292
Y105E8A.25	0.0458372	0.0969093	0.127799	0.127799	0.0458372	0.081962	76.6397
taf-1	-0.0319303	0.04969	0.00791258	0.04969	-0.0319303	0.0816203	20.89
nhr-274	-0.0504819	-0.0219616	0.0307752	0.0307752	-0.0504819	0.0812571	38.6246
sptf-3	-0.0742851	-0.039517	0.00631351	0.00631351	-0.0742851	0.0805986	30.9817
dpy-21	-0.0899915	-0.0690063	-0.00965086	-0.00965086	-0.0899915	0.0803406	29.0291
Y56A3A.7	-0.0582498	-0.0208603	0.022073	0.022073	-0.0582498	0.0803228	27.7778
bcat-1	-0.045906	0.0101543	0.0341132	0.0341132	-0.045906	0.0800192	16.5049
par-1	-0.0216971	-0.0422134	0.0371399	0.0371399	-0.0422134	0.0793533	56.3484
C25H3.11	-0.0353567	0.00265408	0.0439001	0.0439001	-0.0353567	0.0792568	22.0658
nhr-40	-0.106834	-0.0831169	-0.0277565	-0.0277565	-0.106834	0.0790775	34.288
ZK632.4	-0.211578	-0.202614	-0.132813	-0.132813	-0.211578	0.0787653	21.1165
fln-1	-0.0389187	-0.00586693	0.0377022	0.0377022	-0.0389187	0.0766208	25.836
M04F3.5	-0.162617	-0.135901	-0.0862072	-0.0862072	-0.162617	0.0764095	30.0378
hum-1	-0.046777	-0.028772	-0.104141	-0.028772	-0.104141	0.0753692	14.5092
dpy-28	-0.20775	-0.219879	-0.144889	-0.144889	-0.219879	0.0749894	22.2869
K02D10.1	-0.0443509	0.0294901	0.0302803	0.0302803	-0.0443509	0.0746311	23.1446
itr-1	-0.0725097	-0.0322226	0.00184806	0.00184806	-0.0725097	0.0743577	42.1467
zfp-1	-0.0875389	-0.0754135	-0.0140159	-0.0140159	-0.0875389	0.073523	41.1758
mlt-7	-0.070257	-0.0272831	0.00262106	0.00262106	-0.070257	0.072878	28.1122
tbc-9	-0.076118	-0.049457	-0.00360617	-0.00360617	-0.076118	0.0725118	37.0065
gale-1	-0.0160399	0.00175147	-0.0704844	0.00175147	-0.0704844	0.0722359	18.3333
let-363	-0.0626404	-0.0352863	0.00940647	0.00940647	-0.0626404	0.0720468	16.6451
kcnl-2	-0.132175	-0.0996931	-0.0607209	-0.0607209	-0.132175	0.0714538	26.8932
sql-1	-0.0831307	-0.0483585	-0.0119536	-0.0119536	-0.0831307	0.071177	39.8652
tbc-14	-0.00393938	0.0232613	-0.0465006	0.0232613	-0.0465006	0.0697619	33.6138
yars-1	-0.0715123	-0.0708134	-0.00223112	-0.00223112	-0.0715123	0.0692812	16.9741
lpin-1	-0.141691	-0.13535	-0.0729458	-0.0729458	-0.141691	0.0687453	33.3333
pcf-11	0.0567882	0.124035	0.115882	0.124035	0.0567882	0.0672465	14.973
pqn-53	0.00551541	0.0233657	-0.0421252	0.0233657	-0.0421252	0.0654909	31.0518
F31C3.6	-0.0655637	-0.0257204	-0.000141589	-0.000141589	-0.0655637	0.0654221	29.6009
F49E2.5	-0.0526564	-0.0197953	0.0124649	0.0124649	-0.0526564	0.0651213	68.8134
dcar-1	-0.0856299	-0.0517477	-0.0207998	-0.0207998	-0.0856299	0.0648301	29.9946
C41D11.3	0.0271846	0.0404846	0.091857	0.091857	0.0271846	0.0646724	21.7745
hmit-1.3	0.0590114	0.0655439	0.00166742	0.0655439	0.00166742	0.0638765	31.2244
tre-1	-0.132709	-0.106874	-0.069539	-0.069539	-0.132709	0.0631702	27.8479
lex-1	0.0352176	-0.0191776	-0.0277219	0.0352176	-0.0277219	0.0629395	11.5912
tsg-101	-0.00556889	0.00526172	-0.0569887	0.00526172	-0.0569887	0.0622504	11.1489
mef-2	-0.0891744	-0.0660356	-0.0269579	-0.0269579	-0.0891744	0.0622165	28.2524
pmt-1	-0.00140906	0.0145199	-0.0460421	0.0145199	-0.0460421	0.0605621	24.288
oat-1	-0.0159066	-0.019792	0.0397327	0.0397327	-0.019792	0.0595248	18.63
tceb-3	-0.0206178	0.00864527	0.0387744	0.0387744	-0.0206178	0.0593922	17.3679
nmy-2	0.0185763	0.0223692	-0.0367483	0.0223692	-0.0367483	0.0591175	19.9137
M106.2	0.159732	0.167079	0.218592	0.218592	0.159732	0.0588597	19.0129
ccch-1	-0.0659618	-0.0472174	-0.00796069	-0.00796069	-0.0659618	0.0580011	56.4078
Y50D7A.1	-0.0399331	-0.0507439	-0.0978633	-0.0399331	-0.0978633	0.0579302	16.3862
pqn-20	-0.0415008	-0.0184309	0.0163092	0.0163092	-0.0415008	0.0578101	15.1294
lin-49	-0.022097	-0.060747	-0.0771812	-0.022097	-0.0771812	0.0550842	15.8145
Y54F10AL.1	-0.16375	-0.11781	-0.110128	-0.110128	-0.16375	0.0536218	16.1327
cyl-1	0.022703	0.0193071	-0.0298409	0.022703	-0.0298409	0.0525439	12.1845
hmr-1	-0.0632831	-0.027559	-0.0110178	-0.0110178	-0.0632831	0.0522653	18.1338
tat-1	-0.0577069	-0.0368221	-0.00626765	-0.00626765	-0.0577069	0.0514392	50.0755
F16C3.2	-0.0545835	-0.0188345	-0.00315255	-0.00315255	-0.0545835	0.051431	56.4401
kin-2	-0.0583914	-0.0898208	-0.106206	-0.0583914	-0.106206	0.0478147	14.9029
fubl-1	0.0119857	0.0298025	0.0597012	0.0597012	0.0119857	0.0477155	20.9655
klc-2	-0.0733803	-0.0738577	-0.0289851	-0.0289851	-0.0738577	0.0448726	16.8824
Y37A1B.17	-0.0327985	-0.0139005	0.0101199	0.0101199	-0.0327985	0.0429185	20.5394
rme-1	-0.0141467	-0.00436449	-0.0471651	-0.00436449	-0.0471651	0.0428006	25.2859
cpt-1	-0.174058	-0.163876	-0.133172	-0.133172	-0.174058	0.0408864	35.7497
osm-11	-0.0256759	-0.0402826	-0.0650776	-0.0256759	-0.0650776	0.0394017	26.2567
kin-19	-0.0499861	-0.0626284	-0.0870576	-0.0499861	-0.0870576	0.0370715	13.7972
ddx-17	-0.0166572	-0.0479893	-0.0507042	-0.0166572	-0.0507042	0.0340471	21.7422
mca-3	0.0310015	0.0467381	0.0644014	0.0644014	0.0310015	0.0333999	63.452
anc-1	0.0613468	0.0618836	0.0940046	0.0940046	0.0613468	0.0326577	76.931
Y79H2A.3	-0.0305869	-0.033016	-0.061139	-0.0305869	-0.061139	0.0305521	35.4153
tbc-7	0.00229477	-0.0266733	-0.0274833	0.00229477	-0.0274833	0.0297781	21.1597
nfm-1	-0.0550612	-0.0513418	-0.0270392	-0.0270392	-0.0550612	0.0280221	16.4887
dot-1.1	0.0734291	0.0732901	0.0487219	0.0734291	0.0487219	0.0247071	33.5545
F55H12.2	-0.0168558	-0.0232088	0.00117303	0.00117303	-0.0232088	0.0243818	34.137
F01G4.6	0.00185491	0.015462	-0.00793178	0.015462	-0.00793178	0.0233938	25.5609
F25E5.8	0.00518919	0.0158572	0.0266016	0.0266016	0.00518919	0.0214124	43.3819
ntl-2	-0.0475322	-0.051468	-0.0302327	-0.0302327	-0.051468	0.0212354	16.0518
ctb-1	0.00477784	-0.00626752	-0.0164424	0.00477784	-0.0164424	0.0212202	20.6688
eef-2	0.054227	0.0493556	0.034095	0.054227	0.034095	0.020132	53.2147
ran-1	0.0104059	0.0163625	-0.00314859	0.0163625	-0.00314859	0.0195111	16.014
daf-5	-0.0295093	-0.0331404	-0.0146842	-0.0146842	-0.0331404	0.0184562	22.6537
hrpu-1	-0.0320191	-0.0315498	-0.0493709	-0.0315498	-0.0493709	0.0178212	37.8155
hsp-1	-0.0251874	-0.0110481	-0.0284926	-0.0110481	-0.0284926	0.0174445	33.8565
pkg-2	-0.160953	-0.148293	-0.146461	-0.146461	-0.160953	0.0144918	42.5297
rack-1	0.0162795	0.0056133	0.0145514	0.0162795	0.0056133	0.0106662	32.7454
crh-1	0.123842	0.113788	0.117886	0.123842	0.113788	0.0100544	82.4164

## Sheet: Neuron-age
Gene	D1	D6	D1214	max	min	range	percent of cells expressing(%)
flp-16	-0.193864	-0.21867	0.235574	0.235574	-0.21867	0.454244	12.9696
nhr-88	0.0353678	-0.0265783	0.389548	0.389548	-0.0265783	0.416127	14.4991
ctn-1	-0.228626	-0.12543	0.182499	0.182499	-0.228626	0.411125	14.5349
unc-79	-0.194365	-0.0215087	0.207475	0.207475	-0.194365	0.401839	24.2487
ZK470.2	-0.124013	-0.0738891	0.215066	0.215066	-0.124013	0.339079	19.4365
unc-51	-0.178114	-0.0783404	0.156628	0.156628	-0.178114	0.334742	11.1449
tpra-1	-0.158501	-0.0259082	0.175031	0.175031	-0.158501	0.333532	13.6762
fox-1	-0.327691	-0.360869	-0.03287	-0.03287	-0.360869	0.327999	15.5456
hda-4	-0.0463791	-0.0829478	0.241864	0.241864	-0.0829478	0.324812	17.7639
madd-2	-0.142251	-0.0913604	0.182386	0.182386	-0.142251	0.324637	10.6977
kin-29	-0.167516	-0.0704726	0.154657	0.154657	-0.167516	0.322173	14.8122
ZC443.3	-0.0230778	0.0131537	0.285862	0.285862	-0.0230778	0.308939	12.0751
ncr-1	-0.194508	-0.16619	0.110721	0.110721	-0.194508	0.305229	13.0322
M02B1.3	-0.161018	-0.202947	0.0877188	0.0877188	-0.202947	0.290665	18.712
abl-1	-0.0336626	0.0836831	0.252949	0.252949	-0.0336626	0.286611	11.6547
miz-1	0.0405643	0.07297	0.319006	0.319006	0.0405643	0.278442	24.5617
vab-1	-0.162687	-0.076919	0.113791	0.113791	-0.162687	0.276478	19.4544
F21C10.3	-0.346166	-0.31843	-0.0703139	-0.0703139	-0.346166	0.275852	11.288
unc-108	-0.225592	-0.180048	0.0449582	0.0449582	-0.225592	0.27055	28.9714
fkh-7	-0.141507	-0.0463446	0.123356	0.123356	-0.141507	0.264863	26.4311
ten-1	-0.123036	-0.0398295	0.140361	0.140361	-0.123036	0.263397	13.229
tir-1	-0.255876	-0.209212	0.00750143	0.00750143	-0.255876	0.263377	23.3184
svh-5	-0.110751	-0.0943113	0.151423	0.151423	-0.110751	0.262174	12.2004
rgs-2	-0.1417	-0.0890036	0.118107	0.118107	-0.1417	0.259807	19.9642
npr-26	-0.305729	-0.214837	-0.0481643	-0.0481643	-0.305729	0.257564	14.6333
grk-1	-0.207488	-0.0378825	0.0496127	0.0496127	-0.207488	0.257101	16.0733
let-526	-0.185272	-0.187765	0.0672929	0.0672929	-0.187765	0.255058	32.0394
daf-12	-0.198898	-0.0907519	0.0533194	0.0533194	-0.198898	0.252217	21.6547
unc-14	-0.094312	-0.0419437	0.157184	0.157184	-0.094312	0.251496	17.9517
unc-40	-0.10009	0.0689182	0.149614	0.149614	-0.10009	0.249703	18.6583
clp-4	-0.110054	-0.0618552	0.137213	0.137213	-0.110054	0.247267	22.2182
F54G2.1	-0.125097	-0.118226	0.121541	0.121541	-0.125097	0.246638	45.2147
egl-30	-0.114972	-0.0665442	0.130687	0.130687	-0.114972	0.245659	41.2522
aman-2	-0.155305	-0.0557001	0.0901283	0.0901283	-0.155305	0.245434	10.5903
magi-1	-0.136868	-0.0344981	0.108361	0.108361	-0.136868	0.245229	14.3649
myrf-2	-0.125334	-0.0659728	0.118664	0.118664	-0.125334	0.243999	18.8909
sta-1	-0.0940199	-0.0756605	0.149019	0.149019	-0.0940199	0.243039	14.6512
C01G5.25	-0.15194	-0.0884532	0.0909357	0.0909357	-0.15194	0.242876	20.2862
F58D5.5	-0.164073	-0.101112	0.0787056	0.0787056	-0.164073	0.242778	16.8605
cgef-1	-0.205591	-0.259844	-0.0196228	-0.0196228	-0.259844	0.240221	23.9803
F53C11.5	-0.0774104	-0.146972	0.0914459	0.0914459	-0.146972	0.238417	19.517
hif-1	-0.119174	-0.15085	0.0865968	0.0865968	-0.15085	0.237447	12.2093
cam-1	-0.222259	-0.205058	0.0151477	0.0151477	-0.222259	0.237406	11.9589
ccr-4	-0.039531	-0.056934	0.179731	0.179731	-0.056934	0.236665	17.254
unc-33	-0.0187162	-0.0282696	0.202807	0.202807	-0.0282696	0.231076	22.7281
egl-18	-0.186309	-0.172977	0.0403351	0.0403351	-0.186309	0.226644	11.1091
saeg-1	-0.0950914	-0.0793662	0.12967	0.12967	-0.0950914	0.224762	31.9857
mob-2	-0.213308	-0.141605	0.0112878	0.0112878	-0.213308	0.224596	29.4275
gfi-2	-0.14514	-0.157204	0.067199	0.067199	-0.157204	0.224403	14.0966
lmd-3	-0.132827	-0.14097	0.0833857	0.0833857	-0.14097	0.224355	40.8945
scm-1	-0.0177424	0.0211438	0.206488	0.206488	-0.0177424	0.224231	14.0519
fos-1	-0.129309	-0.0598461	0.0920135	0.0920135	-0.129309	0.221323	16.0197
gly-5	-0.034493	0.0147053	0.18424	0.18424	-0.034493	0.218733	20.5367
H05C05.1	-0.0700463	0.0369321	0.147819	0.147819	-0.0700463	0.217865	20.1342
let-607	-0.077985	-0.0314058	0.138432	0.138432	-0.077985	0.216417	17.0751
yars-1	-0.101151	-0.0317028	0.115102	0.115102	-0.101151	0.216253	13.7567
jac-1	-0.170342	-0.119019	0.0446727	0.0446727	-0.170342	0.215015	20.8408
rho-1	-0.0791595	-0.125836	0.087509	0.087509	-0.125836	0.213345	29.025
unc-11	-0.0841041	-0.0205111	0.128298	0.128298	-0.0841041	0.212402	17.6923
gap-2	0.00376847	-0.0257422	0.186432	0.186432	-0.0257422	0.212174	11.1986
dcap-2	-0.17322	-0.0838135	0.0366463	0.0366463	-0.17322	0.209866	14.7674
T28B11.1	-0.0533868	0.0339911	0.156185	0.156185	-0.0533868	0.209571	19.1592
gei-4	-0.0488782	-0.0909208	0.117755	0.117755	-0.0909208	0.208676	21.8247
tub-2	-0.11412	-0.0474896	0.0940018	0.0940018	-0.11412	0.208122	11.3864
ptp-3	-0.0497166	0.0272927	0.157821	0.157821	-0.0497166	0.207538	44.1234
hlh-30	-0.0921428	-0.0283654	0.113966	0.113966	-0.0921428	0.206109	33.1038
gsa-1	-0.33594	-0.233375	-0.129885	-0.129885	-0.33594	0.206055	18.9177
lea-1	0.128311	0.138939	0.328876	0.328876	0.128311	0.200565	19.4365
cct-3	-0.024287	0.0166135	0.176054	0.176054	-0.024287	0.200341	14.6333
anoh-2	-0.353935	-0.28951	-0.155298	-0.155298	-0.353935	0.198637	13.8551
rfip-1	-0.215218	-0.103748	-0.0170615	-0.0170615	-0.215218	0.198157	17.263
daf-2	0.0551709	0.168275	0.251153	0.251153	0.0551709	0.195982	38.4258
gpb-1	-0.11039	-0.157621	0.0372481	0.0372481	-0.157621	0.194869	18.4615
daf-5	-0.0527122	-0.0561944	0.13702	0.13702	-0.0561944	0.193214	20.9213
Y111B2A.12	-0.0335846	0.0306288	0.15961	0.15961	-0.0335846	0.193195	26.8068
frm-8	-0.155278	-0.0919525	0.03631	0.03631	-0.155278	0.191588	16.5385
denn-4	-0.0372857	0.00843551	0.154162	0.154162	-0.0372857	0.191447	17.5671
lgg-2	-0.085779	-0.0561987	0.103026	0.103026	-0.085779	0.188806	17.3882
nurf-1	-0.127365	-0.12698	0.0610493	0.0610493	-0.127365	0.188415	28.9535
spat-2	-0.0468803	-0.102916	0.0853906	0.0853906	-0.102916	0.188306	34.9374
pab-2	-0.0848012	0.0345465	0.102805	0.102805	-0.0848012	0.187607	19.7496
rbf-1	-0.0904728	-0.0618272	0.0969776	0.0969776	-0.0904728	0.18745	39.1055
ist-1	-0.0631198	0.0435286	0.124057	0.124057	-0.0631198	0.187177	13.0411
K10C3.4	-0.151671	-0.0654282	0.0354057	0.0354057	-0.151671	0.187077	13.8551
F19C7.8	-0.00937363	0.0701399	0.177527	0.177527	-0.00937363	0.1869	20.814
atf-7	-0.00977452	-0.0742293	0.112448	0.112448	-0.0742293	0.186678	22.576
snt-4	-0.129662	-0.111184	0.0555803	0.0555803	-0.129662	0.185242	27.3882
H10D18.5	-0.0283604	-0.0473463	0.137809	0.137809	-0.0473463	0.185156	26.9767
rimb-1	-0.0636012	-0.0913174	0.0913598	0.0913598	-0.0913174	0.182677	25.1163
lin-14	-0.0200968	0.032686	0.162557	0.162557	-0.0200968	0.182654	38.6762
sqd-1	0.0120241	0.119102	0.193935	0.193935	0.0120241	0.181911	14.9106
sms-1	0.0040831	-0.0210946	0.160324	0.160324	-0.0210946	0.181418	14.7674
vhp-1	-0.0698599	0.0244104	0.111424	0.111424	-0.0698599	0.181283	32.1914
camt-1	-0.172126	-0.0791908	0.00878989	0.00878989	-0.172126	0.180916	20.2504
Y71G10AR.4	0.0136364	-0.0412006	0.138921	0.138921	-0.0412006	0.180122	24.4544
kin-1	-0.0536211	-0.0165656	0.126233	0.126233	-0.0536211	0.179854	55.3846
hxk-1	-0.303412	-0.205676	-0.123772	-0.123772	-0.303412	0.17964	17.263
snx-13	-0.090572	-0.0234386	0.0890043	0.0890043	-0.090572	0.179576	12.3614
zig-11	-0.093334	-0.0767106	0.0856464	0.0856464	-0.093334	0.17898	18.5152
nova-1	-0.114892	-0.0711581	0.0625077	0.0625077	-0.114892	0.1774	27.0841
slo-2	-0.171715	-0.0417435	0.00559511	0.00559511	-0.171715	0.17731	14.4365
jun-1	-0.186314	-0.107427	-0.0101949	-0.0101949	-0.186314	0.176119	43.9714
W05B5.1	-0.0306738	-0.0448457	0.130768	0.130768	-0.0448457	0.175614	23.2021
pkc-1	-0.16968	-0.170011	0.00539405	0.00539405	-0.170011	0.175405	28.0143
sax-7	-0.090391	-0.0272395	0.0848437	0.0848437	-0.090391	0.175235	32.9964
asd-1	-0.152961	-0.091088	0.0221455	0.0221455	-0.152961	0.175107	12.5045
B0511.12	-0.0893374	-0.0489786	0.0854508	0.0854508	-0.0893374	0.174788	18.8909
tol-1	-0.125694	-0.0437461	0.0489872	0.0489872	-0.125694	0.174681	16.5832
ncl-1	-0.122493	-0.0692048	0.0515011	0.0515011	-0.122493	0.173994	24.3828
shk-1	0.00309926	-0.000643476	0.172959	0.172959	-0.000643476	0.173603	15.3846
daf-16	9.28783e-05	0.0429846	0.173461	0.173461	9.28783e-05	0.173369	34.9911
cogc-1	-0.0785031	-0.0102458	0.094162	0.094162	-0.0785031	0.172665	11.5295
egl-10	-0.0784196	0.000763468	0.0941876	0.0941876	-0.0784196	0.172607	23.2021
F36D4.5	-0.0441978	-0.093731	0.0786251	0.0786251	-0.093731	0.172356	10.6887
inx-1	-0.0968076	-0.0155323	0.0755366	0.0755366	-0.0968076	0.172344	15.3131
spe-48	-0.0357821	-0.0133777	0.134875	0.134875	-0.0357821	0.170658	12.2093
plpp-1.1	-0.08767	-0.0397116	0.0824054	0.0824054	-0.08767	0.170075	13.1216
E02A10.3	-0.030193	0.0693575	0.139203	0.139203	-0.030193	0.169396	16.932
mpz-1	0.0712858	0.100036	0.240621	0.240621	0.0712858	0.169335	41.9052
phf-15	-0.060263	-0.00857505	0.108564	0.108564	-0.060263	0.168827	16.619
mat-2	-0.179457	-0.0725049	-0.0112647	-0.0112647	-0.179457	0.168192	9.20394
smg-1	-0.0703667	0.0532256	0.0977502	0.0977502	-0.0703667	0.168117	16.0823
dkf-2	-0.0768748	-0.0555863	0.0910356	0.0910356	-0.0768748	0.16791	37.2898
hpo-11	-0.114214	-0.0221069	0.0534639	0.0534639	-0.114214	0.167677	14.2487
Y105C5A.15	-0.0998047	-0.0277303	0.0676044	0.0676044	-0.0998047	0.167409	40.814
abts-3	-0.0526732	0.0454648	0.113677	0.113677	-0.0526732	0.16635	22.8623
unc-31	-0.156984	-0.093661	0.00903589	0.00903589	-0.156984	0.16602	26.1986
larp-5	-0.090916	-0.137298	0.0281189	0.0281189	-0.137298	0.165417	22.9875
cyld-1	-0.00932753	-0.0479287	0.117071	0.117071	-0.0479287	0.165	18.7835
smg-2	-0.0529143	-0.0111598	0.111379	0.111379	-0.0529143	0.164293	11.8157
cccp-1	-0.0465163	-0.0297027	0.1175	0.1175	-0.0465163	0.164016	14.6064
pqn-70	-0.113131	-0.0785353	0.0498658	0.0498658	-0.113131	0.162997	24.3202
pde-4	0.0304205	0.0463993	0.192999	0.192999	0.0304205	0.162578	48.8909
otub-2	-0.00301808	-0.0161724	0.14607	0.14607	-0.0161724	0.162242	16.4132
nhr-21	-0.115413	-0.0322117	0.0435746	0.0435746	-0.115413	0.158988	15.3936
F57A8.1	-0.0652915	-0.0578083	0.093598	0.093598	-0.0652915	0.158889	18.0054
ain-2	-0.00883294	-0.0319504	0.126279	0.126279	-0.0319504	0.158229	17.6476
ptc-1	-0.0104382	0.00584494	0.147444	0.147444	-0.0104382	0.157882	29.4186
gsk-3	-0.0740701	-0.0979128	0.0599276	0.0599276	-0.0979128	0.15784	14.2397
ogt-1	-0.0682303	-0.103213	0.0541617	0.0541617	-0.103213	0.157374	12.5313
M03C11.3	-0.0226409	-0.0023253	0.132217	0.132217	-0.0226409	0.154858	15.8229
zfp-1	-0.0657276	-0.0689052	0.0851117	0.0851117	-0.0689052	0.154017	36.5921
ppm-2	0.0290997	-0.0155416	0.138338	0.138338	-0.0155416	0.153879	11.7979
maco-1	-0.0584286	-0.011109	0.0954251	0.0954251	-0.0584286	0.153854	18.5778
lin-10	-0.0904045	-0.032227	0.0631376	0.0631376	-0.0904045	0.153542	26.5564
mex-3	-0.09756	-0.0779974	0.0557985	0.0557985	-0.09756	0.153358	14.9553
cnt-2	-0.0754653	-0.0328324	0.0777267	0.0777267	-0.0754653	0.153192	19.7048
frm-10	-0.112059	-0.0905763	0.0408457	0.0408457	-0.112059	0.152904	15.4562
unc-2	-0.0459624	-0.0315767	0.106912	0.106912	-0.0459624	0.152875	44.9195
unc-43	-0.129434	-0.100641	0.0231554	0.0231554	-0.129434	0.152589	53.6583
ida-1	-0.133267	-0.0820128	0.018914	0.018914	-0.133267	0.152181	46.1628
pygl-1	0.00120784	-0.0197333	0.132424	0.132424	-0.0197333	0.152157	20.3757
vgln-1	-0.0137483	0.0257198	-0.12608	0.0257198	-0.12608	0.1518	18.6494
Y105E8A.21	-0.136863	-0.0847988	0.0145334	0.0145334	-0.136863	0.151397	11.1002
kpc-1	-0.0422633	0.0470958	0.108697	0.108697	-0.0422633	0.150961	14.2397
C17E4.6	0.0811325	0.140655	0.231988	0.231988	0.0811325	0.150855	21.8962
pqn-18	-0.00659044	-0.00500336	0.143765	0.143765	-0.00659044	0.150356	14.6064
sec-23	-0.066019	0.0311306	0.0842766	0.0842766	-0.066019	0.150296	11.9231
klc-2	-0.102409	0.0389655	0.0478773	0.0478773	-0.102409	0.150287	16.0555
abts-1	0.0136952	-0.0323005	0.117729	0.117729	-0.0323005	0.150029	30.7335
jip-1	-0.0912737	-0.110566	0.0377132	0.0377132	-0.110566	0.148279	30.8855
epg-6	-0.00795235	0.0677555	0.140121	0.140121	-0.00795235	0.148074	11.4401
soap-1	-0.090687	-0.0606323	0.0566902	0.0566902	-0.090687	0.147377	13.873
sop-3	-0.00962713	0.10617	0.137523	0.137523	-0.00962713	0.14715	13.0769
pptr-1	-0.0683052	-0.0204188	0.0784513	0.0784513	-0.0683052	0.146757	23.1485
ppfr-1	-0.0817865	-0.02822	0.0643223	0.0643223	-0.0817865	0.146109	28.1753
C25H3.11	-0.100448	-0.00781427	0.0442715	0.0442715	-0.100448	0.14472	14.8927
act-4	0.0267649	0.00724798	-0.117196	0.0267649	-0.117196	0.143961	23.8909
vab-10	-0.0315774	-0.00386571	0.11217	0.11217	-0.0315774	0.143747	23.6225
mvk-1	-0.143443	-0.113462	-0.0020824	-0.0020824	-0.143443	0.141361	30.0537
unc-5	-0.0548484	0.00421762	0.0859972	0.0859972	-0.0548484	0.140846	13.1932
rsp-8	-0.0741879	-0.012765	0.066451	0.066451	-0.0741879	0.140639	13.9445
mdt-15	-0.052032	-0.081838	0.0581003	0.0581003	-0.081838	0.139938	21.1896
nhr-46	0.0403609	0.0410039	0.179408	0.179408	0.0403609	0.139047	15.5456
pqn-20	-0.0396705	-0.0651749	0.0734073	0.0734073	-0.0651749	0.138582	14.2039
T10B5.4	0.232506	0.275082	0.137051	0.275082	0.137051	0.138031	22.7549
lit-1	-0.0196937	-0.00962862	0.117275	0.117275	-0.0196937	0.136968	28.1395
wdfy-3	-0.141443	-0.119326	-0.00453466	-0.00453466	-0.141443	0.136908	21.288
unc-70	-0.0492133	0.0190626	0.0875971	0.0875971	-0.0492133	0.13681	19.1682
unc-13	-0.00969067	0.00357605	0.1244	0.1244	-0.00969067	0.134091	52.3614
unc-53	-0.0539785	-0.0669307	0.066931	0.066931	-0.0669307	0.133862	19.8211
dlk-1	-0.1259	-0.131914	0.00113333	0.00113333	-0.131914	0.133047	16.1986
unc-41	-0.0833464	-0.0683552	0.0495276	0.0495276	-0.0833464	0.132874	23.8372
dip-2	-0.139552	-0.147672	-0.0148527	-0.0148527	-0.147672	0.13282	17.8444
M01B12.4	-0.0526389	-0.0114806	0.0798503	0.0798503	-0.0526389	0.132489	16.1717
sea-2	-0.0329119	-0.00500832	0.0992215	0.0992215	-0.0329119	0.132133	30.7066
kin-4	-0.0934579	-0.0693851	0.0381908	0.0381908	-0.0934579	0.131649	21.3596
rsbp-1	-0.0133808	-0.0421431	0.0851744	0.0851744	-0.0421431	0.127317	22.2004
fmi-1	-0.0579544	-0.0325829	0.069081	0.069081	-0.0579544	0.127035	22.2182
mbk-2	-0.111646	-0.146286	-0.0195406	-0.0195406	-0.146286	0.126745	45.814
prp-6	-0.0260054	0.084486	0.0992399	0.0992399	-0.0260054	0.125245	18.0501
mpk-1	-0.0627036	-0.0477704	0.0622675	0.0622675	-0.0627036	0.124971	13.712
frl-1	-0.0390709	-0.0557601	0.0691012	0.0691012	-0.0557601	0.124861	16.8426
kcc-2	-0.0410223	-0.0473675	0.0774717	0.0774717	-0.0473675	0.124839	34.5707
acin-1	-0.00605502	0.0371632	0.118594	0.118594	-0.00605502	0.124649	13.5063
Y41E3.7	0.0353235	0.0728799	0.159063	0.159063	0.0353235	0.123739	18.3363
F28E10.1	-0.168973	-0.151401	-0.0456623	-0.0456623	-0.168973	0.12331	25.8408
max-2	-0.0402597	0.0194644	0.0818757	0.0818757	-0.0402597	0.122135	17.4597
cab-1	-0.0691987	-0.0452461	0.0517696	0.0517696	-0.0691987	0.120968	54.8301
cpsf-1	-0.0408917	0.0360913	0.0790981	0.0790981	-0.0408917	0.11999	12.1914
ell-1	0.148646	0.142028	0.26194	0.26194	0.142028	0.119911	28.542
ift-81	-0.104715	-0.0360934	0.0150081	0.0150081	-0.104715	0.119723	14.4007
F52G3.1	-0.0344048	0.0141267	0.0839955	0.0839955	-0.0344048	0.1184	15.7692
apd-3	-0.127969	-0.0864447	-0.0105903	-0.0105903	-0.127969	0.117379	24.5617
pezo-1	-0.0543724	-0.000835997	0.0625686	0.0625686	-0.0543724	0.116941	16.8336
pac-1	0.00140549	0.0565737	0.117434	0.117434	0.00140549	0.116028	29.4186
imb-3	0.0846578	0.0256506	-0.0307419	0.0846578	-0.0307419	0.1154	12.093
flcn-1	-0.0806696	-0.051282	0.034207	0.034207	-0.0806696	0.114877	28.3721
kcnl-1	0.213554	0.206356	0.320612	0.320612	0.206356	0.114256	33.2469
cand-1	-0.0384594	0.0135428	0.0757315	0.0757315	-0.0384594	0.114191	11.8426
let-765	-0.0545852	0.0213457	0.0595777	0.0595777	-0.0545852	0.114163	14.3023
pdi-3	0.0613305	0.0534123	0.167345	0.167345	0.0534123	0.113933	24.8748
cdk-12	-0.0579455	0.013765	0.0554947	0.0554947	-0.0579455	0.11344	12.0662
pct-1	-0.133051	-0.148818	-0.0354343	-0.0354343	-0.148818	0.113384	31.6726
mtm-3	-0.0858969	-0.0470645	0.0268693	0.0268693	-0.0858969	0.112766	37.907
rskn-1	-0.217297	-0.172294	-0.105203	-0.105203	-0.217297	0.112094	18.9714
lsy-22	-0.0631054	0.00554335	0.0485055	0.0485055	-0.0631054	0.111611	16.6637
Y57G11C.22	-0.0503068	0.0114432	0.0606664	0.0606664	-0.0503068	0.110973	27.9875
pdfr-1	-0.147873	-0.0696998	-0.0369677	-0.0369677	-0.147873	0.110905	29.9821
mog-3	-0.0605991	-0.0586593	0.0496447	0.0496447	-0.0605991	0.110244	14.6243
T27C4.1	-0.0945074	-0.0402708	0.0156859	0.0156859	-0.0945074	0.110193	35.5546
apg-1	-0.0427431	-0.0296365	0.0671864	0.0671864	-0.0427431	0.109929	14.5259
aakg-1	-0.0506678	-0.0113526	0.0573452	0.0573452	-0.0506678	0.108013	46.9678
nsy-1	-0.0460628	0.0146576	0.0613809	0.0613809	-0.0460628	0.107444	14.1503
ceh-44	-0.147228	-0.0931353	-0.0419724	-0.0419724	-0.147228	0.105256	26.1091
par-1	-0.0296831	0.00309878	0.0754526	0.0754526	-0.0296831	0.105136	56.0644
hsr-9	-0.0082066	0.0443841	-0.0581972	0.0443841	-0.0581972	0.102581	20.4741
ZC247.1	-0.0222289	0.0130696	0.0799403	0.0799403	-0.0222289	0.102169	35.9571
evl-14	-0.0628811	-0.0116977	0.0387727	0.0387727	-0.0628811	0.101654	10.6082
mes-3	-0.0343288	0.0666213	0.0575864	0.0666213	-0.0343288	0.10095	12.1288
rbm-5	-0.00178678	-0.00610318	0.0942279	0.0942279	-0.00610318	0.100331	22.8712
scd-1	-0.0454426	-0.0191923	0.0543151	0.0543151	-0.0454426	0.0997577	15.4204
sin-3	-0.0575554	0.00019277	0.0420586	0.0420586	-0.0575554	0.099614	18.068
lin-24	-0.0999134	-0.0473836	-0.000686816	-0.000686816	-0.0999134	0.0992266	13.1395
T19A6.1	-0.0559045	-0.00571891	0.0423139	0.0423139	-0.0559045	0.0982184	24.5438
unc-103	0.020912	0.0589873	0.118582	0.118582	0.020912	0.0976702	47.6118
mep-1	0.0488473	-0.0388356	-0.0456441	0.0488473	-0.0456441	0.0944914	11.3417
dhc-1	-0.00721163	0.000766107	-0.093708	0.000766107	-0.093708	0.0944742	27.6386
nhr-40	0.0676875	0.0613079	0.154882	0.154882	0.0613079	0.0935743	26.0555
attf-6	-0.0326711	0.0566358	0.0607429	0.0607429	-0.0326711	0.0934139	18.8193
golg-4	-0.0405215	-0.0589565	0.0342048	0.0342048	-0.0589565	0.0931613	30.2952
nog-1	-0.057843	-0.027826	0.0334198	0.0334198	-0.057843	0.0912628	17.3882
unc-68	-0.0482832	-0.0520682	0.0389032	0.0389032	-0.0520682	0.0909714	37.7818
rabx-5	-0.0881784	-0.0930792	-0.00244464	-0.00244464	-0.0930792	0.0906346	19.1413
riok-1	-0.0609949	-0.0329237	0.0287021	0.0287021	-0.0609949	0.089697	26.1181
rbc-2	-0.048819	-0.0209933	0.040792	0.040792	-0.048819	0.089611	16.4848
T11G6.5	-0.0196498	0.0502153	0.069724	0.069724	-0.0196498	0.0893738	17.737
cnt-1	-0.065545	-0.0347056	0.0231321	0.0231321	-0.065545	0.0886771	14.9911
F01E11.3	0.108595	0.10932	0.0211218	0.10932	0.0211218	0.0881987	17.7191
ced-1	-0.0265069	0.0244196	0.0578523	0.0578523	-0.0265069	0.0843592	26.9857
unc-44	0.0546071	0.108906	0.138154	0.138154	0.0546071	0.0835469	60.805
mrck-1	0.00343158	0.0160443	0.0869637	0.0869637	0.00343158	0.0835321	19.025
C35B1.2	-0.0307471	0.0108204	0.0490213	0.0490213	-0.0307471	0.0797685	33.5957
DH11.5	-0.0023255	0.0352032	0.0773137	0.0773137	-0.0023255	0.0796391	42.3345
hel-1	0.0334936	0.0105765	-0.045556	0.0334936	-0.045556	0.0790496	12.7907
sam-10	-0.025744	-0.0111303	0.0524817	0.0524817	-0.025744	0.0782257	22.0125
gcy-28	0.00113451	0.00114774	0.0774126	0.0774126	0.00113451	0.0762781	48.059
dot-1.1	0.0237825	0.0992322	0.0993358	0.0993358	0.0237825	0.0755533	29.6422
egl-19	-0.0302067	0.0174717	0.043697	0.043697	-0.0302067	0.0739037	19.8211
snx-6	-0.0397559	0.00682353	0.0337648	0.0337648	-0.0397559	0.0735207	20.4114
sel-8	-0.0132494	0.00336211	0.0529131	0.0529131	-0.0132494	0.0661626	13.1216
istr-1	0.036864	-0.0111854	-0.0261656	0.036864	-0.0261656	0.0630295	17.0215
ifg-1	-0.0336418	-0.0364992	0.0264843	0.0264843	-0.0364992	0.0629836	22.6655
ugt-50	-0.171794	-0.160742	-0.110199	-0.110199	-0.171794	0.0615949	11.8336
nfki-1	-0.0565308	-0.0598093	0.00152003	0.00152003	-0.0598093	0.0613293	13.7388
Y106G6G.2	-0.296245	-0.282907	-0.235409	-0.235409	-0.296245	0.0608361	28.4884
rgs-4	-0.0643038	-0.0515387	-0.00450885	-0.00450885	-0.0643038	0.059795	30.805
cla-1	-0.00693489	-0.0151056	-0.0666059	-0.00693489	-0.0666059	0.059671	65.7692
rpa-4	-0.0344348	-0.0586609	-0.0931968	-0.0344348	-0.0931968	0.058762	18.9714
frm-1	0.0368146	0.046376	0.0933882	0.0933882	0.0368146	0.0565736	35.6887
spt-16	0.0295713	-0.0058972	-0.0139174	0.0295713	-0.0139174	0.0434887	13.4436
eri-6	-0.000928705	0.0304773	0.0367812	0.0367812	-0.000928705	0.0377099	13.5331
ubq-1	0.0284732	-0.00854204	-0.0051545	0.0284732	-0.00854204	0.0370153	29.8837
hsp-90	0.0925013	0.0716614	0.0617533	0.0925013	0.0617533	0.0307479	44.2487
eef-2	0.0590135	0.0478562	0.0371708	0.0590135	0.0371708	0.0218427	52.093
Y111B2A.10	-0.00232309	-0.0030428	-0.00322794	-0.00232309	-0.00322794	0.000904851	37.1109

## Sheet: Intestine-age
Gene	D1	D6	D1214	max	min	range	percent of cells expressing(%)
frm-7	-0.344677	-0.166333	0.141767	0.141767	-0.344677	0.486445	18.0183
pek-1	-0.426617	-0.189694	0.0199312	0.0199312	-0.426617	0.446549	15.4527
F43G9.12	-0.146597	0.064528	0.267676	0.267676	-0.146597	0.414273	16.4996
F42G4.5	-0.210474	-0.0789596	0.185106	0.185106	-0.210474	0.39558	16.8387
tir-1	-0.456614	-0.177619	-0.0772467	-0.0772467	-0.456614	0.379367	29.2097
let-23	-0.246555	-0.0992845	0.108626	0.108626	-0.246555	0.355181	26.01
pkc-3	-0.397172	-0.279175	-0.0596097	-0.0596097	-0.397172	0.337562	12.1498
ced-7	-0.284134	-0.07409	0.0522163	0.0522163	-0.284134	0.33635	29.2097
rga-8	-0.197485	-0.0753834	0.135406	0.135406	-0.197485	0.332891	10.174
vps-32.1	-0.31711	-0.228408	0.0136755	0.0136755	-0.31711	0.330785	20.5102
atfs-1	-0.359343	-0.210361	-0.0399534	-0.0399534	-0.359343	0.31939	26.069
ret-1	0.0673437	-0.203554	-0.25176	0.0673437	-0.25176	0.319103	63.4769
kgb-1	-0.0827089	0.108265	0.235737	0.235737	-0.0827089	0.318445	17.1483
frm-10	-0.355142	-0.199654	-0.0376391	-0.0376391	-0.355142	0.317503	35.8154
eor-2	-0.225341	-0.0768215	0.0742806	0.0742806	-0.225341	0.299622	13.1525
F55H12.3	-0.256248	-0.104672	0.0432291	0.0432291	-0.256248	0.299477	33.3235
Y71G12B.13	-0.0373515	-0.0806347	0.21842	0.21842	-0.0806347	0.299055	11.8844
kin-29	-0.15055	-0.080234	0.137438	0.137438	-0.15055	0.287988	21.1147
ain-2	-0.125185	-0.136224	0.151412	0.151412	-0.136224	0.287636	26.703
Y51A2D.13	-0.165399	-0.105665	0.122234	0.122234	-0.165399	0.287633	37.9092
capg-1	-0.246421	-0.160543	0.0375964	0.0375964	-0.246421	0.284017	12.9313
puf-9	-0.178039	-0.218759	0.0637401	0.0637401	-0.218759	0.2825	18.6228
nurf-1	-0.174959	-0.156182	0.105946	0.105946	-0.174959	0.280905	37.8944
F25B5.3	-0.333654	-0.196378	-0.0535822	-0.0535822	-0.333654	0.280072	28.1775
Y76A2B.5	-0.159911	-0.0961956	0.115982	0.115982	-0.159911	0.275893	25.6856
ppm-2	-0.188255	-0.0981382	0.0871751	0.0871751	-0.188255	0.275431	27.7204
denn-4	-0.0914829	-0.0292983	0.183327	0.183327	-0.0914829	0.27481	28.1628
unc-51	-0.275349	-0.222206	-0.0026859	-0.0026859	-0.275349	0.272663	14.1551
E03H4.8	-0.221468	-0.155385	0.0508066	0.0508066	-0.221468	0.272275	17.5759
daf-3	-0.342715	-0.211723	-0.0708953	-0.0708953	-0.342715	0.271819	17.6497
Y71G10AR.4	0.389023	0.326997	0.118672	0.389023	0.118672	0.270351	34.0902
atic-1	-0.113	-0.00203976	0.153691	0.153691	-0.113	0.266691	33.8543
cul-2	-0.241799	-0.204688	0.0209663	0.0209663	-0.241799	0.262765	15.0251
tag-77	-0.286436	-0.15753	-0.0241435	-0.0241435	-0.286436	0.262293	25.7151
C30G4.4	-0.168839	-0.0548317	0.0876914	0.0876914	-0.168839	0.25653	31.79
acer-1	-0.269399	-0.19897	-0.0143769	-0.0143769	-0.269399	0.255022	19.1242
adm-2	-0.268178	-0.153557	-0.0138011	-0.0138011	-0.268178	0.254376	17.1778
sdpn-1	-0.24044	-0.158704	0.0129235	0.0129235	-0.24044	0.253364	18.0773
M04C3.1	-0.0916516	0.0905708	0.161036	0.161036	-0.0916516	0.252687	59.1271
dnj-1	-0.234604	-0.189524	0.0163972	0.0163972	-0.234604	0.251001	18.785
ogt-1	-0.284856	-0.255786	-0.0376712	-0.0376712	-0.284856	0.247184	29.3571
mom-4	-0.201482	-0.121224	0.0424182	0.0424182	-0.201482	0.243901	13.3589
unc-14	-0.226542	-0.182092	0.0148135	0.0148135	-0.226542	0.241355	21.0557
adss-1	-0.225689	-0.287022	-0.0463091	-0.0463091	-0.287022	0.240713	14.6417
mnk-1	-0.215863	-0.136071	0.0231568	0.0231568	-0.215863	0.239019	53.008
lrk-1	-0.101056	-0.0426446	0.136886	0.136886	-0.101056	0.237942	16.9419
nhr-104	-0.336924	-0.288597	-0.0991947	-0.0991947	-0.336924	0.23773	15.9835
jun-1	-0.204087	-0.0190583	0.0321024	0.0321024	-0.204087	0.236189	63.4326
tatn-1	-0.0471014	0.0551947	0.187209	0.187209	-0.0471014	0.23431	12.2973
T04H1.2	-0.279849	-0.167085	-0.048435	-0.048435	-0.279849	0.231414	12.8871
phf-15	-0.0974252	-0.0468001	0.133587	0.133587	-0.0974252	0.231012	24.9042
tasp-1	-0.208043	-0.101124	0.02173	0.02173	-0.208043	0.229773	18.5491
Y92H12A.5	-0.0417074	-0.0782118	0.15066	0.15066	-0.0782118	0.228872	19.7434
T26A8.1	-0.152227	-0.0758631	0.0763122	0.0763122	-0.152227	0.228539	15.8508
ZC328.3	-0.164973	-0.0900486	0.0633336	0.0633336	-0.164973	0.228306	38.5874
manf-1	-0.154851	-0.202576	0.0237395	0.0237395	-0.202576	0.226315	13.8897
plin-1	0.187701	0.0993688	-0.0385707	0.187701	-0.0385707	0.226272	26.3492
aakg-5	-0.206651	-0.151056	0.0193951	0.0193951	-0.206651	0.226046	15.7476
bed-2	-0.134289	-0.118086	0.0917378	0.0917378	-0.134289	0.226026	14.8481
sir-2.1	-0.243185	-0.116905	-0.0185526	-0.0185526	-0.243185	0.224632	11.5748
ttm-1	-0.116839	0.00157968	0.107129	0.107129	-0.116839	0.223968	31.215
dhs-24	-0.141036	-0.106757	0.082759	0.082759	-0.141036	0.223795	15.2462
ubc-25	-0.200161	-0.123173	0.0228083	0.0228083	-0.200161	0.222969	13.4621
obr-1	-0.322939	-0.254991	-0.101048	-0.101048	-0.322939	0.221891	35.0192
ZC8.6	-0.124133	-0.0649392	0.097346	0.097346	-0.124133	0.221479	23.8868
Y92H12BR.3	-0.161898	-0.097285	0.0595784	0.0595784	-0.161898	0.221476	13.1672
gtl-1	-0.444659	-0.28716	-0.223211	-0.223211	-0.444659	0.221449	33.6037
rab-5	-0.183648	-0.122594	0.0369711	0.0369711	-0.183648	0.220619	14.9513
sgk-1	-0.219704	-0.273667	-0.0533218	-0.0533218	-0.273667	0.220345	26.2017
irg-7	-0.0262956	-0.120844	-0.246376	-0.0262956	-0.246376	0.220081	18.2984
ccr-4	-0.138508	-0.0493354	0.0815299	0.0815299	-0.138508	0.220037	22.6629
csr-1	0.143278	0.0700933	-0.0733171	0.143278	-0.0733171	0.216595	10.3214
xdh-1	-0.271352	-0.294548	-0.079411	-0.079411	-0.294548	0.215137	14.391
haf-6	-0.1033	-0.0580066	0.111698	0.111698	-0.1033	0.214998	17.1778
T11G6.5	-0.121161	-0.0197038	0.0916168	0.0916168	-0.121161	0.212777	20.8788
ttr-51	-0.194594	-0.0730995	0.0176407	0.0176407	-0.194594	0.212235	47.7293
Y54E10BR.4	-0.120572	-0.13011	0.0808783	0.0808783	-0.13011	0.210988	13.1672
spin-4	-0.141093	-0.0742247	0.0698773	0.0698773	-0.141093	0.21097	12.7543
aak-1	-0.183238	-0.0714483	0.0268249	0.0268249	-0.183238	0.210063	15.7771
smg-1	-0.126022	-0.0639913	0.0832638	0.0832638	-0.126022	0.209286	28.1038
nhr-80	-0.129455	-0.076098	0.0794558	0.0794558	-0.129455	0.208911	18.6671
M03C11.3	-0.10053	-0.0392815	0.107246	0.107246	-0.10053	0.207776	23.4149
cct-3	-0.120985	-0.112472	0.0867011	0.0867011	-0.120985	0.207686	29.3571
num-1	-0.197127	-0.0951188	0.00859018	0.00859018	-0.197127	0.205717	21.6898
gpb-1	-0.309665	-0.218324	-0.104458	-0.104458	-0.309665	0.205208	14.5385
W02A2.9	-0.162279	-0.0913874	0.0418459	0.0418459	-0.162279	0.204125	16.7355
sql-1	-0.125464	0.00638723	0.0781141	0.0781141	-0.125464	0.203578	40.4158
let-526	-0.18324	-0.112735	0.019637	0.019637	-0.18324	0.202877	39.5016
sars-1	-0.196925	-0.188361	0.00502324	0.00502324	-0.196925	0.201948	15.7476
dhod-1	-0.246433	-0.232397	-0.0445857	-0.0445857	-0.246433	0.201847	18.2689
nhr-49	-0.348486	-0.285428	-0.147517	-0.147517	-0.348486	0.20097	17.8413
vhp-1	-0.140943	0.0205315	0.0595147	0.0595147	-0.140943	0.200458	44.161
nipa-1	-0.114893	-0.076393	0.0855135	0.0855135	-0.114893	0.200406	30.1681
gei-1	-0.22743	-0.156504	-0.0288871	-0.0288871	-0.22743	0.198543	27.8974
cel-1	-0.118537	-0.0845465	0.0799771	0.0799771	-0.118537	0.198515	17.2221
allo-1	-0.278332	-0.209179	-0.0800434	-0.0800434	-0.278332	0.198288	18.785
sma-1	-0.0740519	0.0652605	0.122974	0.122974	-0.0740519	0.197026	46.1221
dre-1	-0.345207	-0.2654	-0.149487	-0.149487	-0.345207	0.19572	25.6414
gon-2	-0.128615	-0.0485238	0.0668924	0.0668924	-0.128615	0.195507	41.3447
abt-2	-0.155109	-0.0828705	0.0394024	0.0394024	-0.155109	0.194512	19.6402
gap-2	-0.129212	-0.0199049	0.0648599	0.0648599	-0.129212	0.194072	22.5302
pkc-1	-0.119567	-0.0292446	0.0743758	0.0743758	-0.119567	0.193943	29.0032
pqn-21	-0.151987	-0.126177	0.0419443	0.0419443	-0.151987	0.193931	15.8065
kdin-1	-0.0303641	0.0160278	0.16281	0.16281	-0.0303641	0.193174	14.9956
T23G11.7	-0.271256	-0.158407	-0.0784065	-0.0784065	-0.271256	0.19285	16.6618
M01G12.9	-0.154288	-0.0637311	0.0370154	0.0370154	-0.154288	0.191303	19.0209
elo-1	-0.0377515	-0.136351	-0.228593	-0.0377515	-0.228593	0.190842	17.0746
stam-1	-0.209702	-0.17446	-0.0205273	-0.0205273	-0.209702	0.189175	15.2757
atg-2	-0.12307	-0.0304543	0.065043	0.065043	-0.12307	0.188113	39.4426
epg-9	-0.169379	-0.0536918	0.0179659	0.0179659	-0.169379	0.187345	41.0646
trxr-1	-0.123072	-0.117337	0.0642558	0.0642558	-0.123072	0.187328	15.1283
nhr-109	-0.167567	-0.0591757	0.0195122	0.0195122	-0.167567	0.18708	20.23
klc-2	-0.227849	-0.142601	-0.041243	-0.041243	-0.227849	0.186606	18.3869
C44H4.4	-0.0762027	-0.0648374	0.109918	0.109918	-0.0762027	0.186121	17.0009
lonp-2	-0.130798	-0.0351332	0.0540328	0.0540328	-0.130798	0.184831	18.1805
otub-4	-0.214208	-0.104208	-0.0296767	-0.0296767	-0.214208	0.184531	12.4595
C25F9.5	-0.0663806	-0.0690036	0.115352	0.115352	-0.0690036	0.184356	42.7013
H03A11.2	-0.241167	-0.140072	-0.0574007	-0.0574007	-0.241167	0.183766	14.8481
W09D10.1	-0.274211	-0.222273	-0.0904601	-0.0904601	-0.274211	0.183751	21.9109
apg-1	-0.119481	-0.103387	0.064237	0.064237	-0.119481	0.183718	25.1843
mca-3	-0.103973	0.0050789	0.0790497	0.0790497	-0.103973	0.183023	42.3179
epg-8	-0.148833	-0.109504	0.0337411	0.0337411	-0.148833	0.182574	17.2958
apd-3	-0.159683	-0.131791	0.0225174	0.0225174	-0.159683	0.1822	30.345
usp-3	-0.0534648	-0.0400647	0.128624	0.128624	-0.0534648	0.182088	12.4742
H05C05.1	-0.0752283	0.00191607	0.106826	0.106826	-0.0752283	0.182054	32.4683
Y111B2A.12	-0.00992168	-0.0396959	0.141625	0.141625	-0.0396959	0.181321	42.5538
inso-1	-0.140655	-0.0644225	0.0402376	0.0402376	-0.140655	0.180893	10.3804
mdl-1	-0.0928337	-0.0580342	0.0878511	0.0878511	-0.0928337	0.180685	28.9148
crml-1	-0.00837536	0.0657692	-0.114776	0.0657692	-0.114776	0.180545	15.8213
gei-4	-0.150002	-0.0794392	0.0297719	0.0297719	-0.150002	0.179774	33.5594
lon-2	-0.148468	-0.135407	0.0307911	0.0307911	-0.148468	0.179259	11.1619
W07E11.1	-0.173831	-0.0622271	0.00497748	0.00497748	-0.173831	0.178808	22.8399
D1044.6	-0.0481296	0.00237869	0.130623	0.130623	-0.0481296	0.178753	11.9434
F28D9.4	0.0497018	-0.0327498	-0.128972	0.0497018	-0.128972	0.178674	20.1563
ccm-2	-0.326281	-0.258548	-0.147723	-0.147723	-0.326281	0.178558	20.3332
unc-40	-0.11315	-0.0864319	0.0650276	0.0650276	-0.11315	0.178178	23.8573
ppk-1	-0.126077	-0.00988205	0.0513001	0.0513001	-0.126077	0.177377	12.2678
D2030.2	-0.102812	-0.0675197	0.0745128	0.0745128	-0.102812	0.177325	32.026
pck-2	-0.0205051	-0.0678001	0.108846	0.108846	-0.0678001	0.176646	66.5585
mrpl-37	-0.100061	-0.0588188	0.0762601	0.0762601	-0.100061	0.176321	15.4084
unc-44	-0.159788	-0.168226	0.00733724	0.00733724	-0.168226	0.175563	28.2513
gpi-1	-0.0987377	-0.0428377	0.0767688	0.0767688	-0.0987377	0.175506	22.5597
lact-3	-0.318603	-0.221093	-0.143244	-0.143244	-0.318603	0.175359	19.9646
itr-1	-0.0651407	0.00714258	0.109504	0.109504	-0.0651407	0.174644	26.5261
T21B10.3	0.0143603	0.0986269	0.188955	0.188955	0.0143603	0.174595	15.5706
C33D9.13	-0.0626961	-0.129904	-0.236237	-0.0626961	-0.236237	0.173541	14.45
pdi-2	-0.17549	-0.103732	-0.00292823	-0.00292823	-0.17549	0.172562	29.5488
trpp-8	0.059363	0.0331721	-0.112708	0.059363	-0.112708	0.172071	14.7007
R31.2	-0.244203	-0.207925	-0.0721873	-0.0721873	-0.244203	0.172015	18.5786
ifg-1	-0.123894	-0.0825781	0.0471809	0.0471809	-0.123894	0.171075	30.6399
Y48G8AL.13	-0.168967	-0.168339	0.00206233	0.00206233	-0.168967	0.17103	25.4202
ced-12	-0.267336	-0.233706	-0.0969994	-0.0969994	-0.267336	0.170336	15.4232
Y6B3B.4	-0.107945	-0.0317791	0.0621663	0.0621663	-0.107945	0.170111	34.6063
aco-2	-0.22199	-0.235007	-0.0653749	-0.0653749	-0.235007	0.169632	25.8478
mtm-3	-0.181364	-0.115305	-0.0118081	-0.0118081	-0.181364	0.169556	50.8994
Y75B8A.7	-0.0384959	0.0636337	0.131013	0.131013	-0.0384959	0.169509	22.8546
B0303.4	-0.260434	-0.228029	-0.0911699	-0.0911699	-0.260434	0.169264	17.7676
lsm-8	-0.213866	-0.107179	-0.0452992	-0.0452992	-0.213866	0.168567	14.9513
zip-2	-0.142528	-0.0793819	0.0256937	0.0256937	-0.142528	0.168221	40.519
K02A6.3	-0.19118	-0.0911969	-0.0235261	-0.0235261	-0.19118	0.167654	12.4742
pqn-27	-0.0955007	-0.0304989	0.0718831	0.0718831	-0.0955007	0.167384	21.3359
dhc-1	-0.0402956	0.0379446	-0.129268	0.0379446	-0.129268	0.167213	33.4857
W06F12.2	-0.102741	-0.124681	0.0423997	0.0423997	-0.124681	0.16708	18.1805
plx-1	-0.0212548	-0.0807785	0.0861854	0.0861854	-0.0807785	0.166964	24.4028
exc-5	-0.19319	-0.0564396	-0.0262407	-0.0262407	-0.19319	0.166949	21.5128
pam-1	-0.0544271	-0.0458449	-0.212368	-0.0458449	-0.212368	0.166524	17.1926
M106.3	-0.230182	-0.179344	-0.0636672	-0.0636672	-0.230182	0.166514	17.6792
F40B5.2	-0.12214	-0.0570864	0.0438703	0.0438703	-0.12214	0.16601	11.8402
F54C9.9	-0.101072	-0.0304851	0.064836	0.064836	-0.101072	0.165908	18.2689
dgk-5	-0.137594	-0.0251908	0.0282499	0.0282499	-0.137594	0.165844	13.816
dcap-2	-0.252402	-0.215277	-0.0866532	-0.0866532	-0.252402	0.165749	25.8773
hex-3	-0.125456	-0.103794	0.0397049	0.0397049	-0.125456	0.165161	12.8428
acl-14	-0.242976	-0.183209	-0.0780643	-0.0780643	-0.242976	0.164912	32.8812
crtc-1	-0.141406	-0.122305	0.0231381	0.0231381	-0.141406	0.164544	26.0248
erm-1	-0.206423	-0.232969	-0.0695676	-0.0695676	-0.232969	0.163401	22.7514
ZK1055.7	-0.157147	-0.124607	0.00574203	0.00574203	-0.157147	0.162889	14.1994
mog-3	-0.199045	-0.121032	-0.0365718	-0.0365718	-0.199045	0.162473	20.0088
cdap-2	-0.0964769	-0.018748	0.0647458	0.0647458	-0.0964769	0.161223	31.1855
nfi-1	-0.202409	-0.145114	-0.0414571	-0.0414571	-0.202409	0.160952	17.0156
ire-1	-0.187075	-0.112688	-0.0262899	-0.0262899	-0.187075	0.160785	28.384
F27D4.4	-0.0509632	0.00817368	0.109754	0.109754	-0.0509632	0.160717	17.1336
nhr-64	0.125638	0.215646	0.285635	0.285635	0.125638	0.159997	33.6626
C30E1.9	-0.177404	-0.0667179	-0.0199151	-0.0199151	-0.177404	0.157488	95.7977
ZC247.1	-0.00218712	-0.0538481	0.102863	0.102863	-0.0538481	0.156712	38.6759
otub-2	-0.142454	-0.109682	0.0141275	0.0141275	-0.142454	0.156582	20.6429
Y32H12A.8	-0.208288	-0.132871	-0.0519149	-0.0519149	-0.208288	0.156373	45.3111
agef-1	-0.163336	-0.084778	-0.00725133	-0.00725133	-0.163336	0.156084	30.1239
obr-4	-0.227642	-0.212294	-0.0716771	-0.0716771	-0.227642	0.155965	24.1964
golg-4	-0.103612	-0.0688734	0.0521764	0.0521764	-0.103612	0.155789	45.8714
C54G4.7	-0.309034	-0.310031	-0.154347	-0.154347	-0.310031	0.155684	10.7638
F26F2.7	-0.203192	-0.151841	-0.0475511	-0.0475511	-0.203192	0.155641	16.013
tub-2	-0.10327	-0.0186559	0.0520872	0.0520872	-0.10327	0.155357	18.2984
larp-5	-0.0692136	0.0101596	0.0861339	0.0861339	-0.0692136	0.155348	16.2047
C18C4.7	-0.131666	-0.108311	0.0234039	0.0234039	-0.131666	0.15507	34.0018
Y48C3A.20	-0.0553839	0.0012245	0.0992287	0.0992287	-0.0553839	0.154613	14.3615
gly-9	-0.0934671	-0.0758096	0.0610537	0.0610537	-0.0934671	0.154521	15.7033
Y48C3A.5	0.343262	0.304086	0.188947	0.343262	0.188947	0.154315	36.7886
ZK370.4	-0.183751	-0.109473	-0.0295081	-0.0295081	-0.183751	0.154243	25.8183
utp-20	-0.0603718	0.0243265	0.0937886	0.0937886	-0.0603718	0.15416	32.7485
enpl-1	-0.1264	-0.0666168	0.0276437	0.0276437	-0.1264	0.154043	38.5432
rga-4	-0.145528	-0.13724	0.00846464	0.00846464	-0.145528	0.153993	20.5986
egl-30	-0.0741386	-0.0269726	0.0790622	0.0790622	-0.0741386	0.153201	43.0551
B0261.1	-0.134564	-0.0431581	0.0186153	0.0186153	-0.134564	0.153179	14.7597
sqd-1	0.0238012	0.0701703	0.176241	0.176241	0.0238012	0.15244	16.4701
spe-48	-0.22702	-0.175568	-0.0747435	-0.0747435	-0.22702	0.152277	27.7647
F39C12.1	-0.135584	-0.090868	0.0165108	0.0165108	-0.135584	0.152095	30.5809
hgap-1	-0.213655	-0.148888	-0.0616044	-0.0616044	-0.213655	0.152051	21.3359
cogc-3	-0.173509	-0.069354	-0.0215853	-0.0215853	-0.173509	0.151924	15.5116
rga-9	-0.0456446	0.0648963	0.106155	0.106155	-0.0456446	0.1518	13.2114
rme-4	-0.0487783	0.0423786	0.102697	0.102697	-0.0487783	0.151475	12.6511
atg-9	-0.154204	-0.156441	-0.00544793	-0.00544793	-0.156441	0.150993	26.88
lit-1	-0.201454	-0.19674	-0.050503	-0.050503	-0.201454	0.150951	37.3194
unc-108	-0.302106	-0.304832	-0.153958	-0.153958	-0.304832	0.150874	32.1734
mrp-5	-0.246376	-0.128381	-0.0955875	-0.0955875	-0.246376	0.150788	15.9835
let-721	-0.131031	-0.134769	0.0154365	0.0154365	-0.134769	0.150206	14.7891
alkb-1	-0.132277	-0.0538468	0.0175362	0.0175362	-0.132277	0.149813	14.2583
daf-2	0.0785093	0.136559	0.226466	0.226466	0.0785093	0.147956	47.1542
C49C8.5	-0.248136	-0.154624	-0.100426	-0.100426	-0.248136	0.14771	17.7824
edc-4	-0.0739677	0.00606513	0.0733898	0.0733898	-0.0739677	0.147358	13.2262
Y57A10A.31	-0.0694339	-0.00890408	0.077857	0.077857	-0.0694339	0.147291	18.6965
ercc-1	-0.0399444	-0.0306474	-0.177541	-0.0306474	-0.177541	0.146893	26.5851
vab-10	-0.104435	-0.112243	0.0343501	0.0343501	-0.112243	0.146593	54.6004
C24H12.4	-0.0784879	-0.0219811	0.0675356	0.0675356	-0.0784879	0.146023	11.8549
Y105E8A.2	-0.2068	-0.102742	-0.0610784	-0.0610784	-0.2068	0.145721	14.1699
aagr-3	-0.134421	-0.0932386	0.0107718	0.0107718	-0.134421	0.145193	15.4379
daf-15	-0.11077	-0.0648879	0.034407	0.034407	-0.11077	0.145177	29.4014
pqn-20	-0.0224054	-0.0267511	0.118015	0.118015	-0.0267511	0.144767	19.0504
mask-1	-0.0841712	-0.077967	0.0604269	0.0604269	-0.0841712	0.144598	30.3303
F28F5.6	-0.191072	-0.0933252	-0.0465028	-0.0465028	-0.191072	0.14457	19.6845
rga-5	-0.146165	-0.126573	-0.00168838	-0.00168838	-0.146165	0.144477	20.8051
epg-6	-0.0427176	-0.0760227	0.0679236	0.0679236	-0.0760227	0.143946	20.0236
lfe-2	-0.0276413	0.0635565	0.115901	0.115901	-0.0276413	0.143543	40.2831
nhr-41	-0.0457594	0.00263424	0.0970928	0.0970928	-0.0457594	0.142852	32.8222
rilp-1	-0.132151	-0.058944	0.0101738	0.0101738	-0.132151	0.142325	20.4954
vgln-1	0.0582789	-0.0289311	-0.0827709	0.0582789	-0.0827709	0.14105	36.6706
miz-1	-0.213688	-0.160677	-0.0730865	-0.0730865	-0.213688	0.140601	39.5311
rbc-1	-0.109439	-0.143423	-0.00283146	-0.00283146	-0.143423	0.140592	19.3158
ipla-3	-0.180315	-0.100117	-0.0401055	-0.0401055	-0.180315	0.140209	30.8169
vps-4	-0.0674398	0.0119444	0.0711628	0.0711628	-0.0674398	0.138603	28.5167
Y39A3CL.7	-0.036002	0.0208799	0.101826	0.101826	-0.036002	0.137828	18.5344
sdc-2	-0.0604552	0.0509294	0.0772563	0.0772563	-0.0604552	0.137712	16.6175
F52G3.1	-0.145814	-0.0763857	-0.00840429	-0.00840429	-0.145814	0.13741	16.7502
ego-2	-0.0663982	-0.0202736	0.0700568	0.0700568	-0.0663982	0.136455	28.6641
C17E4.6	-0.0436919	0.0179065	0.0927103	0.0927103	-0.0436919	0.136402	19.9499
egl-44	-0.104981	-0.0264001	0.0307877	0.0307877	-0.104981	0.135769	34.2524
ncap-1	-0.0416862	-0.0084826	0.0936675	0.0936675	-0.0416862	0.135354	20.9378
imph-1	-0.0839054	-0.0771608	0.0508354	0.0508354	-0.0839054	0.134741	13.6538
lin-10	-0.141544	-0.0769408	-0.00682507	-0.00682507	-0.141544	0.134719	27.2633
saeg-1	-0.159569	-0.113907	-0.0255223	-0.0255223	-0.159569	0.134047	32.5273
ash-2	-0.113424	-0.0722988	0.0203036	0.0203036	-0.113424	0.133727	16.3521
tag-325	-0.160909	-0.088075	-0.02743	-0.02743	-0.160909	0.133479	13.6243
vha-19	-0.144708	-0.0751686	-0.0112967	-0.0112967	-0.144708	0.133411	19.3896
prp-6	-0.0449445	-0.0577318	0.0753018	0.0753018	-0.0577318	0.133034	27.0717
plst-1	-0.0955601	-0.0944646	0.037427	0.037427	-0.0955601	0.132987	18.5491
cccp-1	-0.0706718	-0.0367877	0.0621166	0.0621166	-0.0706718	0.132788	15.0103
tom-1	-0.0610847	0.00676692	0.0714553	0.0714553	-0.0610847	0.13254	19.7434
met-1	-0.0936117	-0.0527891	0.038009	0.038009	-0.0936117	0.131621	33.2203
cec-2	-0.112398	-0.020101	0.018338	0.018338	-0.112398	0.130736	13.6685
F54A3.6	-0.0942364	-0.0146685	0.0362421	0.0362421	-0.0942364	0.130479	18.844
ced-5	-0.134391	-0.0607994	-0.00396145	-0.00396145	-0.134391	0.13043	19.7877
T05A12.4	-0.121217	-0.0615377	0.0090832	0.0090832	-0.121217	0.1303	14.8186
zip-4	-0.111803	-0.0252898	0.0177223	0.0177223	-0.111803	0.129525	12.6954
Y105E8A.25	-0.184083	-0.145654	-0.054709	-0.054709	-0.184083	0.129374	64.9661
pyk-2	-0.276453	-0.213134	-0.147411	-0.147411	-0.276453	0.129041	24.4323
dao-5	0.0144536	0.0108399	-0.114386	0.0144536	-0.114386	0.12884	21.8815
F27D4.6	-0.0747321	0.0396175	0.0539566	0.0539566	-0.0747321	0.128689	13.1082
C37H5.5	-0.0372914	-0.0330565	0.0912207	0.0912207	-0.0372914	0.128512	17.2073
mrp-7	-0.201616	-0.106267	-0.0731988	-0.0731988	-0.201616	0.128417	20.3922
sea-2	-0.210215	-0.147689	-0.0819421	-0.0819421	-0.210215	0.128273	44.3232
unc-70	-0.180739	-0.159404	-0.0532882	-0.0532882	-0.180739	0.127451	16.6175
ntl-11	-0.0684129	0.0270237	0.059029	0.059029	-0.0684129	0.127442	18.785
spk-1	-0.0249652	0.00959697	0.102358	0.102358	-0.0249652	0.127324	26.8947
alp-1	0.0296919	-0.0650546	-0.0972851	0.0296919	-0.0972851	0.126977	17.3105
math-33	-0.200864	-0.0753053	-0.0746178	-0.0746178	-0.200864	0.126246	14.8776
kqt-3	-0.0676831	-0.0151499	0.0584255	0.0584255	-0.0676831	0.126109	33.7069
mel-11	-0.181585	-0.113513	-0.0558185	-0.0558185	-0.181585	0.125766	25.8478
M106.2	0.0423162	0.0630437	0.168044	0.168044	0.0423162	0.125728	20.171
T01E8.8	-0.131417	-0.0519508	-0.00588116	-0.00588116	-0.131417	0.125536	15.5706
lex-1	-0.140183	-0.0184542	-0.0154774	-0.0154774	-0.140183	0.124706	15.4969
F16A11.1	-0.261417	-0.251082	-0.136831	-0.136831	-0.261417	0.124586	38.6169
sut-2	-0.087063	-0.0399435	0.0374983	0.0374983	-0.087063	0.124561	20.7019
unc-94	-0.0652292	-0.075465	0.0485584	0.0485584	-0.075465	0.124023	29.0917
hpk-1	-0.17582	-0.121819	-0.052141	-0.052141	-0.17582	0.123679	19.5223
cand-1	-0.0539003	-0.0524099	0.0696864	0.0696864	-0.0539003	0.123587	23.0168
cnt-2	-0.165762	-0.124411	-0.0422883	-0.0422883	-0.165762	0.123473	31.8638
abtm-1	-0.0856058	-0.0246051	0.036194	0.036194	-0.0856058	0.1218	24.5798
let-607	-0.00782602	0.00695336	0.113889	0.113889	-0.00782602	0.121715	23.8868
hxk-3	-0.16824	-0.104313	-0.0469452	-0.0469452	-0.16824	0.121294	26.128
ksr-2	-0.185214	-0.065189	-0.0685087	-0.065189	-0.185214	0.120025	21.0705
ogdh-1	-0.0134877	-0.0874934	-0.133436	-0.0134877	-0.133436	0.119949	19.3306
acdh-11	-0.333379	-0.252526	-0.213504	-0.213504	-0.333379	0.119875	15.0103
rpc-2	-0.175249	-0.0930336	-0.0565554	-0.0565554	-0.175249	0.118694	19.0504
jhdm-1	-0.0297178	0.0854793	0.0889368	0.0889368	-0.0297178	0.118655	17.4875
par-1	0.108893	0.0760753	0.194511	0.194511	0.0760753	0.118435	48.9531
rgr-1	-0.108608	0.00658364	0.0087683	0.0087683	-0.108608	0.117376	16.7502
dpy-27	-0.118174	-0.0251474	-0.00150014	-0.00150014	-0.118174	0.116674	20.0236
madd-3	-0.119076	-0.0459479	-0.00286797	-0.00286797	-0.119076	0.116208	19.7729
pes-4	-0.163783	-0.0727818	-0.0487807	-0.0487807	-0.163783	0.115003	29.4898
mob-2	0.105422	0.0835493	0.198149	0.198149	0.0835493	0.1146	23.1053
aakg-1	0.0942824	0.0494853	-0.0202422	0.0942824	-0.0202422	0.114525	47.5081
ugt-22	-0.209439	-0.219772	-0.106263	-0.106263	-0.219772	0.113509	21.1737
R08C7.12	-0.129154	-0.116911	-0.0156793	-0.0156793	-0.129154	0.113474	19.3158
pqn-59	-0.156112	-0.137093	-0.0438507	-0.0438507	-0.156112	0.112262	36.3167
F18H3.4	-0.269728	-0.244542	-0.157648	-0.157648	-0.269728	0.112079	14.5827
F53C11.5	-0.0628119	-0.0924923	0.0191137	0.0191137	-0.0924923	0.111606	23.9605
wnk-1	-0.123386	-0.0708032	-0.0119234	-0.0119234	-0.123386	0.111463	43.0699
unc-33	-0.0671983	-0.0733207	0.0376404	0.0376404	-0.0733207	0.110961	17.0156
smc-3	0.0197255	0.0769594	0.129444	0.129444	0.0197255	0.109719	16.4111
T12G3.2	-0.343882	-0.269582	-0.234906	-0.234906	-0.343882	0.108976	19.4485
swsn-9	-0.0935543	0.0144632	-0.0042667	0.0144632	-0.0935543	0.108018	17.9593
R05G6.10	0.192538	0.19476	0.299721	0.299721	0.192538	0.107183	20.7461
elpc-1	-0.019653	-0.0553797	0.051636	0.051636	-0.0553797	0.107016	13.005
F12F6.1	-0.156823	-0.0805549	-0.0498093	-0.0498093	-0.156823	0.107013	15.2757
eri-6	-0.0246757	0.0188491	0.0822667	0.0822667	-0.0246757	0.106942	12.1351
F09F7.5	-0.14633	-0.0427707	-0.0395212	-0.0395212	-0.14633	0.106809	24.683
F54B3.1	-0.162113	-0.0778062	-0.0562495	-0.0562495	-0.162113	0.105863	30.1828
smg-6	-0.014036	-0.0450791	-0.11925	-0.014036	-0.11925	0.105214	30.7874
copb-1	-0.189139	-0.120185	-0.0841264	-0.0841264	-0.189139	0.105013	19.5075
mys-2	-0.0409811	-0.0702188	-0.145737	-0.0409811	-0.145737	0.104756	15.2168
pkc-2	-0.150105	-0.094337	-0.0456099	-0.0456099	-0.150105	0.104495	35.9776
aagr-2	-0.305766	-0.22757	-0.201549	-0.201549	-0.305766	0.104217	33.5742
eme-1	-0.216623	-0.155079	-0.112821	-0.112821	-0.216623	0.103802	20.9378
Y50D7A.1	-0.225265	-0.222352	-0.122892	-0.122892	-0.225265	0.102373	31.8343
eat-17	-0.0397843	-0.0641959	0.0377346	0.0377346	-0.0641959	0.101931	27.514
sma-9	-0.216913	-0.214029	-0.115136	-0.115136	-0.216913	0.101777	41.6396
T08A11.1	-0.152799	-0.120921	-0.0513028	-0.0513028	-0.152799	0.101496	19.8467
sam-10	-0.035334	0.00131028	0.0650039	0.0650039	-0.035334	0.100338	25.3613
nsy-1	-0.195062	-0.105408	-0.0948448	-0.0948448	-0.195062	0.100218	17.7824
hum-5	-0.229287	-0.20096	-0.129193	-0.129193	-0.229287	0.100094	23.7541
Y56A3A.28	-0.0595092	0.00881037	0.0402598	0.0402598	-0.0595092	0.099769	16.8092
rbm-28	0.285372	0.202042	0.185626	0.285372	0.185626	0.0997462	26.2902
Y48G9A.9	-0.00507548	-0.0575794	-0.103796	-0.00507548	-0.103796	0.0987207	32.9696
ptc-1	-0.108361	-0.119902	-0.0212513	-0.0212513	-0.119902	0.0986505	38.3368
Y34D9A.7	0.129902	0.15402	0.228333	0.228333	0.129902	0.0984315	19.6845
F26F12.3	-0.154521	-0.0737707	-0.056177	-0.056177	-0.154521	0.0983436	23.1348
spat-2	0.0799609	0.0885381	0.177845	0.177845	0.0799609	0.0978842	45.1194
rle-1	-0.0544528	-0.0574794	0.040294	0.040294	-0.0574794	0.0977734	17.0451
set-26	-0.206732	-0.142573	-0.109222	-0.109222	-0.206732	0.0975097	13.5653
egl-45	0.0549066	0.0387686	-0.0417903	0.0549066	-0.0417903	0.0966969	15.1578
acs-19	-0.0421922	-0.0409604	0.0544215	0.0544215	-0.0421922	0.0966138	25.3318
hipr-1	-0.143674	-0.0472034	-0.0542117	-0.0472034	-0.143674	0.0964705	15.5411
lgg-2	-0.214821	-0.18736	-0.11887	-0.11887	-0.214821	0.0959509	33.8986
gdh-1	0.0299419	0.0321862	-0.063467	0.0321862	-0.063467	0.0956532	28.8116
sid-3	-0.195171	-0.109567	-0.100005	-0.100005	-0.195171	0.0951659	20.5839
lim-9	0.110298	0.176835	0.205116	0.205116	0.110298	0.0948185	16.0277
slc-17.6	-0.06309	0.013266	0.0310787	0.0310787	-0.06309	0.0941687	29.4898
atf-7	-0.193606	-0.144162	-0.100119	-0.100119	-0.193606	0.0934875	38.5727
pptr-1	-0.10215	-0.045487	-0.00891904	-0.00891904	-0.10215	0.0932308	30.8906
zig-11	-0.188178	-0.148716	-0.0949821	-0.0949821	-0.188178	0.0931963	19.0652
taf-1	-0.11925	-0.053482	-0.0263281	-0.0263281	-0.11925	0.0929223	26.939
sptf-3	-0.0739452	-0.0245641	0.018784	0.018784	-0.0739452	0.0927292	30.4777
cTel55X.1	-0.154182	-0.0740746	-0.0614593	-0.0614593	-0.154182	0.0927226	15.9982
acs-13	-0.0117519	-0.0311531	-0.103797	-0.0117519	-0.103797	0.0920453	20.1268
smgl-1	-0.141028	-0.0788193	-0.0490105	-0.0490105	-0.141028	0.0920174	21.3949
linc-7	-0.00249456	0.0442105	0.0893932	0.0893932	-0.00249456	0.0918878	44.5886
ugt-29	-0.143709	-0.118142	-0.0523861	-0.0523861	-0.143709	0.0913225	28.3397
C17H11.6	0.0316438	0.0589784	0.122609	0.122609	0.0316438	0.0909652	19.478
hsp-60	-0.147917	-0.129064	-0.0573621	-0.0573621	-0.147917	0.0905551	31.9965
T23F2.2	-0.124773	-0.0358903	-0.0345338	-0.0345338	-0.124773	0.0902395	18.7998
tbc-9	-0.137855	-0.116881	-0.0476309	-0.0476309	-0.137855	0.0902236	41.0793
ppfr-1	-0.128176	-0.103938	-0.0404649	-0.0404649	-0.128176	0.0877106	41.1825
pad-1	-0.0967476	-0.0463481	-0.00949415	-0.00949415	-0.0967476	0.0872534	34.4884
T02C5.1	-0.128535	-0.0685888	-0.0416535	-0.0416535	-0.128535	0.0868812	47.5818
smg-2	-0.0796375	-0.027532	0.00640844	0.00640844	-0.0796375	0.0860459	22.427
sax-2	-0.0830426	-0.0253743	0.00259115	0.00259115	-0.0830426	0.0856338	29.6963
jmjd-1.2	-0.0170561	0.0514762	0.067795	0.067795	-0.0170561	0.0848511	15.954
dhs-3	-0.0993356	-0.0589959	-0.0148087	-0.0148087	-0.0993356	0.0845269	44.8688
puf-12	-0.015977	0.0525724	0.0685179	0.0685179	-0.015977	0.0844948	16.2931
sfa-1	-0.048668	0.0235071	0.0356087	0.0356087	-0.048668	0.0842767	25.8921
Y54E10A.11	-0.136508	-0.125265	-0.0527723	-0.0527723	-0.136508	0.083736	29.4456
pqn-18	-0.0984385	-0.100174	-0.0165708	-0.0165708	-0.100174	0.0836034	33.9428
abcf-2	0.049546	-0.000876925	-0.0332249	0.049546	-0.0332249	0.082771	23.4592
egl-4	-0.0948951	-0.106236	-0.0249669	-0.0249669	-0.106236	0.0812687	52.0053
rme-8	-0.0674946	0.004857	0.0130494	0.0130494	-0.0674946	0.0805439	27.396
C06B3.7	-0.0759655	0.00446852	-0.00300154	0.00446852	-0.0759655	0.0804341	18.844
vrp-1	-0.0531504	-0.0308019	-0.110429	-0.0308019	-0.110429	0.0796274	22.4565
cpl-1	-0.104495	-0.139456	-0.183173	-0.104495	-0.183173	0.0786782	66.0572
kel-8	0.131643	0.0962504	0.173188	0.173188	0.0962504	0.0769371	14.8334
skn-1	0.00806408	0.0108527	-0.065171	0.0108527	-0.065171	0.0760237	30.2861
snt-5	-0.0790891	-0.0773796	-0.00319359	-0.00319359	-0.0790891	0.0758955	20.348
tlf-1	-0.0613664	-0.063565	0.0123095	0.0123095	-0.063565	0.0758746	16.1014
cpt-1	-0.208989	-0.182361	-0.133787	-0.133787	-0.208989	0.0752017	41.212
Y54E2A.4	-0.106909	-0.0932842	-0.0320543	-0.0320543	-0.106909	0.0748543	27.9416
let-363	-0.092779	-0.063071	-0.0180885	-0.0180885	-0.092779	0.0746905	28.8116
pqn-53	0.00765697	0.0166825	-0.0579874	0.0166825	-0.0579874	0.07467	48.2159
dapk-1	-0.102619	-0.0536103	-0.0296832	-0.0296832	-0.102619	0.0729358	34.5621
gbf-1	-0.0604752	-0.0298485	0.0114966	0.0114966	-0.0604752	0.0719718	32.9844
scd-1	-0.0810622	-0.0320114	-0.0104751	-0.0104751	-0.0810622	0.0705871	23.5919
B0353.1	-0.0184901	0.00583867	0.0517326	0.0517326	-0.0184901	0.0702227	22.1026
unc-62	-0.00879272	-0.0785734	-0.0651543	-0.00879272	-0.0785734	0.0697807	38.2778
sly-1	0.0228324	0.0128479	0.0824088	0.0824088	0.0128479	0.0695609	15.1725
rbc-2	-0.0215246	-0.0259189	0.0426339	0.0426339	-0.0259189	0.0685529	25.0516
fli-1	-0.0627933	-0.0639155	0.00398549	0.00398549	-0.0639155	0.067901	24.6535
rpn-8	-0.064989	-0.0555028	0.000920422	0.000920422	-0.064989	0.0659094	15.836
zip-1	-0.170052	-0.106356	-0.123558	-0.106356	-0.170052	0.0636963	23.0758
ppm-1.D	0.0321531	0.0439712	0.0927699	0.0927699	0.0321531	0.0606168	17.6054
rsks-1	-0.130355	-0.131186	-0.0717398	-0.0717398	-0.131186	0.0594463	40.7844
F39G3.3	-0.0299056	0.0288636	0.0248332	0.0288636	-0.0299056	0.0587693	15.1283
Y56A3A.7	-0.0888933	-0.0316757	-0.0354936	-0.0316757	-0.0888933	0.0572176	43.2616
eea-1	-0.0556974	0.0012122	-0.0011472	0.0012122	-0.0556974	0.0569096	29.9027
ubc-1	-0.0380139	0.0123811	0.0186355	0.0186355	-0.0380139	0.0566495	13.7865
Y79H2A.3	-0.0718374	-0.0432863	-0.0162517	-0.0162517	-0.0718374	0.0555857	37.0835
bre-2	-0.155547	-0.10793	-0.102361	-0.102361	-0.155547	0.0531861	20.289
tat-1	-0.0882563	-0.0374367	-0.0479742	-0.0374367	-0.0882563	0.0508196	40.7254
lipl-5	0.0159142	0.00454263	-0.0329713	0.0159142	-0.0329713	0.0488856	33.8838
rab-1	-0.0374379	-0.0179234	0.0105564	0.0105564	-0.0374379	0.0479943	17.2221
emb-5	0.0249283	-0.00653463	-0.0209597	0.0249283	-0.0209597	0.045888	16.706
E01A2.2	-0.0329615	0.0125596	-0.0132721	0.0125596	-0.0329615	0.0455212	12.6659
C37C3.9	0.0188115	0.0195573	-0.0213091	0.0195573	-0.0213091	0.0408664	12.4742
math-22	0.0384533	0.0299191	-0.0023733	0.0384533	-0.0023733	0.0408266	35.0339
sid-2	-0.0362081	-0.0298205	0.00179753	0.00179753	-0.0362081	0.0380057	12.4889
pab-1	0.0681447	0.0520374	0.0323183	0.0681447	0.0323183	0.0358265	43.0257
K07C11.7	-0.338113	-0.338167	-0.306265	-0.306265	-0.338167	0.0319024	14.5237
ran-1	0.00422063	0.0121725	-0.0171686	0.0121725	-0.0171686	0.0293411	19.7877
rack-1	0.0158803	0.00593933	-0.00814643	0.0158803	-0.00814643	0.0240268	40.8434
rab-10	-0.0497447	-0.0488185	-0.0701255	-0.0488185	-0.0701255	0.0213071	17.0894
ctb-1	0.00778087	0.0159308	-0.00479186	0.0159308	-0.00479186	0.0207227	21.7782
skr-3	-0.00140612	-0.0121089	-0.0177619	-0.00140612	-0.0177619	0.0163558	13.5948
dct-11	-0.0124115	-0.0127584	-0.0106535	-0.0106535	-0.0127584	0.00210493	25.6119

## Sheet: Pharynx-age
Gene	D1	D6	D1214	max	min	range	percent of cells expressing(%)
B0303.7	-0.630545	-0.646832	-0.130896	-0.130896	-0.646832	0.515936	18.112
sms-1	-0.117989	0.0664385	0.376638	0.376638	-0.117989	0.494627	9.44
F58D5.5	-0.282962	-0.0869325	0.137263	0.137263	-0.282962	0.420225	20.992
egal-1	-0.247359	-0.0452527	0.168289	0.168289	-0.247359	0.415649	12
F43G9.12	-0.0849832	0.0502268	0.315274	0.315274	-0.0849832	0.400257	12.192
tir-1	-0.339321	-0.330678	0.0392977	0.0392977	-0.339321	0.378619	43.104
atfs-1	-0.196845	-0.148696	0.165254	0.165254	-0.196845	0.3621	16.928
lars-1	-0.297057	-0.0481022	0.0605559	0.0605559	-0.297057	0.357613	11.776
klc-2	-0.287942	-0.103218	0.0596129	0.0596129	-0.287942	0.347555	15.808
ccg-1	-0.0841046	0.0515238	0.261145	0.261145	-0.0841046	0.34525	38.368
gon-14	-0.162531	-8.15642e-05	0.165871	0.165871	-0.162531	0.328401	15.36
polq-1	-0.215463	-0.0224067	0.104369	0.104369	-0.215463	0.319832	10.88
vhp-1	-0.205334	-0.0116926	0.113557	0.113557	-0.205334	0.31889	41.92
abts-1	-0.146834	-0.00145006	0.157739	0.157739	-0.146834	0.304573	17.152
acs-13	-0.285095	-0.133783	0.0179151	0.0179151	-0.285095	0.30301	21.984
frm-10	-0.273529	-0.182287	0.029298	0.029298	-0.273529	0.302827	42.816
tag-325	-0.147809	-0.242114	0.0584398	0.0584398	-0.242114	0.300554	10.944
mdt-17	-0.0619577	0.049755	0.231489	0.231489	-0.0619577	0.293446	10.496
ncr-1	-0.0967581	-0.0269708	0.191408	0.191408	-0.0967581	0.288167	21.536
pdi-3	-0.108196	-0.0647482	0.177493	0.177493	-0.108196	0.285689	32.672
miz-1	-0.137102	-0.174848	0.108282	0.108282	-0.174848	0.28313	31.936
C33A11.2	-0.363897	-0.132091	-0.0854025	-0.0854025	-0.363897	0.278494	10.144
larp-5	-0.0876676	-0.0495265	0.186908	0.186908	-0.0876676	0.274576	19.488
unc-108	-0.230846	-0.158824	0.0435988	0.0435988	-0.230846	0.274445	17.472
hum-7	0.17803	-0.0444179	-0.095792	0.17803	-0.095792	0.273822	12.608
egl-27	-0.30168	-0.166495	-0.030057	-0.030057	-0.30168	0.271623	28.416
smgl-2	-0.100489	0.0759831	0.167133	0.167133	-0.100489	0.267622	11.712
vps-32.1	-0.155583	-0.0620557	0.10972	0.10972	-0.155583	0.265304	13.344
acin-1	0.228837	0.12435	-0.0362435	0.228837	-0.0362435	0.26508	14.496
ptp-3	-0.0822379	0.0358512	0.18141	0.18141	-0.0822379	0.263648	25.92
nex-2	-0.144211	-0.193064	0.0694229	0.0694229	-0.193064	0.262487	25.12
smg-1	-0.10089	0.0360859	0.154152	0.154152	-0.10089	0.255042	19.648
gip-1	-0.170416	-0.130234	0.0804041	0.0804041	-0.170416	0.25082	15.84
unc-33	0.0530346	-0.0134165	0.235022	0.235022	-0.0134165	0.248438	19.36
osta-3	-0.222554	-0.16989	0.0245531	0.0245531	-0.222554	0.247107	13.632
vgln-1	0.0732959	-0.0308562	-0.172937	0.0732959	-0.172937	0.246233	21.536
pab-2	-0.17697	-0.111714	0.0668585	0.0668585	-0.17697	0.243828	19.424
F53C11.5	-0.123794	-0.125367	0.112321	0.112321	-0.125367	0.237688	20.064
act-4	0.0516123	-0.00505469	-0.183549	0.0516123	-0.183549	0.235162	35.968
mvk-1	-0.115424	0.0526385	0.119145	0.119145	-0.115424	0.234568	17.824
kin-1	-0.0604388	0.0548496	0.17349	0.17349	-0.0604388	0.233928	48.64
pbrm-1	0.16896	0.00471531	-0.0643153	0.16896	-0.0643153	0.233276	16.576
dcap-2	-0.244377	-0.0662445	-0.0114052	-0.0114052	-0.244377	0.232971	21.696
pygl-1	-0.00061074	0.0807173	0.231374	0.231374	-0.00061074	0.231985	18.496
lst-4	-0.200953	-0.128706	0.0308349	0.0308349	-0.200953	0.231788	34.016
F37C4.5	-0.0786787	0.0112882	0.151389	0.151389	-0.0786787	0.230068	19.872
ttn-1	0.470714	0.511187	0.282415	0.511187	0.282415	0.228772	63.328
itr-1	0.199651	0.109975	-0.026612	0.199651	-0.026612	0.226263	20.672
unc-5	-0.0165825	0.0339671	0.208455	0.208455	-0.0165825	0.225037	15.2
cand-1	-0.104393	0.0206902	0.120416	0.120416	-0.104393	0.22481	15.872
ptc-1	-0.126112	-0.0558309	0.0961873	0.0961873	-0.126112	0.222299	30.208
mdl-1	-0.0448681	-0.0512027	0.168621	0.168621	-0.0512027	0.219823	31.712
gap-2	-0.279145	-0.195842	-0.0595316	-0.0595316	-0.279145	0.219613	44.832
rho-1	-0.184952	-0.184774	0.0344839	0.0344839	-0.184952	0.219436	31.808
ccr-4	-0.0552712	-0.0229737	0.163907	0.163907	-0.0552712	0.219178	20.064
M02B1.3	-0.148601	-0.104037	0.0705305	0.0705305	-0.148601	0.219132	21.376
epg-6	-0.0148216	-0.0381966	0.178576	0.178576	-0.0381966	0.216772	16.128
W06H8.6	-0.593927	-0.640269	-0.423604	-0.423604	-0.640269	0.216665	13.344
gfi-2	-0.143762	-0.0923645	0.0674455	0.0674455	-0.143762	0.211207	20.256
fkh-9	-0.015605	-0.00641648	0.191739	0.191739	-0.015605	0.207344	25.408
alx-1	0.157138	0.141187	-0.0472271	0.157138	-0.0472271	0.204365	16.352
daf-2	0.0313273	0.108819	0.235477	0.235477	0.0313273	0.20415	34.592
cmd-1	0.147154	0.0649368	-0.0568179	0.147154	-0.0568179	0.203972	28.768
let-607	-0.137166	-0.14436	0.0577363	0.0577363	-0.14436	0.202097	17.088
abl-1	0.0164565	0.138745	0.21484	0.21484	0.0164565	0.198384	18.944
jmjd-1.2	-0.140646	0.0531825	0.0519995	0.0531825	-0.140646	0.193828	13.248
cup-14	-0.100653	-0.103859	0.0861534	0.0861534	-0.103859	0.190012	33.824
zip-1	-0.174671	-0.145248	0.0151062	0.0151062	-0.174671	0.189778	16.192
Y111B2A.12	0.0360656	-0.0272778	0.162417	0.162417	-0.0272778	0.189695	40.48
C17E4.6	0.0284359	0.00596205	0.190252	0.190252	0.00596205	0.18429	15.68
hgrs-1	-0.0816237	-0.0209085	0.0974409	0.0974409	-0.0816237	0.179065	13.504
mdt-15	-0.0638311	-0.0453947	0.108776	0.108776	-0.0638311	0.172607	19.936
rga-5	-0.0817896	-0.0220948	0.087526	0.087526	-0.0817896	0.169316	22.912
saeg-1	-0.136314	-0.0251778	0.0326849	0.0326849	-0.136314	0.168999	31.04
Y34D9A.7	-0.049221	-0.0453068	0.114578	0.114578	-0.049221	0.163799	11.232
F10G7.10	-0.110384	-0.0462589	0.0505605	0.0505605	-0.110384	0.160944	21.92
linc-7	-0.0168198	-0.0417227	0.116993	0.116993	-0.0417227	0.158716	34.688
C17H11.6	0.00200338	0.10753	0.159439	0.159439	0.00200338	0.157435	12.864
sms-3	-0.184132	-0.111582	-0.0289468	-0.0289468	-0.184132	0.155186	40.128
ippk-1	-0.138367	-0.0993596	0.0105443	0.0105443	-0.138367	0.148911	25.792
pqn-18	-0.0757383	-0.0653048	0.0709164	0.0709164	-0.0757383	0.146655	20.864
prk-1	0.10234	0.0205451	-0.0416891	0.10234	-0.0416891	0.14403	33.216
par-1	-0.0217291	0.0365959	0.119621	0.119621	-0.0217291	0.14135	54.016
rbm-12	0.093301	-0.0443349	-0.0479607	0.093301	-0.0479607	0.141262	12.32
teg-4	0.0394448	0.0420741	-0.0968596	0.0420741	-0.0968596	0.138934	15.584
C35B1.2	-0.0796511	0.0144597	0.0582226	0.0582226	-0.0796511	0.137874	39.968
frl-1	-0.122501	-0.0469223	0.0132046	0.0132046	-0.122501	0.135706	38.4
tos-1	-0.145693	-0.16785	-0.0364342	-0.0364342	-0.16785	0.131415	87.104
let-363	-0.111798	0.0184807	0.0075884	0.0184807	-0.111798	0.130278	18.688
unc-76	-0.14974	-0.102024	-0.0203418	-0.0203418	-0.14974	0.129398	12.448
rsp-3	0.07922	0.155505	0.208057	0.208057	0.07922	0.128837	19.712
ZK470.2	0.104044	0.154582	0.230733	0.230733	0.104044	0.126689	23.136
pqn-70	-0.0901693	-0.0216738	0.0334628	0.0334628	-0.0901693	0.123632	30.848
dnj-20	-0.0234415	0.0710144	0.0995572	0.0995572	-0.0234415	0.122999	26.144
unc-89	-0.223374	-0.188635	-0.102283	-0.102283	-0.223374	0.121091	49.696
mob-2	-0.0463125	0.0514606	0.0727737	0.0727737	-0.0463125	0.119086	26.976
mel-11	-0.0868987	-0.000369632	0.0317299	0.0317299	-0.0868987	0.118629	32.128
gon-2	-0.0733694	-0.0105601	0.0418944	0.0418944	-0.0733694	0.115264	34.784
smk-1	-0.115481	-0.075449	-0.00284016	-0.00284016	-0.115481	0.112641	29.504
cnt-1	-0.0163055	0.0745764	0.0944273	0.0944273	-0.0163055	0.110733	21.76
ptp-1	-0.0534881	-0.0122413	0.0561857	0.0561857	-0.0534881	0.109674	21.984
akt-1	0.0940387	0.0321513	-0.00972792	0.0940387	-0.00972792	0.103767	18.4
anc-1	0.0854992	0.028069	-0.0173102	0.0854992	-0.0173102	0.102809	81.728
daf-16	-0.177767	-0.103985	-0.0809741	-0.0809741	-0.177767	0.0967926	46.624
lpd-3	-0.0367567	0.0168877	0.0538183	0.0538183	-0.0367567	0.090575	36.704

## Sheet: Spermatheca-age
Gene	D1	D6	D1214	max	min	range	percent of cells expressing(%)
unc-43	0.237974	0.243157	-0.179854	0.243157	-0.179854	0.423011	45.093
magu-4	-0.161842	-0.199531	0.199737	0.199737	-0.199531	0.399268	23.9669
ccg-1	0.254714	0.0861336	-0.0904814	0.254714	-0.0904814	0.345196	32.6446
M02B1.3	-0.0681417	-0.132963	0.201955	0.201955	-0.132963	0.334917	21.3326
gfi-2	0.138599	-0.172777	-0.185936	0.138599	-0.185936	0.324535	17.7169
edc-4	-0.12251	-0.105813	0.162524	0.162524	-0.12251	0.285034	13.6364
pqn-15	0.0428845	-0.0608501	-0.234529	0.0428845	-0.234529	0.277414	12.2934
yars-1	-0.114929	-0.126467	0.139681	0.139681	-0.126467	0.266147	15.4959
zyx-1	0.354006	0.239653	0.0919336	0.354006	0.0919336	0.262072	49.5351
ccr-4	0.0160812	0.172874	0.27772	0.27772	0.0160812	0.261639	22.9855
rig-4	-0.0182053	-0.0665179	0.18276	0.18276	-0.0665179	0.249278	13.8946
C25H3.11	-0.161457	-0.112947	0.0698427	0.0698427	-0.161457	0.2313	20.9194
pezo-1	-0.114198	-0.146369	0.0688418	0.0688418	-0.146369	0.21521	39.6178
nurf-1	-0.106267	-0.098677	0.0641976	0.0641976	-0.106267	0.170465	32.3347
F53H2.3	-0.000827168	-0.031683	-0.125048	-0.000827168	-0.125048	0.124221	38.7913
dkf-2	0.221162	0.129342	0.169646	0.221162	0.129342	0.0918197	43.6983

## Sheet: Vulva uterus-age
Gene	D1	D6	D1214	max	min	range	percent of cells expressing(%)
pek-1	-0.421164	-0.247342	0.0524512	0.0524512	-0.421164	0.473615	9.74885
dys-1	0.393224	0.482974	0.0812091	0.482974	0.0812091	0.401765	14.4748
clp-7	-0.19944	-0.0552886	0.168452	0.168452	-0.19944	0.367892	16.041
frm-10	-0.323833	-0.105862	0.0259492	0.0259492	-0.323833	0.349782	18.8226
jmjd-1.2	-0.0528849	0.105623	0.289316	0.289316	-0.0528849	0.342201	11.6932
T28B11.1	-0.520142	-0.35308	-0.18747	-0.18747	-0.520142	0.332672	34.7556
plx-1	-0.181376	-0.0918247	0.140545	0.140545	-0.181376	0.321921	12.2603
src-1	-0.0568094	-0.0464253	0.262535	0.262535	-0.0568094	0.319344	13.7996
exoc-7	-0.121754	-0.08411	0.189569	0.189569	-0.121754	0.311323	13.0975
C30E1.9	-0.257021	-0.0796582	0.0462162	0.0462162	-0.257021	0.303238	98.5957
pdi-2	-0.299522	-0.252497	-0.0162973	-0.0162973	-0.299522	0.283225	29.7326
nurf-1	-0.181422	-0.218444	0.0620276	0.0620276	-0.218444	0.280472	31.8931
mbl-1	0.0509941	0.0377925	-0.227149	0.0509941	-0.227149	0.278143	60.9776
vps-32.1	-0.157207	-0.0402761	0.120479	0.120479	-0.157207	0.277686	17.1753
abcf-1	-0.0968018	-0.157295	0.118121	0.118121	-0.157295	0.275415	10.8291
trxr-1	-0.156557	-0.0362418	0.118854	0.118854	-0.156557	0.275411	18.6335
spe-48	-0.133698	-0.110162	0.140715	0.140715	-0.133698	0.274413	20.956
C48E7.1	0.0562851	-0.0951395	-0.214091	0.0562851	-0.214091	0.270376	21.6851
E03H4.8	-0.0967913	-0.185223	0.0798854	0.0798854	-0.185223	0.265109	11.7202
abl-1	-0.105376	-0.0601477	0.146984	0.146984	-0.105376	0.25236	14.7718
epg-8	-0.0993324	-0.0798822	0.15075	0.15075	-0.0993324	0.250083	13.2595
ten-1	-0.198622	-0.0844188	0.0499019	0.0499019	-0.198622	0.248524	27.3022
Y6B3B.4	-0.0961677	-0.0684405	0.150013	0.150013	-0.0961677	0.246181	23.2244
ddx-17	0.00779546	0.0893302	-0.154963	0.0893302	-0.154963	0.244294	22.9004
srpa-72	-0.103985	0.0163482	0.138325	0.138325	-0.103985	0.24231	13.4756
F58D5.5	-0.145892	-0.152206	0.0892415	0.0892415	-0.152206	0.241448	16.1221
eor-2	-0.14491	0.0359859	0.0964652	0.0964652	-0.14491	0.241375	10.505
vav-1	-0.289663	-0.156672	-0.0508878	-0.0508878	-0.289663	0.238775	24.4396
apg-1	-0.230398	-0.229157	0.00825971	0.00825971	-0.230398	0.238657	20.0918
dhs-24	-0.0599194	-0.0726708	0.163966	0.163966	-0.0726708	0.236637	12.2873
tir-1	-0.264482	-0.29646	-0.070611	-0.070611	-0.29646	0.225849	36.592
unc-40	-0.0752184	-0.110767	0.111268	0.111268	-0.110767	0.222036	13.8806
Y92H12BR.3	-0.0886995	-0.0893906	0.131874	0.131874	-0.0893906	0.221265	10.0459
snx-13	-0.0240313	0.057642	0.195716	0.195716	-0.0240313	0.219748	17.7964
dnc-1	-0.137909	-0.0502513	0.0817049	0.0817049	-0.137909	0.219614	15.4469
B0511.12	-0.17296	-0.0754966	0.0464271	0.0464271	-0.17296	0.219387	24.6287
cogc-1	-0.110728	-0.00837011	0.106832	0.106832	-0.110728	0.21756	22.1172
teg-4	0.111017	0.176017	-0.0407534	0.176017	-0.0407534	0.21677	39.6165
hxk-3	-0.108792	-0.0913744	0.106288	0.106288	-0.108792	0.21508	14.0697
pdi-3	-0.175964	-0.144991	0.0322515	0.0322515	-0.175964	0.208215	34.2695
tasp-1	-0.174219	-0.189833	0.0182137	0.0182137	-0.189833	0.208047	14.9338
denn-4	-0.0678747	0.038668	0.136262	0.136262	-0.0678747	0.204137	22.9004
M03C11.3	-0.097329	0.0106239	0.106732	0.106732	-0.097329	0.204061	17.6884
men-1	-0.0523279	0.0200671	-0.180783	0.0200671	-0.180783	0.20085	11.9903
lmd-3	-0.183063	-0.0653387	0.016163	0.016163	-0.183063	0.199226	33.7564
M01E5.3	-0.182071	-0.103772	0.0157176	0.0157176	-0.182071	0.197789	12.2333
nog-1	0.119394	-0.075736	-0.0250106	0.119394	-0.075736	0.19513	19.1196
sop-3	-0.135424	0.00490227	0.0571002	0.0571002	-0.135424	0.192524	17.1213
Y111B2A.12	-0.0160181	0.0136454	0.174774	0.174774	-0.0160181	0.190793	38.1042
rlbp-1	0.00965896	-0.0784617	-0.180774	0.00965896	-0.180774	0.190433	11.8282
enpl-1	-0.182532	-0.10249	0.00636521	0.00636521	-0.182532	0.188897	31.461
pak-1	-0.25642	-0.151543	-0.0687423	-0.0687423	-0.25642	0.187678	26.9241
nrde-2	-0.0909724	0.0964457	0.0923229	0.0964457	-0.0909724	0.187418	14.3937
T28C6.7	-0.132028	-0.0143913	0.0546889	0.0546889	-0.132028	0.186717	42.29
rho-1	-0.124364	-0.0471478	0.0622522	0.0622522	-0.124364	0.186616	26.492
unc-16	-0.075312	0.0621721	0.110849	0.110849	-0.075312	0.186161	24.5477
ced-7	-0.148564	-0.126624	0.0370537	0.0370537	-0.148564	0.185618	18.9306
ngp-1	-0.14887	-0.0722686	0.0363004	0.0363004	-0.14887	0.185171	15.771
gei-4	-0.117931	-0.105263	0.0655806	0.0655806	-0.117931	0.183512	18.6065
T01G9.2	-0.000812066	-0.0996401	-0.183186	-0.000812066	-0.183186	0.182374	15.2579
act-4	-0.0229455	-0.0476275	-0.204032	-0.0229455	-0.204032	0.181087	31.839
Y34D9A.7	-0.0512092	0.128455	0.115118	0.128455	-0.0512092	0.179665	13.2325
adm-2	-0.156437	-0.0167298	0.022637	0.022637	-0.156437	0.179074	18.9576
lsy-12	-0.172441	-0.0633111	0.00449201	0.00449201	-0.172441	0.176933	25.3038
vab-10	-0.152637	-0.0451549	0.0202291	0.0202291	-0.152637	0.172866	57.0888
cup-14	-0.0644145	-0.0627753	0.106623	0.106623	-0.0644145	0.171037	48.1501
hda-4	0.0411489	0.0601834	0.211246	0.211246	0.0411489	0.170097	24.7097
C06B3.7	-0.0960768	0.0289671	0.073562	0.073562	-0.0960768	0.169639	13.3675
hrpu-2	0.0606637	0.0105881	0.175509	0.175509	0.0105881	0.164921	23.8725
pab-2	-0.198676	-0.272739	-0.107891	-0.107891	-0.272739	0.164848	26.7621
gsk-3	-0.104654	-0.0797521	0.0595475	0.0595475	-0.104654	0.164202	17.5533
zfp-3	-0.195144	-0.131117	-0.0314686	-0.0314686	-0.195144	0.163676	34.4585
dhhc-8	-0.107539	-0.0998613	0.0547472	0.0547472	-0.107539	0.162286	17.7964
dre-1	-0.285534	-0.269482	-0.1233	-0.1233	-0.285534	0.162235	15.4469
ZK470.2	-0.247176	-0.262846	-0.101151	-0.101151	-0.262846	0.161696	32.5412
cct-3	-0.0491459	-0.0218113	0.109974	0.109974	-0.0491459	0.15912	18.4175
mel-11	-0.234978	-0.216338	-0.0765398	-0.0765398	-0.234978	0.158439	50.0675
ceeh-1	-0.0817675	-0.0826487	0.075317	0.075317	-0.0826487	0.157966	21.226
gfi-2	-0.197474	-0.0823147	-0.0396836	-0.0396836	-0.197474	0.157791	18.7416
epg-9	-0.121046	-0.0360536	0.0354117	0.0354117	-0.121046	0.156458	22.9814
unc-13	-0.102056	0.0381041	0.0533322	0.0533322	-0.102056	0.155388	15.825
obr-4	-0.134428	-0.0964057	0.0208762	0.0208762	-0.134428	0.155304	17.9044
zyg-9	0.106071	0.0368889	-0.0439226	0.106071	-0.0439226	0.149994	15.906
let-526	-0.190095	-0.158442	-0.0403408	-0.0403408	-0.190095	0.149754	31.38
eel-1	0.0624996	-0.0864689	-0.0219359	0.0624996	-0.0864689	0.148969	29.1115
dhc-1	0.0669386	-0.0163586	-0.0815545	0.0669386	-0.0815545	0.148493	22.4683
cua-1	-0.097959	-0.00184796	0.0495216	0.0495216	-0.097959	0.147481	19.6867
ego-2	-0.0422439	-0.0196256	0.0984052	0.0984052	-0.0422439	0.140649	23.8455
che-10	0.0204834	0.0969957	0.161099	0.161099	0.0204834	0.140615	23.1434
let-607	-0.0391128	0.0613527	0.0992672	0.0992672	-0.0391128	0.13838	17.0942
sql-1	-0.0642505	-0.0666859	0.0707566	0.0707566	-0.0666859	0.137443	44.1264
linc-7	-0.0725643	-0.0205432	0.0640838	0.0640838	-0.0725643	0.136648	56.5487
atg-2	-0.0757809	0.0597878	0.0202262	0.0597878	-0.0757809	0.135569	16.9592
nhr-64	0.136699	0.237687	0.271051	0.271051	0.136699	0.134352	12.3954
egl-30	-0.0450066	0.011076	0.0885041	0.0885041	-0.0450066	0.133511	45.0446
pqe-1	-0.0669894	0.0421627	0.0659847	0.0659847	-0.0669894	0.132974	31.542
Y54G2A.26	0.0152769	-0.0962233	-0.116719	0.0152769	-0.116719	0.131996	16.041
egl-44	-0.0483287	0.0836622	0.00514722	0.0836622	-0.0483287	0.131991	24.0076
let-765	-0.0188956	-0.0341169	0.0958708	0.0958708	-0.0341169	0.129988	25.5469
C09D4.1	-0.08873	-0.0129726	0.0402953	0.0402953	-0.08873	0.129025	26.573
C17G1.5	-0.0669272	0.0532497	0.0613839	0.0613839	-0.0669272	0.128311	18.0394
pde-4	0.108963	0.0820994	0.209731	0.209731	0.0820994	0.127632	60.2214
[truncated: 44 more rows]

## Sheet: Germline-age
Gene	D1	D6	D1214	max	min	range	percent of cells expressing(%)
[truncated: 248 more rows]

[truncated: 9 more sheets: Overall count-suppression, Intestine-suppression, Neuron-suppression, Muscle-suppression, Hypodermis-suppression, Pharynx-suppression, Vulva uterus-suppression, Spematheca-suppression, Germline-suppression]
